# Supplementary material for: Coordinated regulation of transcription by CcpA and the Staphylococcus aureus two-component system HptRS
Source: PLoS One. 2018 Dec 12;13(12):e0207161. doi: 10.1371/journal.pone.0207161 (PMC6291074; doi:10.1371/journal.pone.0207161)
Supplement: S2 File — (XLSX) [file pone.0207161.s002.xlsx]

## Sheet: Table of Contents
Table of Contents				Pages
Table A:	Power Analysis Results for a given level of dispersion			S3
Table B:	Interaction and Main Effect p-values			S4-25
Table C:	3-way interaction (s x m x h) relative normalized abundance and estimates			S26-261
Table D:	2-way interaction (s x m | h) relative normalized abundance and estimates			S262-347
Table E:	2-way interaction (s x h | m) relative normalized abundance and estimates			S348-433
Table F:	2-way interaction (m x h | s) relative normalized abundance and estimates			S434-476
Table G:	Main effect of hour (h) relative normalized abundance and estimates			S478-498
Table H:	Main effect of media (m) relative normalized abundance and estimates			S499-520
Table I:	Main effect of strain (s) relative normalized abundance and estimates			S521-563
Table J:	Significant Proteins Selected for Analysis with p-values and E.C. numbers			S564-574

## Sheet: Table A 
Table A. The power to detect 2 fold difference was computed assuming gamma distribution with specified dispersion. Power results were computed using SAS 9.4. Dispersion parameter from exemplary dataset is 0.000042 (se = 0.00012)
Dispersion = 0.01
		Effect
# Reps	Strain	Hour	Strain X Hour
2	0.99	0.99	0.85
3	0.99	0.99	0.99
4	0.99	0.99	0.99
5	0.99	0.99	0.99
Dispersion = 0.05
		Effect
# Reps	Strain	Hour	Strain X Hour
2	0.99	0.95	0.24
3	0.99	0.99	0.43
4	0.99	0.99	0.59
5	0.99	0.99	0.72
Dispersion = 0.10
		Effect
# Reps	Strain	Hour	Strain X Hour
2	0.99	0.73	0.14
3	0.99	0.92	0.23
4	0.99	0.98	0.32
5	0.99	0.99	0.4
Dispersion = 0.15
		Effect
# Reps	Strain	Hour	Strain X Hour
2	0.96	0.56	0.11
3	0.99	0.79	0.16
4	0.99	0.9	0.22
5	0.99	0.96	0.28

## Sheet: Table B
Table B. The p-value for each interaction and main effect are listed by protein. Included is the protein description and the number of peptides identified per protein
media pValue	strain pValue	hour pValue	m*s | h pValue	m*h | s pValue	s*h | m pValue	m*s*h pValue	Protein	Description	Number Peptides/Protein
0	0.00154258	0.448714	0.944019	0.309809	0.609673	0.735743	6PGD_STAAM	RecName: Full=6-phosphogluconate dehydrogenase, decarboxylating	67
0	0.814833	0.790027	0.84983	0.658684	0.952778	0.869724	ACCA_STAAM	RecName: Full=Acetyl-coenzyme A carboxylase carboxyl transferase subunit alpha; Short=ACCase subunit alpha; Short=Acetyl-CoA carboxylase carboxyltransferase subunit alpha	9
0	4.52e-10	0.000136386	0.903509	0.0332699	0.0575722	0.969271	ACKA_STAAM	RecName: Full=Acetate kinase; AltName: Full=Acetokinase	73
0	2.11e-18	1.22e-110	0.229114	8.3e-21	8.91e-06	0.729134	ACON_STAAM	RecName: Full=Aconitate hydratase; Short=Aconitase; AltName: Full=Citrate hydro-lyase	126
0	0.999958	2.23e-06	0.889328	0.379666	0.987235	0.980736	ACP_STAAM	RecName: Full=Acyl carrier protein; Short=ACP	20
0	1.48e-19	9.62e-79	0.0158314	2.32e-29	1.07e-08	0.613215	ADH_STAAM	RecName: Full=Alcohol dehydrogenase; Short=ADH	41
0	0.534457	0.000124083	0.773687	0.867304	0.0778061	0.38081	AHPC_STAAM	RecName: Full=Alkyl hydroperoxide reductase subunit C; AltName: Full=Peroxiredoxin; AltName: Full=Thioredoxin peroxidase	50
0	0.225515	0.0418572	0.959357	0.222203	0.984998	0.977297	AHPF_STAAM	RecName: Full=Alkyl hydroperoxide reductase subunit F	26
0	0.748446	0.285503	0.965174	0.560282	0.966315	0.9655	ALD1_STAAM	RecName: Full=Putative aldehyde dehydrogenase SAV2122	15
0	4.56e-22	0.103719	0.512174	0.897247	0.298114	0.565149	ALDA_STAAM	RecName: Full=Putative aldehyde dehydrogenase AldA	88
0	0.00212026	4.45e-21	0.454403	0.000367718	0.257222	0.329199	ALF1_STAAM	RecName: Full=Fructose-bisphosphate aldolase class 1; AltName: Full=Fructose-bisphosphate aldolase class I; Short=FBP aldolase	101
0	3.7e-13	0.117548	0.643645	0.0904973	0.0230938	0.858705	ALF2_STAAM	RecName: Full=Fructose-bisphosphate aldolase; Short=FBP aldolase; Short=FBPA; AltName: Full=Fructose-1,6-bisphosphate aldolase	59
8.6e-160	0.000153848	2.9e-09	0.247253	0.273663	0.329579	0.173789	APT_STAAM	RecName: Full=Adenine phosphoribosyltransferase; Short=APRT	1
3.51e-293	0.00667734	0.000189232	0.809098	0.0584909	0.550945	0.981614	ARCA_STAAM	RecName: Full=Arginine deiminase; Short=ADI; AltName: Full=Arginine dihydrolase; Short=AD	2
0	0.819067	2.69e-07	0.917003	0.313817	0.85581	0.994679	ARCC1_STAAM	RecName: Full=Carbamate kinase 1	5
0	0.700257	7.96e-10	0.954179	0.47254	0.917931	0.991283	ARGI_STAAM	RecName: Full=Arginase	13
7.54e-291	0.989687	0.573867	0.998339	0.819678	0.911497	0.99754	ARGR_STAAM	RecName: Full=Arginine repressor	2
4.53e-182	0.0993883	0.00197307	0.0189185	0.52695	0.991773	0.108454	ARLR_STAAM	RecName: Full=Response regulator ArlR	1
6.91e-108	7.59e-08	4.51e-05	0.742721	0.423967	0.564099	0.328288	ARLY_STAAM	RecName: Full=Argininosuccinate lyase; Short=ASAL; AltName: Full=Arginosuccinase	1
0	0.983352	0.00632225	0.962855	0.873104	0.997971	0.949293	AROA_STAAM	RecName: Full=3-phosphoshikimate 1-carboxyvinyltransferase; AltName: Full=5-enolpyruvylshikimate-3-phosphate synthase; Short=EPSP synthase; Short=EPSPS	3
0	0.0494154	0.0676902	0.999968	0.882606	0.85213	0.935172	AROB_STAAM	RecName: Full=3-dehydroquinate synthase	6
4.42e-112	0.284759	0.36044	0.653684	0.982446	0.241063	0.243996	AROE_STAAM	RecName: Full=Shikimate dehydrogenase (NADP(+)); Short=SDH	1
0	8.26e-35	4.56e-36	0.00440145	0.302804	7.58e-06	0.488697	ASP23_STAAM	RecName: Full=Alkaline shock protein 23	52
0	0.518827	3.85e-10	0.656974	0.215118	0.768938	0.773254	ATL_STAAM	RecName: Full=Bifunctional autolysin; Includes: RecName: Full=N-acetylmuramoyl-L-alanine amidase; Includes: RecName: Full=Mannosyl-glycoprotein endo-beta-N-acetylglucosaminidase; Flags: Precursor	78
0	0.0157401	0.739085	0.729614	0.518749	0.741098	0.993028	ATPA_STAAM	RecName: Full=ATP synthase subunit alpha; AltName: Full=ATP synthase F1 sector subunit alpha; AltName: Full=F-ATPase subunit alpha	64
0	0.00118995	0.00054444	0.614547	0.910879	0.607781	0.992222	ATPB_STAAM	RecName: Full=ATP synthase subunit beta; AltName: Full=ATP synthase F1 sector subunit beta; AltName: Full=F-ATPase subunit beta	84
0	0.990086	0.686868	0.952574	0.745787	0.982306	0.995192	ATPD_STAAM	RecName: Full=ATP synthase subunit delta; AltName: Full=ATP synthase F(1) sector subunit delta; AltName: Full=F-type ATPase subunit delta; Short=F-ATPase subunit delta	7
0	0.722732	0.0225876	0.932468	0.475573	0.77976	0.869304	ATPE_STAAM	RecName: Full=ATP synthase epsilon chain; AltName: Full=ATP synthase F1 sector epsilon subunit; AltName: Full=F-ATPase epsilon subunit	9
0	0.799537	0.00216206	0.958023	0.746352	0.771558	0.939495	ATPF_STAAM	RecName: Full=ATP synthase subunit b; AltName: Full=ATP synthase F(0) sector subunit b; AltName: Full=ATPase subunit I; AltName: Full=F-type ATPase subunit b; Short=F-ATPase subunit b	28
0	0.806017	0.81585	0.961319	0.579632	0.947026	0.990366	ATPG_STAAM	RecName: Full=ATP synthase gamma chain; AltName: Full=ATP synthase F1 sector gamma subunit; AltName: Full=F-ATPase gamma subunit	20
0	0.00212822	0.122523	0.699366	0.376747	0.230153	0.58965	AZO1_STAAM	RecName: Full=FMN-dependent NADPH-azoreductase; AltName: Full=NADPH-dependent flavo-azoreductase; AltName: Full=NADPH-flavin azoreductase	3
1.58e-195	3.46e-19	0.00746067	0.0191655	3.94e-13	4.5e-07	0.0295728	AZOR_STAAM	RecName: Full=FMN-dependent NADH-azoreductase; AltName: Full=Azo-dye reductase; AltName: Full=FMN-dependent NADH-azo compound oxidoreductase	1
0	0.578973	0.000366082	0.941378	0.535643	0.863131	0.987311	BSAA_STAAM	RecName: Full=Glutathione peroxidase homolog BsaA	2
0	0.135218	0.293739	0.344531	0.0127738	0.422238	0.52321	BUTA_STAAM	RecName: Full=Diacetyl reductase [(S)-acetoin forming]; AltName: Full=Acetoin(diacetyl) reductase; Short=AR; AltName: Full=Meso-2,3-butanediol dehydrogenase	8
0	0.773117	0.00638954	0.603371	0.337789	0.807294	0.889103	CARA_STAAM	RecName: Full=Carbamoyl-phosphate synthase small chain; AltName: Full=Carbamoyl-phosphate synthetase glutamine chain	11
0	0.474702	0.783204	0.81468	0.727379	0.969438	0.731519	CARB_STAAM	RecName: Full=Carbamoyl-phosphate synthase large chain; AltName: Full=Carbamoyl-phosphate synthetase ammonia chain	71
0	0.0448463	2.25e-24	0.188404	0.0638132	0.00186078	0.0406172	CATA_STAAM	RecName: Full=Catalase	24
0	0.000199981	7.3e-09	0.214007	0.000933248	0.0499838	0.779624	CCPA_STAAM	RecName: Full=Catabolite control protein A	6
0	5.93e-05	1.44e-06	0.807169	0.232986	0.936022	0.707625	CDR_STAAM	RecName: Full=Coenzyme A disulfide reductase; Short=CoA-disulfide reductase; Short=CoADR	3
0	0.405081	0.64888	0.906323	0.749399	0.585105	0.948668	CH10_STAAM	RecName: Full=10 kDa chaperonin; AltName: Full=GroES protein; AltName: Full=Heat shock protein 10; AltName: Full=Protein Cpn10	15
0	0.726585	0.938717	0.972547	0.691819	0.00392664	0.997002	CH60_STAAM	RecName: Full=60 kDa chaperonin; AltName: Full=GroEL protein; AltName: Full=Protein Cpn60	81
0	0.0846131	0.817246	0.904591	0.40776	0.800064	0.917412	CLPB_STAAM	RecName: Full=Chaperone protein ClpB	12
0	0.975315	0.700551	0.892719	0.172941	0.856087	0.697442	CLPC_STAAM	RecName: Full=ATP-dependent Clp protease ATP-binding subunit ClpC	66
0	4.26e-06	3.19e-68	0.53775	4.27e-08	0.00014396	0.166382	CLPL_STAAM	RecName: Full=ATP-dependent Clp protease ATP-binding subunit ClpL	60
0	0.00982847	0.507493	0.780411	0.764509	0.803759	0.940935	CLPP_STAAM	RecName: Full=ATP-dependent Clp protease proteolytic subunit; AltName: Full=Endopeptidase Clp	14
0	0.772562	0.0988307	0.927797	0.526527	0.962539	0.973382	CLPX_STAAM	RecName: Full=ATP-dependent Clp protease ATP-binding subunit ClpX	30
0	0.987106	0.448191	0.939003	0.636579	0.644345	0.902752	CODY_STAAM	RecName: Full=GTP-sensing transcriptional pleiotropic repressor CodY	14
0	1.21e-06	0.0194148	0.884967	0.0684715	0.0322853	0.883445	COPZ_STAAM	RecName: Full=Copper chaperone CopZ	8
2.78103172386011e-311	1.24e-06	1.06e-07	0.809988	0.97399	0.905258	0.842684	CRTN_STAAM	RecName: Full=Dehydrosqualene desaturase; AltName: Full=4,4'-diapophytoene desaturase; AltName: Full=Diapophytoene desaturase	2
0	0.992337	0.829386	0.970673	0.731373	0.997235	0.946919	CSD_STAAM	RecName: Full=Probable cysteine desulfurase	7
0	0.826572	0.0310967	0.999827	0.657495	0.83857	0.996651	CSHA_STAAM	RecName: Full=DEAD-box ATP-dependent RNA helicase CshA	42
0	0.379724	1.11e-10	0.964438	0.329734	0.986075	0.863692	CSPA_STAAM	RecName: Full=Cold shock protein CspA	7
0	0.898643	0.0311752	0.754259	0.399848	0.872778	0.842774	CTPAL_STAAM	RecName: Full=Probable CtpA-like serine protease	17
0	0.726319	1.1e-05	0.972204	0.590224	0.809871	0.999432	CVFB_STAAM	RecName: Full=Conserved virulence factor B	3
1.16e-178	0.314254	5.25e-07	0.530642	0.0370043	0.657381	0.276779	CYSE_STAAM	RecName: Full=Serine acetyltransferase; Short=SAT	1
0	0.00893838	4.72e-13	0.397138	0.00579162	0.415409	0.824992	CYSK_STAAM	RecName: Full=Cysteine synthase; Short=CSase; AltName: Full=O-acetylserine (thiol)-lyase; Short=OAS-TL; AltName: Full=O-acetylserine sulfhydrylase	66
0	0.709397	3.68e-15	0.979082	0.132154	0.959348	0.945448	DAAA_STAAM	RecName: Full=D-alanine aminotransferase; AltName: Full=D-amino acid aminotransferase; AltName: Full=D-amino acid transaminase; Short=DAAT; AltName: Full=D-aspartate aminotransferase	31
7.02e-146	9.1e-05	1.47e-09	0.0592386	6.99e-06	0.442697	0.150574	DAPB_STAAM	RecName: Full=4-hydroxy-tetrahydrodipicolinate reductase; Short=HTPA reductase	1
1.83e-292	4.57e-07	1.01e-26	0.850187	0.0196443	0.0206081	0.452484	DAPH_STAAM	RecName: Full=2,3,4,5-tetrahydropyridine-2,6-dicarboxylate N-acetyltransferase; AltName: Full=Tetrahydrodipicolinate N-acetyltransferase; Short=THP acetyltransferase; Short=Tetrahydropicolinate acetylase	2
0	0.000381768	1.68e-05	0.836488	0.355601	0.776497	0.938853	DBH_STAAM	RecName: Full=DNA-binding protein HU	46
1.52e-204	0.384945	4.5e-13	0.485773	0.00582588	0.113983	0.0394547	DCUP_STAAM	RecName: Full=Uroporphyrinogen decarboxylase; Short=UPD; Short=URO-D	1
0	0.777327	0.199142	0.966056	0.896936	0.897953	0.996014	DDL_STAAM	RecName: Full=D-alanine--D-alanine ligase; AltName: Full=D-Ala-D-Ala ligase; AltName: Full=D-alanylalanine synthetase	24
0	0.326063	0.0145842	0.98449	0.816785	0.971305	0.9399	DEF_STAAM	RecName: Full=Peptide deformylase; Short=PDF; AltName: Full=Polypeptide deformylase	18
0	0.549965	0.0153804	0.907879	0.526989	0.740971	0.411668	DEOB_STAAM	RecName: Full=Phosphopentomutase; AltName: Full=Phosphodeoxyribomutase	6
0	0.965061	0.00413568	0.926644	0.885842	0.959265	1	DEOC1_STAAM	RecName: Full=Deoxyribose-phosphate aldolase 1; Short=DERA 1; AltName: Full=2-deoxy-D-ribose 5-phosphate aldolase 1; AltName: Full=Phosphodeoxyriboaldolase 1; Short=Deoxyriboaldolase 1	8
0	3.1e-15	3.29e-05	0.285411	0.0560849	0.457962	0.687265	DEOC2_STAAM	RecName: Full=Deoxyribose-phosphate aldolase 2; Short=DERA 2; AltName: Full=2-deoxy-D-ribose 5-phosphate aldolase 2; AltName: Full=Phosphodeoxyriboaldolase 2; Short=Deoxyriboaldolase 2	41
0	0.811862	0.0299607	0.996724	0.770815	0.992708	0.985858	DER_STAAM	RecName: Full=GTPase Der; AltName: Full=GTP-binding protein EngA	12
0	0.00337454	6.27e-11	0.0246511	3.56e-12	0.0201547	0.0909622	DHA1_STAAM	RecName: Full=Alanine dehydrogenase 1	7
0	4.21e-16	0.00959745	0.188253	0.0291215	0.0120712	0.727556	DHA2_STAAM	RecName: Full=Alanine dehydrogenase 2	36
0	1.95e-12	3e-10	0.678526	0.0314569	0.00823014	0.861793	DHE2_STAAM	RecName: Full=NAD-specific glutamate dehydrogenase; Short=NAD-GDH	63
1.88e-114	0.497946	1.34e-13	0.604048	0.334687	0.960706	0.0100486	DHPS_STAAM	RecName: Full=Dihydropteroate synthase; Short=DHPS; AltName: Full=Dihydropteroate pyrophosphorylase	1
0	0.526692	0.111116	0.690677	0.15149	0.298514	0.25209	DLDH_STAAM	RecName: Full=Dihydrolipoyl dehydrogenase; AltName: Full=Dihydrolipoamide dehydrogenase; AltName: Full=E3 component of pyruvate complex; AltName: Full=Membrane-bound ribosome protein complex 50 kDa subunit	85
0	0.459628	0.0475459	0.487414	0.385044	0.905579	0.958346	DLTA_STAAM	RecName: Full=D-alanine--poly(phosphoribitol) ligase subunit 1; AltName: Full=D-alanine-D-alanyl carrier protein ligase; Short=DCL; AltName: Full=D-alanine-activating enzyme; Short=DAE	20
0	0.991489	0.000182812	0.983561	0.889763	0.985398	0.977175	DLTC_STAAM	RecName: Full=D-alanine--poly(phosphoribitol) ligase subunit 2; AltName: Full=D-alanyl carrier protein; Short=DCP	12
7.7e-146	0.000103787	3.23e-12	0.0977513	0.394861	0.105082	0.0410808	DNAA_STAAM	RecName: Full=Chromosomal replication initiator protein DnaA	1
8.81e-188	0.937372	1.3e-13	0.0161403	0.0996641	0.000110919	0.440209	DNAG_STAAM	RecName: Full=DNA primase	1
0	0.948478	0.321093	0.998953	0.396442	0.929689	0.992194	DNAJ_STAAM	RecName: Full=Chaperone protein DnaJ	11
0	2.88e-05	5.81e-12	0.836062	0.332277	0.590241	0.772383	DNAK_STAAM	RecName: Full=Chaperone protein DnaK; AltName: Full=HSP70; AltName: Full=Heat shock 70 kDa protein; AltName: Full=Heat shock protein 70	151
0	2.41e-12	0.123706	0.946412	0.308195	0.743153	0.99779	DNLJ_STAAM	RecName: Full=DNA ligase; AltName: Full=Polydeoxyribonucleotide synthase [NAD(+)]	7
0	3.23e-06	3.43e-18	0.699245	0.119034	0.0248096	0.620341	DPO3B_STAAM	RecName: Full=DNA polymerase III subunit beta	32
4.15e-208	8.57e-05	1.63e-08	0.192367	0.0402787	0.420623	0.385052	DPO4_STAAM	RecName: Full=DNA polymerase IV; Short=Pol IV	1
0	0.323581	0.128071	0.987607	0.442284	0.857363	0.968565	DTD_STAAM	RecName: Full=D-aminoacyl-tRNA deacylase; AltName: Full=D-tyrosyl-tRNA(Tyr) deacylase	4
0	0.750289	0.0923975	0.975736	0.695103	0.99229	0.995195	DYR_STAAM	RecName: Full=Dihydrofolate reductase; Short=DHFR	4
0	0.532554	0.0272893	0.986365	0.231271	0.848359	0.951246	EBPS_STAAM	RecName: Full=Elastin-binding protein EbpS	9
3.6e-198	0.000611465	8.51e-36	0.0942332	0.0437057	0.0470918	0.0357555	ECFA1_STAAM	RecName: Full=Energy-coupling factor transporter ATP-binding protein EcfA1; Short=ECF transporter A component EcfA1	1
0	0.000476526	2.33e-44	0.583635	0.439457	0.974028	0.942273	EFG_STAAM	RecName: Full=Elongation factor G; Short=EF-G	173
0	0.197114	0.15338	0.961225	0.463327	0.87756	0.971247	EFP_STAAM	RecName: Full=Elongation factor P; Short=EF-P	7
0	0.587852	4.25e-07	0.931	0.965351	0.515993	0.948872	EFTS_STAAM	RecName: Full=Elongation factor Ts; Short=EF-Ts	89
0	0.736192	1.02e-11	0.808609	0.800279	0.860381	0.906787	EFTU_STAAM	RecName: Full=Elongation factor Tu; Short=EF-Tu	150
0	0.000202559	3.83e-05	0.500679	0.00245277	0.0937317	0.872741	ENO_STAAM	RecName: Full=Enolase; AltName: Full=2-phospho-D-glycerate hydro-lyase; AltName: Full=2-phosphoglycerate dehydratase	78
0	0.797322	0.023131	0.939656	0.670955	0.859757	0.701442	ERA_STAAM	RecName: Full=GTPase Era	3
0	0.0166268	0.000331244	0.787956	0.458977	0.234988	0.999583	ERMA_STAAM	RecName: Full=rRNA adenine N-6-methyltransferase; AltName: Full=Erythromycin resistance protein; AltName: Full=Macrolide-lincosamide-streptogramin B resistance protein	3
5.54e-184	0.662284	0.16846	0.325188	0.00222466	0.0116252	0.210058	ESSA_STAAM	RecName: Full=Protein EssA; Flags: Precursor	1
0	0.00475838	0.0282075	0.911509	0.00935057	0.152536	0.934749	ESXA_STAAM	RecName: Full=Virulence factor EsxA	6
0	0.126654	6.04e-07	0.845113	0.593748	0.808567	0.815248	EX7L_STAAM	RecName: Full=Exodeoxyribonuclease 7 large subunit; AltName: Full=Exodeoxyribonuclease VII large subunit; Short=Exonuclease VII large subunit	8
0	0.0268532	0.000385172	0.973663	0.882515	0.998983	0.980643	EZRA_STAAM	RecName: Full=Septation ring formation regulator EzrA	16
0	0.151415	3.27e-07	0.95934	0.0599166	0.720209	0.908282	FABD_STAAM	RecName: Full=Malonyl CoA-acyl carrier protein transacylase; Short=MCT	25
0	0.675999	2.57e-05	0.96585	0.412549	0.889404	0.997657	FABF_STAAM	RecName: Full=3-oxoacyl-[acyl-carrier-protein] synthase 2; AltName: Full=3-oxoacyl-[acyl-carrier-protein] synthase II; AltName: Full=Beta-ketoacyl-ACP synthase II; Short=KAS II	13
0	0.109119	0.542474	0.856445	0.540536	0.900312	0.934846	FABG_STAAM	RecName: Full=3-oxoacyl-[acyl-carrier-protein] reductase FabG; AltName: Full=3-ketoacyl-acyl carrier protein reductase; AltName: Full=Beta-Ketoacyl-acyl carrier protein reductase; AltName: Full=Beta-ketoacyl-ACP reductase	57
0	0.58137	0.886845	0.993403	0.284775	0.755967	0.989742	FABH_STAAM	RecName: Full=3-oxoacyl-[acyl-carrier-protein] synthase 3; AltName: Full=3-oxoacyl-[acyl-carrier-protein] synthase III; AltName: Full=Beta-ketoacyl-ACP synthase III; Short=KAS III; AltName: Full=SaFabH	14
0	0.117444	0.489586	0.921207	0.556913	0.994548	0.882664	FABZ_STAAM	RecName: Full=3-hydroxyacyl-[acyl-carrier-protein] dehydratase FabZ; AltName: Full=(3R)-hydroxymyristoyl-[acyl-carrier-protein] dehydratase; Short=(3R)-hydroxymyristoyl-ACP dehydrase; AltName: Full=Beta-hydroxyacyl-ACP dehydratase	2
1.22e-266	0.0989791	0.0201693	0.588826	0.282668	0.430234	0.785754	FEMA_STAAM	RecName: Full=Aminoacyltransferase FemA; AltName: Full=Factor essential for expression of methicillin resistance A; AltName: Full=N-acetylmuramoyl-L-alanyl-D-glutamyl-L-lysyl-(N6-glycyl)-D-alanyl-D-alanine-diphosphoundecaprenyl-N-acetylglucosamine:glycine glycyltransferase	2
4.1e-305	0.0386313	0.000394025	0.994168	0.625446	0.670819	0.856314	FEMB_STAAM	RecName: Full=Aminoacyltransferase FemB; AltName: Full=Factor essential for expression of methicillin resistance B; AltName: Full=N-acetylmuramoyl-L-alanyl-D-glutamyl-L-lysyl-(N6-triglycine)-D-alanyl-D-alanine-diphosphoundecaprenyl-N-acetylglucosamine:glycine glycyltransferase	2
9.92e-183	0.18588	8.33e-21	0.237806	0.122711	0.279917	0.0379995	FEMX_STAAM	RecName: Full=Lipid II:glycine glycyltransferase; AltName: Full=Factor essential for expression of methicillin resistance X	1
0	0.910036	0.900662	0.999654	0.899467	0.99424	0.997323	FENR_STAAM	RecName: Full=Ferredoxin--NADP reductase; Short=FNR; Short=Fd-NADP(+) reductase	12
2.26e-176	0.012068	0.000907042	0.277984	0.784502	0.930981	0.19847	FLIPR_STAAM	RecName: Full=FPRL1 inhibitory protein; Short=FLIPr; Flags: Precursor	1
7.2e-186	5.5e-11	3.94e-06	0.916983	0.0171294	0.494686	0.577639	FMT_STAAM	RecName: Full=Methionyl-tRNA formyltransferase	1
2.92e-200	9.75e-10	0.0149999	0.180753	0.735853	8.37e-05	0.431665	FMTA_STAAM	RecName: Full=Protein FmtA; Flags: Precursor	1
0	0.995083	0.4383	0.945849	0.42064	0.720696	0.92476	FOLB_STAAM	RecName: Full=Dihydroneopterin aldolase; Short=DHNA	9
0	3.03e-07	1.07e-47	0.841275	0.00597777	0.0452925	0.749519	FOLD_STAAM	RecName: Full=Bifunctional protein FolD; Includes: RecName: Full=Methylenetetrahydrofolate dehydrogenase; Includes: RecName: Full=Methenyltetrahydrofolate cyclohydrolase	48
0	5.3e-35	1.84e-25	0.312854	0.34575	0.00925848	0.846868	FTHS_STAAM	RecName: Full=Formate--tetrahydrofolate ligase; AltName: Full=Formyltetrahydrofolate synthetase; Short=FHS; Short=FTHFS	87
0	0.186282	4.76e-24	0.855345	0.188837	0.278778	0.951876	FTN_STAAM	RecName: Full=Bacterial non-heme ferritin	23
0	0.985235	4.05e-07	0.993212	0.653325	0.935215	0.962619	FTSA_STAAM	RecName: Full=Cell division protein FtsA	15
0	0.817344	0.0321939	0.957471	0.969624	0.9536	0.980304	FTSZ_STAAM	RecName: Full=Cell division protein FtsZ	63
0	4.97e-07	0.086181	0.315712	0.0270286	0.614848	0.633255	FUMC_STAAM	RecName: Full=Fumarate hydratase class II; Short=Fumarase C	22
0	1.09e-08	0.350912	0.368847	1.41e-13	0.00294608	0.898478	G3P1_STAAM	RecName: Full=Glyceraldehyde-3-phosphate dehydrogenase 1; Short=GAPDH 1	90
0	0.435725	0.242532	0.555371	0.000387008	0.674354	0.605753	G3P2_STAAM	RecName: Full=Glyceraldehyde-3-phosphate dehydrogenase 2; Short=GAPDH 2	21
0	6.41e-12	1.91e-24	0.148405	0.0524796	0.118211	0.412184	G6PI_STAAM	RecName: Full=Glucose-6-phosphate isomerase; Short=GPI; AltName: Full=Phosphoglucose isomerase; Short=PGI; AltName: Full=Phosphohexose isomerase; Short=PHI	77
0	0.673095	0.668636	0.860665	0.691509	0.874713	0.842059	GATA_STAAM	RecName: Full=Glutamyl-tRNA(Gln) amidotransferase subunit A; Short=Glu-ADT subunit A	56
0	0.959091	0.0246205	0.993713	0.976534	0.917997	0.993441	GATB_STAAM	RecName: Full=Aspartyl/glutamyl-tRNA(Asn/Gln) amidotransferase subunit B; Short=Asp/Glu-ADT subunit B	74
0	0.913978	0.003647	0.971773	0.824604	0.804416	0.99669	GATC_STAAM	RecName: Full=Aspartyl/glutamyl-tRNA(Asn/Gln) amidotransferase subunit C; Short=Asp/Glu-ADT subunit C	13
0	0.723456	0.0633684	0.993744	0.722055	0.963687	0.99854	GCH4_STAAM	RecName: Full=GTP cyclohydrolase FolE2	8
0	0.00986757	0.0650807	0.570373	0.109701	0.47781	0.779868	GCSH_STAAM	RecName: Full=Glycine cleavage system H protein; AltName: Full=Octanoyl/lipoyl carrier protein	19
0	2.22e-11	0.00286489	0.393275	0.546407	5.93e-05	0.991534	GCSPA_STAAM	RecName: Full=Probable glycine dehydrogenase (decarboxylating) subunit 1; AltName: Full=Glycine cleavage system P-protein subunit 1; AltName: Full=Glycine decarboxylase subunit 1; AltName: Full=Glycine dehydrogenase (aminomethyl-transferring) subunit 1	40
0	6.08e-06	0.00407703	0.754837	0.527345	0.000315771	0.835296	GCSPB_STAAM	RecName: Full=Probable glycine dehydrogenase (decarboxylating) subunit 2; AltName: Full=Glycine cleavage system P-protein subunit 2; AltName: Full=Glycine decarboxylase subunit 2; AltName: Full=Glycine dehydrogenase (aminomethyl-transferring) subunit 2	26
0	2.16e-16	0.0156769	0.225554	0.250606	1.39e-07	0.385083	GCST_STAAM	RecName: Full=Aminomethyltransferase; AltName: Full=Glycine cleavage system T protein	34
0	0.00393	4.34e-05	0.931979	0.640924	0.824686	0.980702	GLMM_STAAM	RecName: Full=Phosphoglucosamine mutase	27
0	0.864017	0.00626143	0.997484	0.778996	0.990965	0.99063	GLMS_STAAM	RecName: Full=Glutamine--fructose-6-phosphate aminotransferase [isomerizing]; AltName: Full=D-fructose-6-phosphate amidotransferase; AltName: Full=GFAT; AltName: Full=Glucosamine-6-phosphate synthase; AltName: Full=Hexosephosphate aminotransferase; AltName: Full=L-glutamine--D-fructose-6-phosphate amidotransferase	32
0	0.895132	0.0245347	0.815174	0.704859	0.983152	0.985043	GLMU_STAAM	RecName: Full=Bifunctional protein GlmU; Includes: RecName: Full=UDP-N-acetylglucosamine pyrophosphorylase; AltName: Full=N-acetylglucosamine-1-phosphate uridyltransferase; Includes: RecName: Full=Glucosamine-1-phosphate N-acetyltransferase	5
0	4.05e-05	0.000438387	0.9434	0.00262682	0.659219	0.876558	GLNA_STAAM	RecName: Full=Glutamine synthetase; Short=GS; AltName: Full=Glutamate--ammonia ligase	68
0	0.967544	0.0144979	0.875732	0.13962	0.98763	0.970036	GLPD_STAAM	RecName: Full=Aerobic glycerol-3-phosphate dehydrogenase	36
0	0.849686	0.000138535	0.81699	0.864712	1.19e-09	0.96728	GLPK_STAAM	RecName: Full=Glycerol kinase; AltName: Full=ATP:glycerol 3-phosphotransferase; AltName: Full=Glycerokinase; Short=GK	69
0	0.000192157	2.6e-08	0.62288	0.258844	0.93143	0.990559	GLYA_STAAM	RecName: Full=Serine hydroxymethyltransferase; Short=SHMT; Short=Serine methylase	58
0	2.65e-05	2.34e-06	0.807783	0.427492	0.356567	1	GPDA_STAAM	RecName: Full=Glycerol-3-phosphate dehydrogenase [NAD(P)+]; AltName: Full=NAD(P)H-dependent glycerol-3-phosphate dehydrogenase	5
0	0.0763814	2.08e-05	0.933682	0.0622292	0.987178	0.880342	GPMA_STAAM	RecName: Full=2,3-bisphosphoglycerate-dependent phosphoglycerate mutase; Short=BPG-dependent PGAM; Short=PGAM; Short=Phosphoglyceromutase; Short=dPGM	21
0	0.102027	0.108734	0.843104	0.00338544	0.612413	0.87149	GPMI_STAAM	RecName: Full=2,3-bisphosphoglycerate-independent phosphoglycerate mutase; Short=BPG-independent PGAM; Short=Phosphoglyceromutase; Short=iPGM	37
0	0.847572	0.328726	0.999774	0.660759	0.967563	0.998193	GPSB_STAAM	RecName: Full=Cell cycle protein GpsB; AltName: Full=Guiding PBP1-shuttling protein	12
0	2.34e-06	0.00393028	0.0571525	0.36004	0.816254	0.409958	GRAR_STAAM	RecName: Full=Response regulator protein GraR; AltName: Full=Glycopeptide resistance-associated protein R	2
0	0.925068	0.0744378	0.983928	0.875842	0.964062	0.99521	GREA_STAAM	RecName: Full=Transcription elongation factor GreA; AltName: Full=Transcript cleavage factor GreA	33
0	0.17975	0.000361433	0.963558	0.567794	0.863031	0.948578	GRPE_STAAM	RecName: Full=Protein GrpE; AltName: Full=HSP-70 cofactor	30
0	0.961124	0.219068	0.994641	0.960205	0.933872	0.989717	GSA1_STAAM	RecName: Full=Glutamate-1-semialdehyde 2,1-aminomutase 1; Short=GSA 1; AltName: Full=Glutamate-1-semialdehyde aminotransferase 1; Short=GSA-AT 1	17
0	0.955794	0.911073	0.989454	0.921839	0.995346	0.99179	GSA2_STAAM	RecName: Full=Glutamate-1-semialdehyde 2,1-aminomutase 2; Short=GSA 2; AltName: Full=Glutamate-1-semialdehyde aminotransferase 2; Short=GSA-AT 2	4
2.69e-182	3.5e-11	0.000585566	0.114358	0.69528	0.0288489	0.0974811	GTAB_STAAM	RecName: Full=UTP--glucose-1-phosphate uridylyltransferase; AltName: Full=Alpha-D-glucosyl-1-phosphate uridylyltransferase; AltName: Full=UDP-glucose pyrophosphorylase; Short=UDPGP; AltName: Full=Uridine diphosphoglucose pyrophosphorylase	1
0	2.97e-07	0.0677411	0.887405	0.0299384	0.425139	0.584018	GUAA_STAAM	RecName: Full=GMP synthase [glutamine-hydrolyzing]; AltName: Full=GMP synthetase; AltName: Full=Glutamine amidotransferase	51
0	0.572264	0.0866757	0.820529	0.995084	0.922927	0.909582	GUAC_STAAM	RecName: Full=GMP reductase; AltName: Full=Guanosine 5'-monophosphate oxidoreductase; Short=Guanosine monophosphate reductase	7
0	0.98986	0.195684	0.998459	0.985928	0.986124	0.999756	GYRB_STAAM	RecName: Full=DNA gyrase subunit B	12
0	0.00116477	0.0621377	0.889072	0.355191	0.769612	0.995597	HCHA_STAAM	RecName: Full=Molecular chaperone Hsp31 and glyoxalase 3; AltName: Full=Glyoxalase III; AltName: Full=Holdase; AltName: Full=Holding molecular chaperone	14
0	0.528266	0.0419685	0.937367	0.493114	0.815256	0.876808	HEM2_STAAM	RecName: Full=Delta-aminolevulinic acid dehydratase; Short=ALAD; Short=ALADH; AltName: Full=Porphobilinogen synthase	22
0	0.906597	5.35e-07	0.902275	0.609768	0.910841	0.973819	HEM3_STAAM	RecName: Full=Porphobilinogen deaminase; Short=PBG; AltName: Full=Hydroxymethylbilane synthase; Short=HMBS; AltName: Full=Pre-uroporphyrinogen synthase	4
6.23e-166	0.153316	0.0153646	0.970289	0.788131	0.25393	0.368239	HLD_STAAM	RecName: Full=Delta-hemolysin; Short=Delta-lysin; AltName: Full=Delta-toxin	1
0	0.931146	0.87422	0.99128	0.641931	0.906399	0.996204	HPRK_STAAM	RecName: Full=HPr kinase/phosphorylase; Short=HPrK/P; AltName: Full=HPr(Ser) kinase/phosphorylase	4
0	0.870115	0.116259	0.998866	0.761046	0.54855	0.993614	HPRT_STAAM	RecName: Full=Hypoxanthine-guanine phosphoribosyltransferase; Short=HGPRT; Short=HGPRTase	22
0	0.0141349	0.0459681	0.953041	0.220815	0.838577	0.987347	HPS_STAAM	RecName: Full=3-hexulose-6-phosphate synthase; Short=HPS; AltName: Full=D-arabino-3-hexulose-6-phosphate formaldehyde lyase	43
0	0.14066	0.0978348	0.858207	0.990569	0.354154	0.941736	HRTA_STAAM	RecName: Full=Putative hemin import ATP-binding protein HrtA	7
0	0.697323	0.964522	0.990582	0.0389639	0.995552	0.965847	HSLO_STAAM	RecName: Full=33 kDa chaperonin; AltName: Full=Heat shock protein 33 homolog; Short=HSP33	4
0	0.00173856	0.000270081	0.66751	0.349459	0.998035	0.920782	HSLU_STAAM	RecName: Full=ATP-dependent protease ATPase subunit HslU; AltName: Full=Unfoldase HslU	7
0	0.655903	0.912987	0.9923	0.475094	0.996484	0.998048	HSLV_STAAM	RecName: Full=ATP-dependent protease subunit HslV	8
2.46e-203	0.00016228	2.52e-16	0.0930605	0.0399198	0.205642	0.0137138	HUTH_STAAM	RecName: Full=Histidine ammonia-lyase; Short=Histidase	1
0	0.827831	2.22e-07	0.983687	0.367984	0.863039	0.688188	HUTI_STAAM	RecName: Full=Imidazolonepropionase; AltName: Full=Imidazolone-5-propionate hydrolase	13
0	0.935229	6.17e-06	0.968318	0.0378616	0.504688	0.981803	HUTU_STAAM	RecName: Full=Urocanate hydratase; Short=Urocanase; AltName: Full=Imidazolonepropionate hydrolase	15
7.84e-194	2.35e-30	8.89e-37	0.353004	1.62e-12	4.24e-05	0.459922	ICAB_STAAM	RecName: Full=Poly-beta-1,6-N-acetyl-D-glucosamine N-deacetylase; Short=PNAG N-deacetylase; Short=Poly-beta-1,6-GlcNAc N-deacetylase; AltName: Full=Biofilm polysaccharide intercellular adhesin deacetylase; Short=Biofilm PIA deacetylase; AltName: Full=Intercellular adhesion protein B; Flags: Precursor	1
0	7.64e-14	2.98e-29	0.369533	0.00779955	1.52e-12	0.0967086	IDH_STAAM	RecName: Full=Isocitrate dehydrogenase [NADP]; Short=IDH; AltName: Full=IDP; AltName: Full=NADP(+)-specific ICDH; AltName: Full=Oxalosuccinate decarboxylase	64
0	0.770178	0.0205012	0.97412	0.16205	0.964712	0.880873	IF1_STAAM	RecName: Full=Translation initiation factor IF-1	9
0	0.946927	0.0300671	0.945898	0.733868	0.700359	0.99703	IF2_STAAM	RecName: Full=Translation initiation factor IF-2	70
0	0.584293	7.46e-14	0.937513	0.780418	0.991064	0.995066	IF3_STAAM	RecName: Full=Translation initiation factor IF-3	24
0	0.0842513	1.69e-05	0.93005	0.726285	0.955965	0.98167	ILVC_STAAM	RecName: Full=Ketol-acid reductoisomerase; AltName: Full=Acetohydroxy-acid isomeroreductase; AltName: Full=Alpha-keto-beta-hydroxylacyl reductoisomerase	3
0	0.834361	1.85e-13	0.801843	0.00504962	0.673033	0.913067	ILVE_STAAM	RecName: Full=Probable branched-chain-amino-acid aminotransferase; Short=BCAT	34
0	8.11e-11	1.36e-06	0.909845	0.0703145	0.236922	0.864275	IMDH_STAAM	RecName: Full=Inosine-5'-monophosphate dehydrogenase; Short=IMP dehydrogenase; Short=IMPD; Short=IMPDH	125
0	0.475281	0.0100982	0.959564	0.914518	0.994165	0.965387	ISAA_STAAM	RecName: Full=Probable transglycosylase IsaA; AltName: Full=Immunodominant staphylococcal antigen A; Flags: Precursor	5
8.66e-219	0.318787	0.000257077	0.968468	0.0759672	0.353579	0.378828	ISPD1_STAAM	RecName: Full=2-C-methyl-D-erythritol 4-phosphate cytidylyltransferase 1; AltName: Full=4-diphosphocytidyl-2C-methyl-D-erythritol synthase 1; AltName: Full=MEP cytidylyltransferase 1; Short=MCT 1	1
0	1e-06	0.000152117	0.995365	0.758643	0.982047	0.87211	ISPD2_STAAM	RecName: Full=2-C-methyl-D-erythritol 4-phosphate cytidylyltransferase 2; AltName: Full=4-diphosphocytidyl-2C-methyl-D-erythritol synthase 2; AltName: Full=MEP cytidylyltransferase 2; Short=MCT 2	18
0	0.490341	0.000631503	0.98644	0.663568	0.863354	0.988706	ISPE_STAAM	RecName: Full=4-diphosphocytidyl-2-C-methyl-D-erythritol kinase; Short=CMK; AltName: Full=4-(cytidine-5'-diphospho)-2-C-methyl-D-erythritol kinase	2
0	0.475607	0.00960438	0.927018	0.780684	0.984929	0.891376	KAD_STAAM	RecName: Full=Adenylate kinase; Short=AK; AltName: Full=ATP-AMP transphosphorylase; AltName: Full=ATP:AMP phosphotransferase; AltName: Full=Adenylate monophosphate kinase	60
0	0.740335	0.0018495	0.96577	0.701396	0.991152	0.995359	KCY_STAAM	RecName: Full=Cytidylate kinase; Short=CK; AltName: Full=Cytidine monophosphate kinase; Short=CMP kinase	5
1.41e-174	0.00128144	8.02e-07	0.116187	0.140134	1.44e-05	0.304185	KITH_STAAM	RecName: Full=Thymidine kinase	1
0	0.666519	0.381766	0.861588	0.133601	0.766289	0.753225	KPRS_STAAM	RecName: Full=Ribose-phosphate pyrophosphokinase; Short=RPPK; AltName: Full=5-phospho-D-ribosyl alpha-1-diphosphate; AltName: Full=Phosphoribosyl diphosphate synthase; AltName: Full=Phosphoribosyl pyrophosphate synthase; Short=P-Rib-PP synthase; Short=PRPP synthase; Short=PRPPase	50
0	2.38e-22	0.691305	0.0178231	0.0575406	0.608162	0.0499596	KPYK_STAAM	RecName: Full=Pyruvate kinase; Short=PK	117
0	0.0259758	6.83e-08	0.694617	0.716142	0.805272	0.898564	KTHY_STAAM	RecName: Full=Thymidylate kinase; AltName: Full=dTMP kinase	3
2.47e-200	3.54e-11	4.85e-06	0.150052	0.115836	3.92e-06	0.0828124	LACA_STAAM	RecName: Full=Galactose-6-phosphate isomerase subunit LacA	1
0	1.61e-07	4.31e-06	0.0295245	5.77e-05	0.308737	0.761814	LDH1_STAAM	RecName: Full=L-lactate dehydrogenase 1; Short=L-LDH 1	20
0	2.24e-12	5.79e-64	0.05039	0.0694725	0.00165576	0.0381294	LDH2_STAAM	RecName: Full=L-lactate dehydrogenase 2; Short=L-LDH 2	42
0	0.149244	3.13e-09	0.979245	0.385708	0.569493	0.99689	LDHD_STAAM	RecName: Full=D-lactate dehydrogenase; Short=D-LDH; AltName: Full=D-specific 2-hydroxyacid dehydrogenase	15
0	0.99083	0.080186	0.987079	0.831096	0.996897	0.998454	LEP_STAAM	RecName: Full=Signal peptidase IB; Short=SPase IB; AltName: Full=Leader peptidase IB	2
0	0.808697	0.959893	0.994804	0.497523	0.912691	0.927495	LEPA_STAAM	RecName: Full=Elongation factor 4; Short=EF-4; AltName: Full=Ribosomal back-translocase LepA	33
0	0.000924663	2.08e-18	0.603166	0.000300621	0.270506	0.986823	LEU1_STAAM	RecName: Full=2-isopropylmalate synthase; AltName: Full=Alpha-IPM synthase; AltName: Full=Alpha-isopropylmalate synthase	3
0	0.990116	2.66e-05	0.996256	0.478467	0.992559	0.99242	LIPA_STAAM	RecName: Full=Lipoyl synthase; AltName: Full=Lip-syn; Short=LS; AltName: Full=Lipoate synthase; AltName: Full=Lipoic acid synthase; AltName: Full=Sulfur insertion protein LipA	10
0	0.0832037	4.4e-09	0.75599	0.570514	0.720284	0.777498	LUXS_STAAM	RecName: Full=S-ribosylhomocysteine lyase; AltName: Full=AI-2 synthesis protein; AltName: Full=Autoinducer-2 production protein LuxS	7
5.66e-306	0.963094	0.0117156	0.944722	0.866462	0.994039	0.987324	LYTH_STAAM	RecName: Full=Probable cell wall amidase LytH; Flags: Precursor	2
0	0.86167	0.31321	0.61508	0.492512	0.0331725	0.890148	LYTN_STAAM	RecName: Full=Probable cell wall hydrolase LytN; Flags: Precursor	2
0	0.431121	2.69e-16	0.766737	0.667941	0.301879	0.710576	MAP_STAAM	RecName: Full=Protein map; Flags: Precursor	2
0	0.0387722	0.00842825	0.548849	0.0248873	0.500857	0.726565	MAP1_STAAM	RecName: Full=Methionine aminopeptidase; Short=MAP; Short=MetAP; AltName: Full=Peptidase M	5
2.48e-280	0.420898	0.028884	0.89029	0.89552	0.880356	0.751356	MAZF_STAAM	RecName: Full=mRNA interferase MazF; AltName: Full=Endoribonuclease MazF; AltName: Full=Toxin MazF	2
0	0.584017	0.179698	0.992225	0.232325	0.759499	0.998301	MENB_STAAM	RecName: Full=1,4-dihydroxy-2-naphthoyl-CoA synthase; Short=DHNA-CoA synthase	25
0	0.378049	0.852012	0.976224	0.343674	0.891556	0.972088	MENG_STAAM	RecName: Full=Demethylmenaquinone methyltransferase	17
0	0.385627	1.33e-16	0.990617	0.864233	0.951279	0.983135	METK_STAAM	RecName: Full=S-adenosylmethionine synthase; Short=AdoMet synthase; AltName: Full=MAT; AltName: Full=Methionine adenosyltransferase	11
0	0.986198	0.0956372	0.992344	0.885049	0.923224	0.94225	METN2_STAAM	RecName: Full=Methionine import ATP-binding protein MetN 2	3
0	0.0359658	0.00715103	0.735704	0.0627857	0.166347	0.988991	MGRA_STAAM	RecName: Full=HTH-type transcriptional regulator MgrA	20
0	0.928391	0.77794	0.965484	0.869795	0.975816	0.964515	MIAB_STAAM	RecName: Full=tRNA-2-methylthio-N(6)-dimethylallyladenosine synthase; AltName: Full=(Dimethylallyl)adenosine tRNA methylthiotransferase MiaB; AltName: Full=tRNA-i(6)A37 methylthiotransferase	4
0	0.384072	0.0774292	0.995919	0.889736	0.942194	0.998916	MNME_STAAM	RecName: Full=tRNA modification GTPase MnmE	9
0	0.957579	0.344781	0.885542	0.63242	0.995723	0.997235	MNMG_STAAM	RecName: Full=tRNA uridine 5-carboxymethylaminomethyl modification enzyme MnmG; AltName: Full=Glucose-inhibited division protein A	3
1.53e-198	4.02e-06	0.00222506	0.0335354	0.305715	0.0171979	0.056061	MOAC_STAAM	RecName: Full=Cyclic pyranopterin monophosphate synthase accessory protein; AltName: Full=Molybdenum cofactor biosynthesis protein C	1
0	0.0582094	2.47e-07	0.597879	0.0151459	0.569342	0.892619	MOEA_STAAM	RecName: Full=Molybdopterin molybdenumtransferase; Short=MPT Mo-transferase	6
0	6.36e-05	5.95e-05	0.955196	0.366541	0.877034	0.914008	MQO2_STAAM	RecName: Full=Probable malate:quinone oxidoreductase 2; AltName: Full=MQO 2; AltName: Full=Malate dehydrogenase [quinone] 2	125
1.24e-137	0.0491022	4e-06	0.540958	0.414836	0.329265	0.652398	MSRA1_STAAM	RecName: Full=Peptide methionine sulfoxide reductase MsrA 1; Short=Protein-methionine-S-oxide reductase 1; AltName: Full=Peptide-methionine (S)-S-oxide reductase 1; Short=Peptide Met(O) reductase 1	1
0	0.594581	0.000287046	0.98429	0.514988	0.972837	0.96142	MSRA2_STAAM	RecName: Full=Peptide methionine sulfoxide reductase MsrA 2; Short=Protein-methionine-S-oxide reductase 2; AltName: Full=Peptide-methionine (S)-S-oxide reductase 2; Short=Peptide Met(O) reductase 2	7
0	0.633265	0.000106911	0.995985	0.618163	0.988439	0.959484	MSRB_STAAM	RecName: Full=Peptide methionine sulfoxide reductase MsrB; AltName: Full=Peptide-methionine (R)-S-oxide reductase	4
0	0.989336	0.000842647	0.995282	0.139525	0.94523	0.949195	MTLD_STAAM	RecName: Full=Mannitol-1-phosphate 5-dehydrogenase	4
6.96e-203	0.226784	5.44e-09	0.137042	0.0350076	0.11928	0.271538	MTNN_STAAM	RecName: Full=5'-methylthioadenosine/S-adenosylhomocysteine nucleosidase; Short=MTA/SAH nucleosidase; Short=MTAN; AltName: Full=5'-methylthioadenosine nucleosidase; Short=MTA nucleosidase; AltName: Full=S-adenosylhomocysteine nucleosidase; Short=AdoHcy nucleosidase; Short=SAH nucleosidase; Short=SRH nucleosidase	1
0	0.911031	0.239419	0.998839	0.725847	0.998327	0.986858	MURA1_STAAM	RecName: Full=UDP-N-acetylglucosamine 1-carboxyvinyltransferase 1; AltName: Full=Enoylpyruvate transferase 1; AltName: Full=UDP-N-acetylglucosamine enolpyruvyl transferase 1; Short=EPT 1	38
0	0.0116086	0.0391414	0.83431	0.915229	0.643187	0.909435	MURA2_STAAM	RecName: Full=UDP-N-acetylglucosamine 1-carboxyvinyltransferase 2; AltName: Full=Enoylpyruvate transferase 2; AltName: Full=UDP-N-acetylglucosamine enolpyruvyl transferase 2; Short=EPT 2	11
0	0.997828	0.428563	0.996998	0.928764	0.969351	0.957506	MURC_STAAM	RecName: Full=UDP-N-acetylmuramate--L-alanine ligase; AltName: Full=UDP-N-acetylmuramoyl-L-alanine synthetase	5
0	0.947468	0.158874	0.948473	0.237218	0.986506	0.950577	MURD_STAAM	RecName: Full=UDP-N-acetylmuramoylalanine--D-glutamate ligase; AltName: Full=D-glutamic acid-adding enzyme; AltName: Full=UDP-N-acetylmuramoyl-L-alanyl-D-glutamate synthetase	7
0	0.57948	7.31e-20	0.660009	0.0701955	0.527965	0.630642	MURE_STAAM	RecName: Full=UDP-N-acetylmuramoyl-L-alanyl-D-glutamate--L-lysine ligase; AltName: Full=L-lysine-adding enzyme; AltName: Full=UDP-MurNAc-L-Ala-D-Glu:L-Lys ligase; AltName: Full=UDP-MurNAc-tripeptide synthetase; AltName: Full=UDP-N-acetylmuramyl-tripeptide synthetase	2
0	0.999669	0.935322	0.995798	0.664156	0.97959	0.976527	MURG_STAAM	RecName: Full=UDP-N-acetylglucosamine--N-acetylmuramyl-(pentapeptide) pyrophosphoryl-undecaprenol N-acetylglucosamine transferase; AltName: Full=Undecaprenyl-PP-MurNAc-pentapeptide-UDPGlcNAc GlcNAc transferase	9
0	0.0299354	7.46e-07	0.867082	0.355788	0.519436	0.986469	MURI_STAAM	RecName: Full=Glutamate racemase	5
0	0.504756	0.0577555	0.978014	0.554444	0.489707	0.7623	MUTS_STAAM	RecName: Full=DNA mismatch repair protein MutS	8
0	0.0685801	0.143504	0.735614	0.173345	0.994291	0.91521	NADD_STAAM	RecName: Full=Probable nicotinate-nucleotide adenylyltransferase; AltName: Full=Deamido-NAD(+) diphosphorylase; AltName: Full=Deamido-NAD(+) pyrophosphorylase; AltName: Full=Nicotinate mononucleotide adenylyltransferase; Short=NaMN adenylyltransferase	3
0	0.761048	0.203452	0.994118	0.384865	0.914399	0.988592	NADE_STAAM	RecName: Full=NH(3)-dependent NAD(+) synthetase	14
0	0.838266	0.62817	0.997418	0.613444	0.89909	0.998635	NAGD_STAAM	RecName: Full=Protein NagD homolog	3
0	4.88e-50	5.32e-06	2.94e-05	6.21e-05	3.61e-08	0.000717891	NDK_STAAM	RecName: Full=Nucleoside diphosphate kinase; Short=NDK; Short=NDP kinase; AltName: Full=Nucleoside-2-P kinase	22
0	0.454448	0.000298928	0.999204	0.257019	0.771572	0.999487	NRDR_STAAM	RecName: Full=Transcriptional repressor NrdR	6
0	0.945962	5.96e-11	0.974729	0.761415	0.982489	0.99936	NREB_STAAM	RecName: Full=Oxygen sensor histidine kinase NreB; AltName: Full=Nitrogen regulation protein B	6
0	0.211702	0.0511424	0.999102	0.752004	0.911146	0.99097	NUSG_STAAM	RecName: Full=Transcription termination/antitermination protein NusG	19
0	6.03e-13	2.29e-30	0.492696	1.59e-05	0.0332194	0.959851	OAT2_STAAM	RecName: Full=Ornithine aminotransferase 2; Short=OAT 2; AltName: Full=Ornithine--oxo-acid aminotransferase 2	65
0	0.987002	0.455322	0.732973	0.546033	0.832613	0.679809	OBG_STAAM	RecName: Full=GTPase Obg; AltName: Full=GTP-binding protein Obg	27
0	0.224206	0.000285889	0.800508	0.472466	0.641845	0.980619	ODO1_STAAM	RecName: Full=2-oxoglutarate dehydrogenase E1 component; AltName: Full=Alpha-ketoglutarate dehydrogenase	9
0	0.00886082	0.00031583	0.517456	0.0394358	0.380282	0.834802	ODO2_STAAM	RecName: Full=Dihydrolipoyllysine-residue succinyltransferase component of 2-oxoglutarate dehydrogenase complex; AltName: Full=2-oxoglutarate dehydrogenase complex component E2; Short=OGDC-E2; AltName: Full=Dihydrolipoamide succinyltransferase component of 2-oxoglutarate dehydrogenase complex	34
0	0.352588	0.384127	0.667498	0.261115	0.775496	0.287242	ODP2_STAAM	RecName: Full=Dihydrolipoyllysine-residue acetyltransferase component of pyruvate dehydrogenase complex; AltName: Full=Dihydrolipoamide acetyltransferase component of pyruvate dehydrogenase complex; AltName: Full=E2	87
0	0.506379	0.473321	0.788226	0.243279	0.792966	0.440052	ODPA_STAAM	RecName: Full=Pyruvate dehydrogenase E1 component subunit alpha	58
0	0.503431	0.826943	0.648935	0.401552	0.391492	0.177047	ODPB_STAAM	RecName: Full=Pyruvate dehydrogenase E1 component subunit beta	78
0	1.19e-05	5.86e-19	0.543504	0.0042629	0.0445243	0.854071	OHRL_STAAM	RecName: Full=Organic hydroperoxide resistance protein-like	3
0	3.82e-15	1.78e-08	0.00908975	0.148045	0.00340537	0.13485	OTC_STAAM	RecName: Full=Ornithine carbamoyltransferase; Short=OTCase	5
1.29784321210673e-313	1.14e-05	5.26e-07	0.845279	0.412864	0.546302	0.967528	OTCC_STAAM	RecName: Full=Ornithine carbamoyltransferase, catabolic; Short=OTCase	2
4e-198	1.14e-08	4.9e-48	0.0758367	0.00017895	3.89e-05	0.0516603	P5CR_STAAM	RecName: Full=Pyrroline-5-carboxylate reductase; Short=P5C reductase; Short=P5CR; AltName: Full=PCA reductase	1
0	0.662219	0.180545	0.999818	0.410314	0.998242	0.965504	PANB_STAAM	RecName: Full=3-methyl-2-oxobutanoate hydroxymethyltransferase; AltName: Full=Ketopantoate hydroxymethyltransferase; Short=KPHMT	14
1.22e-138	0.0422931	3.74e-10	0.622578	0.0976025	0.617121	0.500613	PAND_STAAM	RecName: Full=Aspartate 1-decarboxylase; AltName: Full=Aspartate alpha-decarboxylase; Contains: RecName: Full=Aspartate 1-decarboxylase beta chain; Contains: RecName: Full=Aspartate 1-decarboxylase alpha chain; Flags: Precursor	1
0	0.972991	0.103563	0.988486	0.607196	0.991976	0.974456	PARC_STAAM	RecName: Full=DNA topoisomerase 4 subunit A; AltName: Full=Topoisomerase IV subunit A	15
0	1.49e-11	2.48e-27	0.281249	3.89e-07	0.000419768	0.546199	PCKA_STAAM	RecName: Full=Phosphoenolpyruvate carboxykinase [ATP]; Short=PCK; Short=PEP carboxykinase; Short=PEPCK	73
1.7e-152	0.0200082	6.24e-08	0.860215	0.0174239	0.485715	0.123953	PCRA_STAAM	RecName: Full=ATP-dependent DNA helicase PcrA	1
0	3.5e-19	5.31e-22	0.699443	0.00191713	0.42593	0.851347	PDP_STAAM	RecName: Full=Pyrimidine-nucleoside phosphorylase; Short=PYNP	84
0	0.266725	0.911339	0.970578	0.0328252	0.667395	0.999828	PDRP_STAAM	RecName: Full=Putative pyruvate, phosphate dikinase regulatory protein; Short=PPDK regulatory protein	14
0	0.00077405	0.992627	0.71278	0.0114473	0.73856	0.601734	PDXS_STAAM	RecName: Full=Pyridoxal 5'-phosphate synthase subunit PdxS; Short=PLP synthase subunit PdxS; AltName: Full=Pdx1	64
0	0.166708	0.158568	0.980011	0.27031	0.808451	0.993091	PDXT_STAAM	RecName: Full=Pyridoxal 5'-phosphate synthase subunit PdxT; AltName: Full=Pdx2; AltName: Full=Pyridoxal 5'-phosphate synthase glutaminase subunit	8
0	0.941011	8.31e-07	0.795341	0.202264	0.901526	0.791493	PEPVL_STAAM	RecName: Full=Putative dipeptidase SAV1751	36
0	0.00783951	0.545898	0.772273	0.115325	0.412382	0.671289	PERR_STAAM	RecName: Full=Peroxide-responsive repressor PerR	3
0	0.0370621	0.39674	0.780714	0.375193	0.98879	0.830849	PFKA_STAAM	RecName: Full=ATP-dependent 6-phosphofructokinase; Short=ATP-PFK; Short=Phosphofructokinase; AltName: Full=Phosphohexokinase	15
4.8e-198	0.000266544	1.28e-11	0.440949	0.000105929	0.000744223	0.168881	PFLA_STAAM	RecName: Full=Pyruvate formate-lyase-activating enzyme; Short=PFL-activating enzyme	1
0	1.84e-135	0	1.15e-17	6.17e-61	4.01e-36	1.46e-14	PFLB_STAAM	RecName: Full=Formate acetyltransferase; AltName: Full=Pyruvate formate-lyase	146
0	0.58503	6.85e-11	0.993718	0.256094	0.84272	0.600869	PGCA_STAAM	RecName: Full=Phosphoglucomutase; Short=PGM; AltName: Full=Alpha-phosphoglucomutase; AltName: Full=Glucose phosphomutase	5
0	1.98e-10	2.46e-07	0.199234	1.33e-10	0.00208978	0.834141	PGK_STAAM	RecName: Full=Phosphoglycerate kinase	65
1.14e-158	0.0341664	3.17e-11	0.286854	0.327354	0.0423654	0.948916	PHNC_STAAM	RecName: Full=Phosphonates import ATP-binding protein PhnC	1
0	0.996036	0.0462883	0.996237	0.737402	0.989741	0.985476	PLSX_STAAM	RecName: Full=Phosphate acyltransferase; AltName: Full=Acyl-ACP phosphotransacylase; AltName: Full=Acyl-[acyl-carrier-protein]--phosphate acyltransferase; AltName: Full=Phosphate-acyl-ACP acyltransferase	2
0	0.527196	0.252542	0.983294	0.743222	0.963838	0.999299	PNP_STAAM	RecName: Full=Polyribonucleotide nucleotidyltransferase; AltName: Full=Polynucleotide phosphorylase; Short=PNPase	79
0	0.080856	2.34e-09	0.43055	0.0178063	0.204111	0.571882	PPAC_STAAM	RecName: Full=Probable manganese-dependent inorganic pyrophosphatase; AltName: Full=Pyrophosphate phospho-hydrolase; Short=PPase	43
0	3.2e-12	0.000118827	0.0437933	0.063155	0.245962	0.734053	PPAT_STAAM	RecName: Full=Putative pyridoxal phosphate-dependent acyltransferase	41
0	0.262345	0.120993	0.870328	0.274917	0.82561	0.909967	PPI1_STAAM	RecName: Full=Putative peptidyl-prolyl cis-trans isomerase; Short=PPIase; AltName: Full=Rotamase	27
0	0.521817	7.7e-11	0.672798	0.375109	0.91039	0.917501	PRSA_STAAM	RecName: Full=Foldase protein PrsA; Flags: Precursor	39
0	2.4e-06	0.977739	0.842285	0.83545	0.889649	0.787934	PSTB_STAAM	RecName: Full=Phosphate import ATP-binding protein PstB; AltName: Full=ABC phosphate transporter; AltName: Full=Phosphate-transporting ATPase	2
0	0.278704	0.830307	0.973573	0.788824	0.766835	0.983872	PSTS_STAAM	RecName: Full=Phosphate-binding protein PstS; Short=PBP; Flags: Precursor	6
0	0.184617	0.45473	0.941392	0.0301626	0.40679	0.96186	PT1_STAAM	RecName: Full=Phosphoenolpyruvate-protein phosphotransferase; AltName: Full=Phosphotransferase system, enzyme I	63
0	0.680328	0.182161	0.99726	0.0864386	0.806219	0.997275	PTAS_STAAM	RecName: Full=Phosphate acetyltransferase; AltName: Full=Phosphotransacetylase	60
0	0.00121874	7.42e-06	0.929645	8.56e-05	0.0623796	0.882132	PTG3C_STAAM	RecName: Full=PTS system glucose-specific EIICBA component; AltName: Full=EIICBA-Glc; Short=EII-Glc; Includes: RecName: Full=Glucose permease IIC component; AltName: Full=PTS system glucose-specific EIIC component; Includes: RecName: Full=Glucose-specific phosphotransferase enzyme IIB component; AltName: Full=PTS system glucose-specific EIIB component; Includes: RecName: Full=Glucose-specific pho…	20
0	0.405884	0.00125741	0.863659	0.67787	0.799354	0.929619	PTGA_STAAM	RecName: Full=Glucose-specific phosphotransferase enzyme IIA component; AltName: Full=EIIA-Glc; AltName: Full=EIII-Glc; AltName: Full=PTS system glucose-specific EIIA component	16
1.75e-156	1.19e-07	0.400364	0.00313061	0.0176445	0.681868	0.00214582	PTH_STAAM	RecName: Full=Peptidyl-tRNA hydrolase; Short=PTH	1
0	0.0254784	0.660336	0.995506	0.375939	0.296333	0.992109	PTHP_STAAM	RecName: Full=Phosphocarrier protein HPr; AltName: Full=Histidine-containing protein	7
0	0.24551	0.26939	0.689043	0.755043	0.872829	0.938652	PTMA_STAAM	RecName: Full=Mannitol-specific phosphotransferase enzyme IIA component; AltName: Full=EIIA-Mtl; AltName: Full=EIII-Mtl; AltName: Full=PTS system mannitol-specific EIIA component	3
0	0.360309	4.03e-29	0.802842	0.726553	0.940544	0.96305	PUR1_STAAM	RecName: Full=Amidophosphoribosyltransferase; Short=ATase; AltName: Full=Glutamine phosphoribosylpyrophosphate amidotransferase; Short=GPATase; Flags: Precursor	9
0	0.388737	8.93e-13	0.977366	0.941454	0.878674	0.990014	PUR2_STAAM	RecName: Full=Phosphoribosylamine--glycine ligase; AltName: Full=GARS; AltName: Full=Glycinamide ribonucleotide synthetase; AltName: Full=Phosphoribosylglycinamide synthetase	34
0	0.995852	0.648174	0.999454	0.927551	0.99919	0.997808	PUR3_STAAM	RecName: Full=Phosphoribosylglycinamide formyltransferase; AltName: Full=5'-phosphoribosylglycinamide transformylase; AltName: Full=GAR transformylase; Short=GART	4
0	0.254046	8.74e-18	0.914078	0.7233	0.922826	0.705825	PUR5_STAAM	RecName: Full=Phosphoribosylformylglycinamidine cyclo-ligase; AltName: Full=AIR synthase; AltName: Full=AIRS; AltName: Full=Phosphoribosyl-aminoimidazole synthetase	13
0	0.934313	1.94e-17	0.743426	0.67405	0.837747	0.942808	PUR7_STAAM	RecName: Full=Phosphoribosylaminoimidazole-succinocarboxamide synthase; AltName: Full=SAICAR synthetase	33
0	0.286323	6.52e-06	0.87066	0.923999	0.404484	0.500277	PUR8_STAAM	RecName: Full=Adenylosuccinate lyase; Short=ASL; AltName: Full=Adenylosuccinase; Short=ASase	45
0	0.398636	5.25e-32	0.838755	0.459297	0.393894	0.873824	PUR9_STAAM	RecName: Full=Bifunctional purine biosynthesis protein PurH; Includes: RecName: Full=Phosphoribosylaminoimidazolecarboxamide formyltransferase; AltName: Full=AICAR transformylase; Includes: RecName: Full=IMP cyclohydrolase; AltName: Full=ATIC; AltName: Full=IMP synthase; AltName: Full=Inosinicase	35
0	0.919001	3.62e-12	0.783622	0.734592	0.759672	0.812444	PURA_STAAM	RecName: Full=Adenylosuccinate synthetase; Short=AMPSase; Short=AdSS; AltName: Full=IMP--aspartate ligase	45
0	0.983065	0.01837	0.956157	0.538346	0.886	0.937811	PURK_STAAM	RecName: Full=N5-carboxyaminoimidazole ribonucleotide synthase; Short=N5-CAIR synthase; AltName: Full=5-(carboxyamino)imidazole ribonucleotide synthetase	16
0	0.139558	1.83e-88	0.327967	0.869096	0.109838	0.845466	PURL_STAAM	RecName: Full=Phosphoribosylformylglycinamidine synthase subunit PurL; Short=FGAM synthase; AltName: Full=Formylglycinamide ribonucleotide amidotransferase subunit II; Short=FGAR amidotransferase II; Short=FGAR-AT II; AltName: Full=Glutamine amidotransferase PurL; AltName: Full=Phosphoribosylformylglycinamidine synthase subunit II	48
0	0.0245077	2.55e-42	0.185808	0.794888	0.78368	0.640173	PURQ_STAAM	RecName: Full=Phosphoribosylformylglycinamidine synthase subunit PurQ; Short=FGAM synthase; AltName: Full=Formylglycinamide ribonucleotide amidotransferase subunit I; Short=FGAR amidotransferase I; Short=FGAR-AT I; AltName: Full=Glutaminase PurQ; AltName: Full=Phosphoribosylformylglycinamidine synthase subunit I	14
0	0.9956	0.623339	0.658308	0.540104	0.905243	0.969177	PYRB_STAAM	RecName: Full=Aspartate carbamoyltransferase; AltName: Full=Aspartate transcarbamylase; Short=ATCase	6
0	3.81e-09	2.04e-12	0.180752	0.0969618	0.32355	0.0539882	PYRC_STAAM	RecName: Full=Dihydroorotase; Short=DHOase	27
0	0.0625022	0.811368	0.992526	0.744638	0.767617	0.899475	PYRE_STAAM	RecName: Full=Orotate phosphoribosyltransferase; Short=OPRT; Short=OPRTase	6
0	0.813001	0.270887	0.895164	0.54251	0.906448	0.753599	PYRF_STAAM	RecName: Full=Orotidine 5'-phosphate decarboxylase; AltName: Full=OMP decarboxylase; Short=OMPDCase; Short=OMPdecase	21
0	0.333272	0.00281623	0.9974	0.852591	0.944252	0.993528	PYRG_STAAM	RecName: Full=CTP synthase; AltName: Full=CTP synthetase; AltName: Full=UTP--ammonia ligase	43
0	0.0455608	0.0380019	0.997961	0.642642	0.974497	0.964087	PYRH_STAAM	RecName: Full=Uridylate kinase; Short=UK; AltName: Full=Uridine monophosphate kinase; Short=UMP kinase; Short=UMPK	13
0	0.487041	0.423868	0.811117	0.25544	0.980922	0.757332	PYRR_STAAM	RecName: Full=Bifunctional protein PyrR; Includes: RecName: Full=Pyrimidine operon regulatory protein; Includes: RecName: Full=Uracil phosphoribosyltransferase; Short=UPRTase	4
0	0.00295099	0.0673846	0.982123	0.309023	0.788229	0.968671	QOX2_STAAM	RecName: Full=Probable quinol oxidase subunit 2; AltName: Full=Quinol oxidase polypeptide II; Flags: Precursor	45
0	0.560124	5.51e-16	0.999293	0.382624	0.899583	0.999961	QUEA_STAAM	RecName: Full=S-adenosylmethionine:tRNA ribosyltransferase-isomerase; AltName: Full=Queuosine biosynthesis protein QueA	2
1.38e-282	0.080415	0.00227314	0.846778	0.419751	0.847801	0.970336	QUEC_STAAM	RecName: Full=7-cyano-7-deazaguanine synthase; AltName: Full=7-cyano-7-carbaguanine synthase; AltName: Full=PreQ(0) synthase; AltName: Full=Queuosine biosynthesis protein QueC	2
0	0.453955	0.165108	0.870036	0.538607	0.86336	0.995679	RBFA_STAAM	RecName: Full=Ribosome-binding factor A	2
0	0.996936	0.14267	0.786747	0.935537	0.53807	0.988714	RECA_STAAM	RecName: Full=Protein RecA; AltName: Full=Recombinase A	19
0	0.0119387	0.0421101	0.885813	0.614803	0.130524	0.965447	RELA_STAAM	RecName: Full=GTP pyrophosphokinase; AltName: Full=(p)ppGpp synthase; AltName: Full=ATP:GTP 3'-pyrophosphotransferase; AltName: Full=ppGpp synthase I	6
0	0.585835	3.89e-11	0.9971	0.720076	0.858006	0.880288	REX_STAAM	RecName: Full=Redox-sensing transcriptional repressor Rex	3
0	0.726992	0.143404	0.981277	0.960871	0.963752	0.981081	RF1_STAAM	RecName: Full=Peptide chain release factor 1; Short=RF-1	16
0	0.52063	0.467713	0.995798	0.301588	0.741603	0.988978	RIBBA_STAAM	RecName: Full=Riboflavin biosynthesis protein RibBA; Includes: RecName: Full=3,4-dihydroxy-2-butanone 4-phosphate synthase; Short=DHBP synthase; Includes: RecName: Full=GTP cyclohydrolase-2; AltName: Full=GTP cyclohydrolase II	7
0	2.73e-05	0.000288652	0.390967	0.135402	0.965849	0.588573	RIMM_STAAM	RecName: Full=Ribosome maturation factor RimM	4
1.18e-158	0.249004	4.1e-11	0.114911	2.81e-06	0.0399586	0.905693	RISB_STAAM	RecName: Full=6,7-dimethyl-8-ribityllumazine synthase; Short=DMRL synthase; Short=LS; Short=Lumazine synthase	1
0	5.29e-06	1.24e-43	0.738986	0.258677	0.2114	0.875365	RL1_STAAM	RecName: Full=50S ribosomal protein L1	71
0	0.819712	2.79e-08	0.990373	0.868347	0.96389	0.99977	RL10_STAAM	RecName: Full=50S ribosomal protein L10	48
0	0.00188128	3.68e-17	0.950562	0.27983	0.196731	0.939954	RL11_STAAM	RecName: Full=50S ribosomal protein L11	48
0	0.000179246	6.79e-37	0.837689	0.883775	0.887804	0.934137	RL13_STAAM	RecName: Full=50S ribosomal protein L13	48
0	0.0298263	1.61e-10	0.95129	0.327397	0.923959	0.942328	RL14_STAAM	RecName: Full=50S ribosomal protein L14	38
0	0.222142	1.4e-19	0.849274	0.946034	0.947611	0.853912	RL15_STAAM	RecName: Full=50S ribosomal protein L15	36
0	0.768088	1.32e-11	0.936293	0.387169	0.9816	0.973182	RL16_STAAM	RecName: Full=50S ribosomal protein L16	24
0	0.000348147	9.08e-14	0.7885	0.39659	0.0748452	0.926865	RL17_STAAM	RecName: Full=50S ribosomal protein L17	11
0	0.0129743	1.57e-21	0.844398	0.102483	0.564798	0.986549	RL18_STAAM	RecName: Full=50S ribosomal protein L18	47
0	0.134659	2.09e-33	0.853625	0.501268	0.892129	0.9421	RL19_STAAM	RecName: Full=50S ribosomal protein L19	25
0	0.0685206	1.59e-34	0.672459	0.722554	0.939802	0.941184	RL2_STAAM	RecName: Full=50S ribosomal protein L2	84
0	0.5461	5.44e-16	0.968011	0.189646	0.937867	0.991975	RL20_STAAM	RecName: Full=50S ribosomal protein L20	22
0	0.647256	7.2e-23	0.951261	0.973361	0.980217	0.940173	RL21_STAAM	RecName: Full=50S ribosomal protein L21	17
0	0.696936	2.25e-22	0.776073	0.649302	0.980545	0.958935	RL22_STAAM	RecName: Full=50S ribosomal protein L22	34
0	0.354416	1.91e-13	0.662116	0.20089	0.850267	0.641412	RL23_STAAM	RecName: Full=50S ribosomal protein L23	25
0	0.0221887	6.18e-12	0.912008	0.386522	0.601833	0.941521	RL24_STAAM	RecName: Full=50S ribosomal protein L24	9
0	0.0532224	1.81e-17	0.897804	0.916215	0.638717	0.997506	RL25_STAAM	RecName: Full=50S ribosomal protein L25; AltName: Full=General stress protein CTC	17
0	0.747273	6.2e-07	0.996762	0.864954	0.753606	0.999708	RL27_STAAM	RecName: Full=50S ribosomal protein L27	18
0	0.620319	1.69e-11	0.991096	0.779984	0.983802	0.988247	RL28_STAAM	RecName: Full=50S ribosomal protein L28	18
0	0.36856	6.62e-15	0.974686	0.995308	0.993356	0.995591	RL29_STAAM	RecName: Full=50S ribosomal protein L29	15
0	0.0123451	3.95e-19	0.915526	0.452269	0.562161	0.937967	RL3_STAAM	RecName: Full=50S ribosomal protein L3	46
0	0.513264	1.14e-14	0.940394	0.940713	0.827064	0.645713	RL30_STAAM	RecName: Full=50S ribosomal protein L30	21
0	0.924234	6.65e-08	0.992228	0.943724	0.997293	0.997645	RL31B_STAAM	RecName: Full=50S ribosomal protein L31 type B	7
0	0.843747	5.12e-11	0.983074	0.703289	1	1	RL32_STAAM	RecName: Full=50S ribosomal protein L32	5
0	0.702377	4.88e-06	0.99811	0.979526	0.96365	1	RL331_STAAM	RecName: Full=50S ribosomal protein L33 1	4
9.31e-132	0.00160507	2.7e-08	0.471003	0.115792	0.595459	1	RL332_STAAM	RecName: Full=50S ribosomal protein L33 2	1
0	0.851874	4.25e-07	0.99619	0.767529	0.995427	0.99736	RL35_STAAM	RecName: Full=50S ribosomal protein L35	4
0	0.518927	9.04e-08	0.969964	0.759909	0.93762	0.995888	RL36_STAAM	RecName: Full=50S ribosomal protein L36	4
0	0.919865	2.61e-15	0.972856	0.848231	0.999186	0.988798	RL4_STAAM	RecName: Full=50S ribosomal protein L4	43
0	5.99e-06	1.88e-33	0.719954	0.888094	0.0871052	0.794238	RL5_STAAM	RecName: Full=50S ribosomal protein L5	54
0	5.27e-05	6.81e-27	0.727862	0.753541	0.228215	0.959389	RL6_STAAM	RecName: Full=50S ribosomal protein L6	36
0	0.187077	7.52e-37	0.742213	0.680884	0.955403	0.836081	RL7_STAAM	RecName: Full=50S ribosomal protein L7/L12	57
0	0.930419	0.928391	0.987535	0.908717	0.896161	0.997363	RL9_STAAM	RecName: Full=50S ribosomal protein L9	25
0	0.395471	0.315426	0.998717	0.779754	0.989445	0.994863	RNJ1_STAAM	RecName: Full=Ribonuclease J 1; Short=RNase J1	48
0	0.491383	0.896533	0.914989	0.694707	0.927314	0.974236	RNJ2_STAAM	RecName: Full=Ribonuclease J 2; Short=RNase J2	31
0	0.862882	0.171514	0.983281	0.830831	0.986589	0.982438	RNY_STAAM	RecName: Full=Ribonuclease Y; Short=RNase Y; AltName: Full=Conserved virulence factor A	10
0	8.45e-56	1.18e-48	1.08e-06	1.77e-19	0.0550773	0.0021271	ROCA_STAAM	RecName: Full=1-pyrroline-5-carboxylate dehydrogenase; Short=P5C dehydrogenase; AltName: Full=L-glutamate gamma-semialdehyde dehydrogenase	97
0	0.146667	0.375875	0.983783	0.918675	0.484455	0.989922	ROT_STAAM	RecName: Full=HTH-type transcriptional regulator rot; AltName: Full=Repressor of toxins	32
0	0.864321	0.289951	0.988993	0.707515	0.971611	0.987223	RPOA_STAAM	RecName: Full=DNA-directed RNA polymerase subunit alpha; Short=RNAP subunit alpha; AltName: Full=RNA polymerase subunit alpha; AltName: Full=Transcriptase subunit alpha	59
0	0.571987	8.61e-17	0.995642	0.527231	0.457101	0.974748	RPOB_STAAM	RecName: Full=DNA-directed RNA polymerase subunit beta; Short=RNAP subunit beta; AltName: Full=RNA polymerase subunit beta; AltName: Full=Transcriptase subunit beta	133
0	0.287557	1.72e-11	0.905408	0.356257	0.393118	0.991795	RPOC_STAAM	RecName: Full=DNA-directed RNA polymerase subunit beta'; Short=RNAP subunit beta'; AltName: Full=RNA polymerase subunit beta'; AltName: Full=Transcriptase subunit beta'	186
0	0.236334	4.3e-07	0.935604	0.795448	0.284241	0.949002	RPOE_STAAM	RecName: Full=Probable DNA-directed RNA polymerase subunit delta; AltName: Full=RNAP delta factor	16
0	0.942469	0.350221	0.985179	0.882667	0.88415	0.998131	RPOZ_STAAM	RecName: Full=DNA-directed RNA polymerase subunit omega; Short=RNAP omega subunit; AltName: Full=RNA polymerase omega subunit; AltName: Full=Transcriptase subunit omega	16
0	0.108869	0.000227248	0.956811	0.614035	0.693135	0.913188	RRF_STAAM	RecName: Full=Ribosome-recycling factor; Short=RRF; AltName: Full=Ribosome-releasing factor	35
0	5.77e-08	1.17e-78	0.931237	0.0391229	0.287567	0.878405	RS1_STAAM	RecName: Full=30S ribosomal protein S1	58
0	0.136036	7.68e-15	0.972858	0.921341	0.689678	0.978468	RS10_STAAM	RecName: Full=30S ribosomal protein S10	12
0	0.605216	2.49e-13	0.987965	0.506179	0.964057	0.996697	RS11_STAAM	RecName: Full=30S ribosomal protein S11	20
0	0.60597	7.17e-09	0.954722	0.974214	0.996951	0.957006	RS12_STAAM	RecName: Full=30S ribosomal protein S12	43
0	0.551917	2.42e-16	0.937149	0.742521	0.973788	0.988315	RS13_STAAM	RecName: Full=30S ribosomal protein S13	32
0	0.165697	5.48e-07	0.712696	0.500486	0.768333	0.798503	RS15_STAAM	RecName: Full=30S ribosomal protein S15	8
0	3.74e-08	1.91e-38	0.611609	0.174284	0.034336	0.706024	RS16_STAAM	RecName: Full=30S ribosomal protein S16	17
0	0.028217	1.92e-20	0.793834	0.344543	0.700554	0.93028	RS17_STAAM	RecName: Full=30S ribosomal protein S17	20
0	0.328929	1.06e-22	0.930784	0.639271	0.97558	0.993418	RS18_STAAM	RecName: Full=30S ribosomal protein S18	21
0	0.00340986	6.47e-14	0.650025	0.557752	0.403946	0.935987	RS19_STAAM	RecName: Full=30S ribosomal protein S19	8
0	0.27786	1.67e-26	0.840956	0.429422	0.983717	0.994751	RS2_STAAM	RecName: Full=30S ribosomal protein S2	58
0	0.00737913	8.52e-15	0.97679	0.337037	0.595308	0.965563	RS20_STAAM	RecName: Full=30S ribosomal protein S20	22
0	0.851601	0.0746774	0.97551	0.969257	0.970173	0.995573	RS21_STAAM	RecName: Full=30S ribosomal protein S21	14
0	0.232464	6.46e-32	0.958419	0.903072	0.907462	0.981879	RS3_STAAM	RecName: Full=30S ribosomal protein S3	59
0	0.452179	1.32e-11	0.844087	0.501602	0.901565	0.967714	RS4_STAAM	RecName: Full=30S ribosomal protein S4	62
0	0.20287	3.71e-23	0.904929	0.830307	0.804276	0.824062	RS5_STAAM	RecName: Full=30S ribosomal protein S5	50
0	0.226858	2.37e-22	0.780493	0.241272	0.946108	0.99219	RS6_STAAM	RecName: Full=30S ribosomal protein S6	33
0	0.870615	7.35e-13	0.912576	0.790754	0.756622	0.992495	RS7_STAAM	RecName: Full=30S ribosomal protein S7	38
0	0.000824873	2.23e-19	0.943202	0.71947	0.221129	0.965417	RS8_STAAM	RecName: Full=30S ribosomal protein S8	40
0	0.669056	1.92e-07	0.991586	0.823226	0.989884	0.966127	RS9_STAAM	RecName: Full=30S ribosomal protein S9	36
0	0.170121	0.691661	0.988517	0.0629901	0.828926	0.893964	RSBV_STAAM	RecName: Full=Anti-sigma-B factor antagonist; AltName: Full=Anti-anti-sigma-B factor	9
0	1.52e-06	4.33e-16	0.35218	0.210145	0.839412	0.523039	RSBW_STAAM	RecName: Full=Serine-protein kinase RsbW; AltName: Full=Anti-sigma-B factor; AltName: Full=Sigma-B negative effector RsbW	2
9.6e-205	2.47e-23	3.93e-31	1.66e-05	0.000137971	9.68e-07	0.000529617	RSMA_STAAM	RecName: Full=Ribosomal RNA small subunit methyltransferase A; AltName: Full=16S rRNA (adenine(1518)-N(6)/adenine(1519)-N(6))-dimethyltransferase; AltName: Full=16S rRNA dimethyladenosine transferase; AltName: Full=16S rRNA dimethylase; AltName: Full=S-adenosylmethionine-6-N', N'-adenosyl(rRNA) dimethyltransferase	1
0	0.899685	0.693787	0.804047	0.55977	0.382332	0.63619	RSMG_STAAM	RecName: Full=Ribosomal RNA small subunit methyltransferase G; AltName: Full=16S rRNA 7-methylguanosine methyltransferase; Short=16S rRNA m7G methyltransferase	4
6.56e-216	8.83e-22	3.28e-40	0.00123727	0.00291714	2.69e-36	1.49e-11	RUVX_STAAM	RecName: Full=Putative Holliday junction resolvase	1
0	0.775402	0.411331	0.956396	0.589188	0.957209	0.992081	S3AD_STAAM	RecName: Full=Streptomycin 3''-adenylyltransferase; AltName: Full=AAD(9)	2
2.15e-193	0.280866	0.000779821	0.0911394	0.0590993	0.0232937	0.558734	SAER_STAAM	RecName: Full=Response regulator SaeR; AltName: Full=Staphylococcus exoprotein expression protein R	1
0	0.286282	0.413846	0.929483	0.920275	0.758662	0.999521	SARA_STAAM	RecName: Full=Transcriptional regulator SarA; AltName: Full=Staphylococcal accessory regulator A	9
4.37e-192	1.87e-17	1.28e-15	0.402316	0.0582576	1.44e-05	0.0717963	SARR_STAAM	RecName: Full=HTH-type transcriptional regulator SarR; AltName: Full=Staphylococcal accessory regulator R	1
0	1.35e-05	0.975471	0.931241	0.900231	0.983178	0.975434	SARS_STAAM	RecName: Full=HTH-type transcriptional regulator SarS; AltName: Full=Staphylococcal accessory regulator S	6
0	0.984993	0.201622	0.995879	0.712434	0.995766	0.992381	SBCC_STAAM	RecName: Full=Nuclease SbcCD subunit C	8
0	0.0107212	1.23e-17	0.460871	0.00112367	0.0302086	0.582791	SBI_STAAM	RecName: Full=Immunoglobulin-binding protein sbi; Flags: Precursor	9
1.80333960732055e-321	0.00789115	0.000111754	0.873473	0.512865	0.84818	0.934445	SCPA_STAAM	RecName: Full=Segregation and condensation protein A	2
8.94e-164	0.000223157	4.61e-11	0.206072	0.0077385	0.000551873	0.673226	SCPB_STAAM	RecName: Full=Segregation and condensation protein B	1
0	0.0373323	0.00290994	0.491323	0.00240248	0.435904	0.603881	SECA1_STAAM	RecName: Full=Protein translocase subunit SecA 1	20
0	0.854734	7.21e-07	0.965841	0.936532	0.943175	0.998151	SIGA_STAAM	RecName: Full=RNA polymerase sigma factor SigA	14
0	0.0131102	0.851345	0.979973	0.307566	0.74847	0.980699	SODM1_STAAM	RecName: Full=Superoxide dismutase [Mn/Fe] 1	25
0	5.46e-06	3.67e-05	0.925	0.994803	0.972768	0.949417	SODM2_STAAM	RecName: Full=Superoxide dismutase [Mn/Fe] 2	10
0	0.656341	0.000482509	0.993733	0.75632	0.97379	0.984406	SP5G_STAAM	RecName: Full=Putative septation protein SpoVG	7
0	0.867673	0.477797	0.980581	0.700422	0.98104	0.998231	SPA_STAAM	RecName: Full=Immunoglobulin G-binding protein A; Short=IgG-binding protein A; AltName: Full=Staphylococcal protein A; Flags: Precursor	9
2.2e-191	0.00121262	8.33e-10	4.68e-05	0.0406941	0.798692	0.195709	SPLD_STAAM	RecName: Full=Serine protease SplD; Flags: Precursor	1
2.28e-166	6.24e-27	0.00663738	0.000642473	0.0248096	0.313807	0.274996	SPX_STAAM	RecName: Full=Regulatory protein Spx	1
0	0.197769	8.96e-06	0.906525	0.177354	0.998063	0.825095	SRRA_STAAM	RecName: Full=Transcriptional regulatory protein SrrA; AltName: Full=Staphylococcal respiratory response protein A	18
0	0.207132	0.618055	0.970908	0.236586	0.951312	0.995878	SSAA2_STAAM	RecName: Full=Staphylococcal secretory antigen ssaA2; Flags: Precursor	6
5.85e-265	0.442251	0.00154536	0.962939	0.454293	0.972889	0.932012	SSB1_STAAM	RecName: Full=Single-stranded DNA-binding protein 1; Short=SSB 1	2
0	0.556382	0.142447	0.817973	0.742581	0.425198	0.942824	SSB2_STAAM	RecName: Full=Single-stranded DNA-binding protein 2; Short=SSB 2	6
0	5.92e-81	2.42e-29	0.000446727	2.09e-05	1.6e-11	0.0266757	SUCC_STAAM	RecName: Full=Succinyl-CoA ligase [ADP-forming] subunit beta; AltName: Full=Succinyl-CoA synthetase subunit beta; Short=SCS-beta	114
0	1.78e-23	2.35e-09	0.090777	0.00614431	0.00463666	0.49142	SUCD_STAAM	RecName: Full=Succinyl-CoA ligase [ADP-forming] subunit alpha; AltName: Full=Succinyl-CoA synthetase subunit alpha; Short=SCS-alpha	55
0	0.845905	0.399113	0.799277	0.9529	0.964758	0.655825	SYA_STAAM	RecName: Full=Alanine--tRNA ligase; AltName: Full=Alanyl-tRNA synthetase; Short=AlaRS	33
0	0.915529	0.017554	0.929737	0.990639	0.830864	0.951684	SYC_STAAM	RecName: Full=Cysteine--tRNA ligase; AltName: Full=Cysteinyl-tRNA synthetase; Short=CysRS	7
0	0.769643	0.321259	0.996799	0.0746384	0.933823	0.886698	SYD_STAAM	RecName: Full=Aspartate--tRNA ligase; AltName: Full=Aspartyl-tRNA synthetase; Short=AspRS	43
0	0.406292	0.539757	0.906995	0.532232	0.909171	0.9973	SYE_STAAM	RecName: Full=Glutamate--tRNA ligase; AltName: Full=Glutamyl-tRNA synthetase; Short=GluRS	41
0	0.554907	0.312863	0.955157	0.501689	0.995592	0.966347	SYFB_STAAM	RecName: Full=Phenylalanine--tRNA ligase beta subunit; AltName: Full=Phenylalanyl-tRNA synthetase beta subunit; Short=PheRS	21
0	0.000545318	1.46e-08	0.68067	0.000107358	3.01e-07	0.598221	SYG_STAAM	RecName: Full=Glycine--tRNA ligase; AltName: Full=Glycyl-tRNA synthetase; Short=GlyRS	52
0	0.843413	0.0784208	0.999458	0.965649	0.996905	0.998428	SYH_STAAM	RecName: Full=Histidine--tRNA ligase; AltName: Full=Histidyl-tRNA synthetase; Short=HisRS	3
0	0.914287	0.654844	0.941035	0.697588	0.88617	0.992609	SYI_STAAM	RecName: Full=Isoleucine--tRNA ligase; AltName: Full=Isoleucyl-tRNA synthetase; Short=IleRS	39
0	0.762539	0.00305238	0.992458	0.546226	0.980182	0.998945	SYK_STAAM	RecName: Full=Lysine--tRNA ligase; AltName: Full=Lysyl-tRNA synthetase; Short=LysRS	61
0	0.449539	0.299085	0.997952	0.249373	0.979309	0.98847	SYM_STAAM	RecName: Full=Methionine--tRNA ligase; AltName: Full=Methionyl-tRNA synthetase; Short=MetRS	46
0	0.900447	0.598021	0.990778	0.609121	0.76127	0.981572	SYN_STAAM	RecName: Full=Asparagine--tRNA ligase; AltName: Full=Asparaginyl-tRNA synthetase; Short=AsnRS	21
0	0.307703	2.03e-08	0.973357	0.639749	0.947183	0.992817	SYP_STAAM	RecName: Full=Proline--tRNA ligase; AltName: Full=Prolyl-tRNA synthetase; Short=ProRS	24
0	0.266561	0.97846	0.971617	0.762534	0.917175	0.97964	SYR_STAAM	RecName: Full=Arginine--tRNA ligase; AltName: Full=Arginyl-tRNA synthetase; Short=ArgRS	30
0	0.561967	0.00263646	0.335105	0.0404916	0.0251964	0.129214	SYS_STAAM	RecName: Full=Serine--tRNA ligase; AltName: Full=Seryl-tRNA synthetase; Short=SerRS; AltName: Full=Seryl-tRNA(Ser/Sec) synthetase	69
0	0.334642	0.0224204	0.904224	0.127769	0.745348	0.796669	SYT_STAAM	RecName: Full=Threonine--tRNA ligase; AltName: Full=Threonyl-tRNA synthetase; Short=ThrRS	49
0	0.723713	0.981076	0.986847	0.875791	0.975793	0.976473	SYV_STAAM	RecName: Full=Valine--tRNA ligase; AltName: Full=Valyl-tRNA synthetase; Short=ValRS	49
6.29e-129	0.536321	0.563585	0.44659	0.00518885	0.013501	0.0784675	SYW_STAAM	RecName: Full=Tryptophan--tRNA ligase; AltName: Full=Tryptophanyl-tRNA synthetase; Short=TrpRS	1
0	0.408858	0.138833	0.942559	0.761802	0.843221	0.986777	SYY_STAAM	RecName: Full=Tyrosine--tRNA ligase; AltName: Full=Tyrosyl-tRNA synthetase; Short=TyrRS	22
0	0.917655	0.739984	0.980854	0.663115	0.830096	0.977998	T431_STAAM	RecName: Full=Transposase for insertion sequence-like element IS431mec	3
1.95e-178	0.704606	7.07e-12	0.0598318	0.0195787	0.96383	0.177032	TADA_STAAM	RecName: Full=tRNA-specific adenosine deaminase	1
2.37e-284	0.821745	0.685005	0.798303	0.685477	0.445281	0.514277	TAGA_STAAM	RecName: Full=Putative N-acetylmannosaminyltransferase; AltName: Full=Major teichoic acid biosynthesis protein A; AltName: Full=N-acetylglucosaminyldiphospho-undecaprenol N-acetyl-beta-D-mannosaminyltransferase; AltName: Full=UDP-N-acetylmannosamine transferase	2
3.45845952088873e-323	3.11e-06	0.545624	0.6576	0.52354	0.800681	0.885828	TDCB_STAAM	RecName: Full=L-threonine dehydratase catabolic TdcB; AltName: Full=Threonine deaminase	2
0	0.990498	0.320702	0.973389	0.868296	0.742375	0.984415	TELL_STAAM	RecName: Full=TelA-like protein SAV1406	18
0	0.198571	1.42e-11	0.415619	0.997757	0.901806	0.951598	THID_STAAM	RecName: Full=Hydroxymethylpyrimidine/phosphomethylpyrimidine kinase; AltName: Full=Hydroxymethylpyrimidine kinase; Short=HMP kinase; AltName: Full=Hydroxymethylpyrimidine phosphate kinase; Short=HMP-P kinase; Short=HMP-phosphate kinase; Short=HMPP kinase	2
1.29e-187	0.13299	2.55e-18	0.41313	0.618768	0.868704	0.488211	THIM_STAAM	RecName: Full=Hydroxyethylthiazole kinase; AltName: Full=4-methyl-5-beta-hydroxyethylthiazole kinase; Short=TH kinase; Short=Thz kinase	1
0	0.00322393	0.13344	0.99418	0.0988683	0.85646	0.998309	THIO_STAAM	RecName: Full=Thioredoxin; Short=Trx	46
0	0.000316843	0.0432501	0.969346	0.614573	0.968266	0.960839	THLA_STAAM	RecName: Full=Probable acetyl-CoA acyltransferase; AltName: Full=Acetoacetyl-CoA thiolase	32
0	0.362148	1.47e-06	0.875371	0.769605	0.91079	0.926272	TIG_STAAM	RecName: Full=Trigger factor; Short=TF; AltName: Full=PPIase	68
0	1.75e-06	0.0140433	0.984742	0.0331187	0.00517556	0.98653	TKT_STAAM	RecName: Full=Transketolase; Short=TK	84
0	0.943411	9.66e-07	0.972965	0.903485	0.945808	0.942987	TOP1_STAAM	RecName: Full=DNA topoisomerase 1; AltName: Full=DNA topoisomerase I; AltName: Full=Omega-protein; AltName: Full=Relaxing enzyme; AltName: Full=Swivelase; AltName: Full=Untwisting enzyme	5
0	0.0684263	1.63e-05	0.606129	0.350461	0.107269	0.492148	TOP3_STAAM	RecName: Full=DNA topoisomerase 3; AltName: Full=DNA topoisomerase III	2
0	4.95e-07	0.77631	0.232712	1.14e-08	0.00765909	0.81869	TPIS_STAAM	RecName: Full=Triosephosphate isomerase; Short=TIM; AltName: Full=Triose-phosphate isomerase	66
0	3.78e-08	6.22e-05	0.973832	0.0688908	0.109923	0.815675	TPX_STAAM	RecName: Full=Probable thiol peroxidase	27
2.8e-187	3.32e-10	6.95e-07	0.0503772	0.000115634	4.77e-11	0.204686	TRAC_STAAM	RecName: Full=Transposase for transposon Tn554	1
0	0.200428	9.98e-05	0.82191	0.617606	0.805155	0.97643	TRAP_STAAM	RecName: Full=Signal transduction protein TRAP; AltName: Full=Target of RNAIII-activating protein	8
0	0.421507	0.747843	0.652389	0.0921228	0.493307	0.572478	TRMB_STAAM	RecName: Full=tRNA (guanine-N(7)-)-methyltransferase; AltName: Full=tRNA (guanine(46)-N(7))-methyltransferase; AltName: Full=tRNA(m7G46)-methyltransferase	3
0	0.981797	0.000342862	0.980045	0.878324	0.890065	0.957052	TRMFO_STAAM	RecName: Full=Methylenetetrahydrofolate--tRNA-(uracil-5-)-methyltransferase TrmFO; AltName: Full=Folate-dependent tRNA (uracil-5-)-methyltransferase; AltName: Full=Folate-dependent tRNA(M-5-U54)-methyltransferase	6
1.37e-168	0.000805723	9.58e-17	0.312072	0.194639	0.0514329	0.268414	TRMHL_STAAM	RecName: Full=Putative TrmH family tRNA/rRNA methyltransferase	1
7.27e-142	0.349882	2.2e-16	0.447626	0.0268064	0.0584561	0.0124421	TRPA_STAAM	RecName: Full=Tryptophan synthase alpha chain	1
0	0.251298	0.115487	0.983339	0.744776	0.802776	0.741087	TRPF_STAAM	RecName: Full=N-(5'-phosphoribosyl)anthranilate isomerase; Short=PRAI	3
0	3.36e-05	8.29e-06	0.751467	0.487323	0.376327	0.944632	TRUB_STAAM	RecName: Full=tRNA pseudouridine synthase B; AltName: Full=tRNA pseudouridine(55) synthase; Short=Psi55 synthase; AltName: Full=tRNA pseudouridylate synthase; AltName: Full=tRNA-uridine isomerase	5
0	0.0531717	5.03e-09	0.915874	0.0153876	0.677938	0.928177	TRXB_STAAM	RecName: Full=Thioredoxin reductase; Short=TRXR	46
0	0.670448	0.924862	0.994321	0.538536	0.991464	0.97171	TSAD_STAAM	RecName: Full=tRNA N6-adenosine threonylcarbamoyltransferase; AltName: Full=N6-L-threonylcarbamoyladenine synthase; Short=t(6)A synthase; AltName: Full=t(6)A37 threonylcarbamoyladenosine biosynthesis protein TsaD; AltName: Full=tRNA threonylcarbamoyladenosine biosynthesis protein TsaD	2
1.8e-288	0.328515	0.744146	0.993492	0.40279	0.455554	0.866327	TYRA_STAAM	RecName: Full=Prephenate dehydrogenase; Short=PDH	2
0	0.764003	8.52e-05	0.87813	0.786449	0.963496	0.896278	TYSY_STAAM	RecName: Full=Thymidylate synthase; Short=TS; Short=TSase	2
0	0.813019	0.000608049	0.782214	0.748962	0.67897	0.564549	UNG_STAAM	RecName: Full=Uracil-DNA glycosylase; Short=UDG	2
0	0.970657	1.45e-28	0.969127	0.307559	0.107622	0.969759	UP355_STAAM	RecName: Full=UPF0355 protein SAV0387	18
0	0.97881	0.158345	0.968093	0.761244	0.841307	0.951746	UPP_STAAM	RecName: Full=Uracil phosphoribosyltransferase; AltName: Full=UMP pyrophosphorylase; AltName: Full=UPRTase	43
4.43803287950938e-310	0.95241	0.215293	0.996766	0.752593	0.999028	1	UREE_STAAM	RecName: Full=Urease accessory protein UreE	2
5.18e-118	0.58284	1.3e-05	0.683144	0.544828	0.106885	0.0966162	UREG_STAAM	RecName: Full=Urease accessory protein UreG	1
0	0.776968	8.34e-05	0.985969	0.213518	0.975492	0.973342	URK_STAAM	RecName: Full=Uridine kinase; AltName: Full=Cytidine monophosphokinase; AltName: Full=Uridine monophosphokinase	3
0	0.853818	0.678466	0.895792	0.520533	0.586591	0.971395	URTF_STAAM	RecName: Full=Probable uridylyltransferase SAV2171	5
0	0.126659	8.72e-28	0.317067	0.0874408	0.835067	0.979173	UVRA_STAAM	RecName: Full=UvrABC system protein A; Short=UvrA protein; AltName: Full=Excinuclease ABC subunit A	2
7.91e-193	2.94e-18	2.91e-19	0.0718554	4.84e-09	1.3e-05	0.859632	VRAC_STAAM	RecName: Full=Protein VraC	1
0	0.224794	0.0488767	0.761045	0.0187677	0.649926	0.78502	VRAR_STAAM	RecName: Full=Response regulator protein VraR	2
0	0.322991	1.99e-05	0.998065	0.313316	0.74844	0.895647	WALK_STAAM	RecName: Full=Sensor protein kinase WalK	4
0	0.457748	6.09e-12	0.985103	0.763422	0.155511	0.991661	WALR_STAAM	RecName: Full=Transcriptional regulatory protein WalR	5
5.24e-299	0.951195	0.000589498	0.949893	0.720071	0.999287	0.939058	XERD_STAAM	RecName: Full=Tyrosine recombinase XerD	2
0	0.879356	0.00802794	0.998564	0.959592	0.959835	0.980195	XPT_STAAM	RecName: Full=Xanthine phosphoribosyltransferase; Short=XPRTase	15
2.57e-160	0.0137978	6.11e-19	0.308543	0.249808	0.0760549	0.985555	Y098_STAAM	RecName: Full=Uncharacterized lipoprotein SAV0098; Flags: Precursor	1
0	0.116163	0.0107448	0.916947	0.749568	0.734126	0.958032	Y099_STAAM	RecName: Full=Uncharacterized lipoprotein SAV0099; Flags: Precursor	2
0	0.000228256	1.6e-14	0.430021	0.43473	0.799314	0.745332	Y1015_STAAM	RecName: Full=Putative phosphoesterase SAV1015	23
0	0.985244	0.183189	0.996173	0.930715	0.998815	0.928966	Y1090_STAAM	RecName: Full=UPF0356 protein SAV1090	5
0	0.0994177	1.86e-10	0.886028	0.861345	0.00027656	0.792391	Y1176_STAAM	RecName: Full=Uncharacterized N-acetyltransferase SAV1176	4
0	0.0636392	1.52e-06	0.756629	0.663155	0.541331	0.835659	Y1177_STAAM	RecName: Full=UPF0747 protein SAV1177	4
3.11e-167	0.0110696	8.36e-07	0.459008	0.00685943	0.945944	0.600148	Y1187_STAAM	RecName: Full=Laccase domain protein SAV1187	1
0	0.908214	0.000289833	0.986207	0.918704	0.985251	0.997774	Y1226_STAAM	RecName: Full=Uncharacterized protein SAV1226	28
0	0.10807	0.0564586	0.996195	0.860023	0.777877	0.999035	Y1341_STAAM	RecName: Full=UPF0291 protein SAV1341	8
0	0.845104	0.00188979	0.999531	0.667484	0.979507	0.996213	Y1343_STAAM	RecName: Full=UPF0154 protein SAV1343	4
8.05e-158	2.08e-24	7.44e-06	0.577772	0.00321926	2.43e-10	0.176095	Y1352_STAAM	RecName: Full=Uncharacterized protein SAV1352	1
9.74e-195	1.79e-15	1.9e-29	0.0483292	0.0108178	1.74e-07	0.215771	Y1363_STAAM	RecName: Full=Probable tautomerase SAV1363	1
0	0.547683	0.000854391	0.955903	0.706372	0.954475	0.973905	Y1409_STAAM	RecName: Full=Uncharacterized protein SAV1409	11
2.12382762531465e-315	0.308552	0.0664609	0.975315	0.493049	0.926704	0.817595	Y1425_STAAM	RecName: Full=DegV domain-containing protein SAV1425	2
0	0.895619	0.00249144	0.992725	0.933681	0.916977	0.997695	Y1462_STAAM	RecName: Full=UPF0302 protein SAV1462	5
0	5.69e-10	2.12e-14	0.25068	0.617305	0.17557	0.942623	Y1514_STAAM	RecName: Full=UPF0403 protein SAV1514	2
0	0.0306432	0.409072	0.674124	0.870298	0.38688	0.87155	Y1573_STAAM	RecName: Full=UPF0365 protein SAV1573	60
5.04e-177	5.69e-08	0.00149917	0.323106	0.734338	9.94e-09	0.0341956	Y1605_STAAM	RecName: Full=UPF0271 protein SAV1605	1
0	0.711128	0.274746	0.997772	0.934274	0.9896	0.986533	Y1617_STAAM	RecName: Full=UPF0297 protein SAV1617	15
0	4.13e-15	1.12e-09	0.679247	0.712997	0.138353	0.996026	Y1625_STAAM	RecName: Full=UPF0337 protein SAV1625	20
0	4.17e-05	6.56e-78	0.786007	0.0948776	0.106009	0.987759	Y1710_STAAM	RecName: Full=Putative universal stress protein SAV1710	30
0	0.0132095	2.19e-05	0.971497	0.894571	0.87891	0.993317	Y1739_STAAM	RecName: Full=UPF0478 protein SAV1739	30
0	0.415347	0.602349	0.931564	0.399222	0.955633	0.985729	Y1845_STAAM	RecName: Full=UPF0342 protein SAV1845	42
2.96e-205	1.69e-12	6.66e-48	0.0100924	5.43e-18	3.93e-10	0.000315304	Y1866_STAAM	RecName: Full=Putative multidrug export ATP-binding/permease protein SAV1866	1
0	0.987053	0.0258067	0.994781	0.787875	0.988684	0.984627	Y1880_STAAM	RecName: Full=UPF0435 protein SAV1880	8
0	0.882881	0.182132	0.998725	0.989461	0.998886	0.999622	Y1921_STAAM	RecName: Full=Uncharacterized protein SAV1921	3
0	0.000987607	5.47e-10	0.274211	0.479752	0.121225	0.593875	Y2173_STAAM	RecName: Full=UPF0457 protein SAV2173	22
3.78e-269	0.929499	0.00369809	0.875938	0.40533	0.651716	0.93709	Y2204_STAAM	RecName: Full=Uncharacterized hydrolase SAV2204	2
4.94065645841247e-324	0.00332642	0.509873	0.76956	0.663023	0.98217	0.87397	Y2265_STAAM	RecName: Full=Uncharacterized HTH-type transcriptional regulator SAV2265	2
0	0.224166	7.48e-05	0.969345	0.270605	0.634302	0.988013	Y2305_STAAM	RecName: Full=Putative 2-hydroxyacid dehydrogenase SAV2305	47
0	0.994759	0.00169828	0.996459	0.30845	0.999561	0.955712	Y2363_STAAM	RecName: Full=Uncharacterized HTH-type transcriptional regulator SAV2363	2
0	0.133444	2.82e-30	0.660266	0.0731512	0.755037	0.73771	Y2368_STAAM	RecName: Full=Uncharacterized lipoprotein SAV2368; Flags: Precursor	4
0	0.475673	0.0222921	0.858217	0.134508	0.893037	0.822507	Y2478_STAAM	RecName: Full=Uncharacterized oxidoreductase SAV2478	14
5.93e-194	0.0869242	1.17e-10	0.211201	0.00789195	0.0379877	0.177269	Y2523_STAAM	RecName: Full=Putative NAD(P)H nitroreductase SAV2523	1
0	0.0486451	0.0297083	0.966271	0.84058	0.981798	0.969673	Y2573_STAAM	RecName: Full=UPF0291 protein SAV2573	4
0	4.51e-08	0.000525799	0.619755	0.000812262	0.626002	0.200063	Y2578_STAAM	RecName: Full=HTH-type transcriptional regulator SAV2578	2
0	5.69e-07	0.00103217	0.709283	0.797114	0.0888334	0.571552	Y2581_STAAM	RecName: Full=Uncharacterized hydrolase SAV2581	9
3.3e-187	0.0150854	8.88e-11	0.0163088	0.000335868	0.117632	0.473941	Y2627_STAAM	RecName: Full=Uncharacterized protein SAV2627.1	1
0	0.983445	0.976144	0.997782	0.539334	0.953398	0.997992	Y2687_STAAM	RecName: Full=UPF0312 protein SAV2687	2
1.5e-200	0.0187299	0.0068145	0.970005	0.000479839	0.725188	0.695448	Y2689_STAAM	RecName: Full=UPF0176 protein SAV2689	1
0	0.902854	0.16158	0.975683	0.967165	0.964841	0.93501	Y385_STAAM	RecName: Full=Uncharacterized protein SAV0385	20
3.56e-191	0.00856179	8.74e-07	0.272279	0.0277957	0.087675	0.192489	Y437_STAAM	RecName: Full=Uncharacterized lipoprotein SAV0437; Flags: Precursor	1
0	0.986128	0.43354	0.984611	0.864774	0.997269	0.999713	Y479_STAAM	RecName: Full=Nucleoid-associated protein SAV0479	11
0	1.26e-12	0.0074385	0.394701	0.103328	0.000928341	0.780203	Y553_STAAM	RecName: Full=Uncharacterized epimerase/dehydratase SAV0553	26
0	0.117748	0.000665628	0.926203	0.908769	0.914448	0.962641	Y587_STAAM	RecName: Full=Putative heme-dependent peroxidase SAV0587; AltName: Full=UPF0447 protein SAV0587	13
0	0.174767	0.346783	0.878119	0.246206	0.923878	0.705941	Y669_STAAM	RecName: Full=Probable transcriptional regulatory protein SAV0669	11
1.56e-153	7.06e-13	0.0167911	0.933098	2.65e-19	1.54e-06	0.640882	Y752_STAAM	RecName: Full=Uncharacterized protein SAV0752	1
0	0.721509	0.0205096	0.986193	0.992781	0.923188	0.995982	Y765_STAAM	RecName: Full=Nucleotide-binding protein SAV0765	3
0	0.921353	0.611092	0.992879	0.284295	0.991619	0.996208	Y769_STAAM	RecName: Full=Epimerase family protein SAV0769	6
0	1.72e-30	3.86e-39	0.227212	0.984324	4.81e-11	0.820353	Y840_STAAM	RecName: Full=UPF0337 protein SAV0840	32
0	0.867985	0.0929067	0.975574	0.605394	0.972921	0.942869	Y846_STAAM	RecName: Full=UPF0051 protein SAV0846	10
0	0.873117	0.0953067	0.98055	0.750763	0.988142	0.998901	Y941_STAAM	RecName: Full=NADH dehydrogenase-like protein SAV0941	26
0	6.35e-06	0.000167827	0.982066	0.682243	0.386186	0.953751	Y968_STAAM	RecName: Full=Uncharacterized protein SAV0968	44
0	0.88603	1.31e-10	0.99698	0.889698	0.663517	0.979145	YABA_STAAM	RecName: Full=Initiation-control protein YabA	4
1.62e-160	0.542349	1.75e-08	0.664548	0.0700981	0.0308771	0.811453	YBEY_STAAM	RecName: Full=Endoribonuclease YbeY	1

## Sheet: Table C
Table C. The relative normalized abundance, standard error, lower 95% confidence interval, and upper 95% confidence interval were computed for all proteins assuming a 3-way interaction (s x m x h). These values were accepted only if a significant 3-way interaction was identified between strain, media, and hour.
media	strain	hour	abundance	std. error	lower	upper	Protein
TSB-dex	SA564-ΔhptRS	2h	9866.34	0.0739411	8534.99	11405.4	6PGD_STAAM
TSB	SA564-ΔhptRS	2h	9059.03	0.0739411	7836.62	10472.1	6PGD_STAAM
TSB-dex	SA564	2h	9600.22	0.0739411	8304.78	11097.7	6PGD_STAAM
TSB	SA564	2h	9342.83	0.0739411	8082.12	10800.2	6PGD_STAAM
TSB-dex	SA564-ΔccpA	2h	8109.48	0.0739411	7015.2	9374.46	6PGD_STAAM
TSB	SA564-ΔccpA	2h	7172.23	0.0739411	6204.42	8291.01	6PGD_STAAM
TSB-dex	SA564-ΔhptRS/ccpA	2h	8290.48	0.0739411	7171.77	9583.69	6PGD_STAAM
TSB	SA564-ΔhptRS/ccpA	2h	7802.18	0.0739411	6749.37	9019.22	6PGD_STAAM
TSB-dex	SA564-ΔhptRS	6h	10218.1	0.0739411	8839.32	11812	6PGD_STAAM
TSB	SA564-ΔhptRS	6h	8476.58	0.0739411	7332.76	9798.81	6PGD_STAAM
TSB-dex	SA564	6h	10300.8	0.0739411	8910.84	11907.6	6PGD_STAAM
TSB	SA564	6h	8230.89	0.0739411	7120.22	9514.8	6PGD_STAAM
TSB-dex	SA564-ΔccpA	6h	8619.83	0.0739411	7456.68	9964.41	6PGD_STAAM
TSB	SA564-ΔccpA	6h	7808.69	0.0739411	6754.99	9026.74	6PGD_STAAM
TSB-dex	SA564-ΔhptRS/ccpA	6h	9114.42	0.0739411	7884.53	10536.2	6PGD_STAAM
TSB	SA564-ΔhptRS/ccpA	6h	8357.75	0.0739411	7229.97	9661.46	6PGD_STAAM
TSB-dex	SA564-ΔhptRS	2h	7050.18	0.0957919	5841.46	8509.01	ACCA_STAAM
TSB	SA564-ΔhptRS	2h	6407.3	0.0957919	5308.8	7733.1	ACCA_STAAM
TSB-dex	SA564	2h	6645.54	0.0957919	5506.19	8020.63	ACCA_STAAM
TSB	SA564	2h	7213.73	0.0957919	5976.97	8706.39	ACCA_STAAM
TSB-dex	SA564-ΔccpA	2h	6834.36	0.0957919	5662.64	8248.53	ACCA_STAAM
TSB	SA564-ΔccpA	2h	6132.58	0.0957919	5081.18	7401.54	ACCA_STAAM
TSB-dex	SA564-ΔhptRS/ccpA	2h	6354.62	0.0957919	5265.15	7669.52	ACCA_STAAM
TSB	SA564-ΔhptRS/ccpA	2h	6554.28	0.0957919	5430.58	7910.49	ACCA_STAAM
TSB-dex	SA564-ΔhptRS	6h	6671.34	0.0957919	5527.57	8051.77	ACCA_STAAM
TSB	SA564-ΔhptRS	6h	6839.66	0.0957919	5667.04	8254.93	ACCA_STAAM
TSB-dex	SA564	6h	6567.32	0.0957919	5441.38	7926.23	ACCA_STAAM
TSB	SA564	6h	6585.99	0.0957919	5456.85	7948.76	ACCA_STAAM
TSB-dex	SA564-ΔccpA	6h	6606.92	0.0957919	5474.19	7974.03	ACCA_STAAM
TSB	SA564-ΔccpA	6h	6624.12	0.0957919	5488.45	7994.78	ACCA_STAAM
TSB-dex	SA564-ΔhptRS/ccpA	6h	6156.74	0.0957919	5101.2	7430.7	ACCA_STAAM
TSB	SA564-ΔhptRS/ccpA	6h	6459.43	0.0957919	5351.99	7796.02	ACCA_STAAM
TSB-dex	SA564-ΔhptRS	2h	13288.3	0.0679234	11631.6	15180.9	ACKA_STAAM
TSB	SA564-ΔhptRS	2h	12868.8	0.0679234	11264.4	14701.7	ACKA_STAAM
TSB-dex	SA564	2h	13276.9	0.0679234	11621.6	15167.9	ACKA_STAAM
TSB	SA564	2h	13471.3	0.0679234	11791.8	15390	ACKA_STAAM
TSB-dex	SA564-ΔccpA	2h	12437.5	0.0679234	10886.9	14208.9	ACKA_STAAM
TSB	SA564-ΔccpA	2h	11921.5	0.0679234	10435.2	13619.4	ACKA_STAAM
TSB-dex	SA564-ΔhptRS/ccpA	2h	10819.2	0.0679234	9470.33	12360.1	ACKA_STAAM
TSB	SA564-ΔhptRS/ccpA	2h	9980.47	0.0679234	8736.2	11402	ACKA_STAAM
TSB-dex	SA564-ΔhptRS	6h	16199.4	0.0679234	14179.8	18506.6	ACKA_STAAM
TSB	SA564-ΔhptRS	6h	13138	0.0679234	11500.1	15009.2	ACKA_STAAM
TSB-dex	SA564	6h	15532.9	0.0679234	13596.4	17745.2	ACKA_STAAM
TSB	SA564	6h	13423.4	0.0679234	11749.9	15335.2	ACKA_STAAM
TSB-dex	SA564-ΔccpA	6h	17886.8	0.0679234	15656.8	20434.3	ACKA_STAAM
TSB	SA564-ΔccpA	6h	14708.5	0.0679234	12874.8	16803.4	ACKA_STAAM
TSB-dex	SA564-ΔhptRS/ccpA	6h	11855.1	0.0679234	10377.1	13543.6	ACKA_STAAM
TSB	SA564-ΔhptRS/ccpA	6h	10014.3	0.0679234	8765.83	11440.6	ACKA_STAAM
TSB-dex	SA564-ΔhptRS	2h	7101.09	0.0499443	6438.84	7831.46	ACON_STAAM
TSB	SA564-ΔhptRS	2h	6996.64	0.0499443	6344.13	7716.27	ACON_STAAM
TSB-dex	SA564	2h	7131.12	0.0499443	6466.06	7864.58	ACON_STAAM
TSB	SA564	2h	7484.26	0.0499443	6786.27	8254.04	ACON_STAAM
TSB-dex	SA564-ΔccpA	2h	10957.1	0.0499443	9935.19	12084	ACON_STAAM
TSB	SA564-ΔccpA	2h	9649.44	0.0499443	8749.52	10641.9	ACON_STAAM
TSB-dex	SA564-ΔhptRS/ccpA	2h	10949.1	0.0499443	9927.93	12075.2	ACON_STAAM
TSB	SA564-ΔhptRS/ccpA	2h	9960.8	0.0499443	9031.84	10985.3	ACON_STAAM
TSB-dex	SA564-ΔhptRS	6h	11649.6	0.0499443	10563.1	12847.8	ACON_STAAM
TSB	SA564-ΔhptRS	6h	17975.8	0.0499443	16299.4	19824.7	ACON_STAAM
TSB-dex	SA564	6h	11355.8	0.0499443	10296.8	12523.8	ACON_STAAM
TSB	SA564	6h	17536.2	0.0499443	15900.8	19339.9	ACON_STAAM
TSB-dex	SA564-ΔccpA	6h	14381.7	0.0499443	13040.4	15860.9	ACON_STAAM
TSB	SA564-ΔccpA	6h	21381	0.0499443	19387	23580.1	ACON_STAAM
TSB-dex	SA564-ΔhptRS/ccpA	6h	12406.4	0.0499443	11249.4	13682.5	ACON_STAAM
TSB	SA564-ΔhptRS/ccpA	6h	19005.8	0.0499443	17233.3	20960.7	ACON_STAAM
TSB-dex	SA564-ΔhptRS	2h	44795.1	0.16431	32453.6	61829.9	ACP_STAAM
TSB	SA564-ΔhptRS	2h	46845.8	0.16431	33939.3	64660.5	ACP_STAAM
TSB-dex	SA564	2h	43257.7	0.16431	31339.8	59707.9	ACP_STAAM
TSB	SA564	2h	50080.3	0.16431	36282.7	69125	ACP_STAAM
TSB-dex	SA564-ΔccpA	2h	45042	0.16431	32632.5	62170.7	ACP_STAAM
TSB	SA564-ΔccpA	2h	46093.6	0.16431	33394.3	63622.1	ACP_STAAM
TSB-dex	SA564-ΔhptRS/ccpA	2h	45234.6	0.16431	32772	62436.5	ACP_STAAM
TSB	SA564-ΔhptRS/ccpA	2h	48726.5	0.16431	35301.9	67256.4	ACP_STAAM
TSB-dex	SA564-ΔhptRS	6h	31889.4	0.16431	23103.5	44016.4	ACP_STAAM
TSB	SA564-ΔhptRS	6h	31665.5	0.16431	22941.3	43707.4	ACP_STAAM
TSB-dex	SA564	6h	30487.6	0.16431	22088	42081.5	ACP_STAAM
TSB	SA564	6h	30691.3	0.16431	22235.5	42362.7	ACP_STAAM
TSB-dex	SA564-ΔccpA	6h	35614.3	0.16431	25802.1	49157.7	ACP_STAAM
TSB	SA564-ΔccpA	6h	28430.5	0.16431	20597.6	39242.1	ACP_STAAM
TSB-dex	SA564-ΔhptRS/ccpA	6h	31669.3	0.16431	22944.1	43712.6	ACP_STAAM
TSB	SA564-ΔhptRS/ccpA	6h	29722	0.16431	21533.2	41024.7	ACP_STAAM
TSB-dex	SA564-ΔhptRS	2h	7777.34	0.0901763	6516.95	9281.5	ADH_STAAM
TSB	SA564-ΔhptRS	2h	6948.12	0.0901763	5822.11	8291.89	ADH_STAAM
TSB-dex	SA564	2h	7891.68	0.0901763	6612.76	9417.95	ADH_STAAM
TSB	SA564	2h	7521.12	0.0901763	6302.25	8975.71	ADH_STAAM
TSB-dex	SA564-ΔccpA	2h	7913.29	0.0901763	6630.87	9443.74	ADH_STAAM
TSB	SA564-ΔccpA	2h	7236.95	0.0901763	6064.14	8636.59	ADH_STAAM
TSB-dex	SA564-ΔhptRS/ccpA	2h	7658.86	0.0901763	6417.67	9140.1	ADH_STAAM
TSB	SA564-ΔhptRS/ccpA	2h	7349.26	0.0901763	6158.25	8770.62	ADH_STAAM
TSB-dex	SA564-ΔhptRS	6h	32506	0.0901763	27238.1	38792.8	ADH_STAAM
TSB	SA564-ΔhptRS	6h	10271.2	0.0901763	8606.66	12257.7	ADH_STAAM
TSB-dex	SA564	6h	31777.6	0.0901763	26627.7	37923.4	ADH_STAAM
TSB	SA564	6h	10005.8	0.0901763	8384.28	11941	ADH_STAAM
TSB-dex	SA564-ΔccpA	6h	55789.9	0.0901763	46748.6	66579.8	ADH_STAAM
TSB	SA564-ΔccpA	6h	15835.2	0.0901763	13269	18897.8	ADH_STAAM
TSB-dex	SA564-ΔhptRS/ccpA	6h	20677.5	0.0901763	17326.6	24676.6	ADH_STAAM
TSB	SA564-ΔhptRS/ccpA	6h	8508.86	0.0901763	7129.92	10154.5	ADH_STAAM
TSB-dex	SA564-ΔhptRS	2h	25550.5	0.108409	20658.3	31601.4	AHPC_STAAM
TSB	SA564-ΔhptRS	2h	24120.4	0.108409	19502	29832.6	AHPC_STAAM
TSB-dex	SA564	2h	25407.1	0.108409	20542.3	31424	AHPC_STAAM
TSB	SA564	2h	24890.1	0.108409	20124.3	30784.5	AHPC_STAAM
TSB-dex	SA564-ΔccpA	2h	30977.5	0.108409	25046.1	38313.5	AHPC_STAAM
TSB	SA564-ΔccpA	2h	25887.2	0.108409	20930.5	32017.8	AHPC_STAAM
TSB-dex	SA564-ΔhptRS/ccpA	2h	32726.4	0.108409	26460.2	40476.6	AHPC_STAAM
TSB	SA564-ΔhptRS/ccpA	2h	30689.6	0.108409	24813.3	37957.4	AHPC_STAAM
TSB-dex	SA564-ΔhptRS	6h	40329.2	0.108409	32607.2	49879.8	AHPC_STAAM
TSB	SA564-ΔhptRS	6h	30817.2	0.108409	24916.5	38115.2	AHPC_STAAM
TSB-dex	SA564	6h	39575.1	0.108409	31997.5	48947.2	AHPC_STAAM
TSB	SA564	6h	31954.7	0.108409	25836.2	39522.1	AHPC_STAAM
TSB-dex	SA564-ΔccpA	6h	29591.8	0.108409	23925.8	36599.7	AHPC_STAAM
TSB	SA564-ΔccpA	6h	31173.8	0.108409	25204.9	38556.3	AHPC_STAAM
TSB-dex	SA564-ΔhptRS/ccpA	6h	33049.2	0.108409	26721.1	40875.8	AHPC_STAAM
TSB	SA564-ΔhptRS/ccpA	6h	34267.5	0.108409	27706.2	42382.6	AHPC_STAAM
TSB-dex	SA564-ΔhptRS	2h	7873.26	0.123414	6180.77	10029.2	AHPF_STAAM
TSB	SA564-ΔhptRS	2h	7578.28	0.123414	5949.21	9653.45	AHPF_STAAM
TSB-dex	SA564	2h	7658.37	0.123414	6012.08	9755.47	AHPF_STAAM
TSB	SA564	2h	7631.61	0.123414	5991.07	9721.38	AHPF_STAAM
TSB-dex	SA564-ΔccpA	2h	9196	0.123414	7219.17	11714.1	AHPF_STAAM
TSB	SA564-ΔccpA	2h	7901.79	0.123414	6203.17	10065.5	AHPF_STAAM
TSB-dex	SA564-ΔhptRS/ccpA	2h	9435.29	0.123414	7407.02	12019	AHPF_STAAM
TSB	SA564-ΔhptRS/ccpA	2h	8768.73	0.123414	6883.74	11169.9	AHPF_STAAM
TSB-dex	SA564-ΔhptRS	6h	8256.71	0.123414	6481.8	10517.7	AHPF_STAAM
TSB	SA564-ΔhptRS	6h	9356.41	0.123414	7345.1	11918.5	AHPF_STAAM
TSB-dex	SA564	6h	8634.03	0.123414	6778	10998.3	AHPF_STAAM
TSB	SA564	6h	9350.81	0.123414	7340.7	11911.4	AHPF_STAAM
TSB-dex	SA564-ΔccpA	6h	8995.17	0.123414	7061.51	11458.3	AHPF_STAAM
TSB	SA564-ΔccpA	6h	9760.48	0.123414	7662.31	12433.2	AHPF_STAAM
TSB-dex	SA564-ΔhptRS/ccpA	6h	9992.67	0.123414	7844.58	12729	AHPF_STAAM
TSB	SA564-ΔhptRS/ccpA	6h	10503.8	0.123414	8245.83	13380.1	AHPF_STAAM
TSB-dex	SA564-ΔhptRS	2h	13703.4	0.162095	9970.4	18834.2	ALD1_STAAM
TSB	SA564-ΔhptRS	2h	12882.4	0.162095	9373.06	17705.8	ALD1_STAAM
TSB-dex	SA564	2h	13312.4	0.162095	9685.89	18296.7	ALD1_STAAM
TSB	SA564	2h	14037.5	0.162095	10213.5	19293.3	ALD1_STAAM
TSB-dex	SA564-ΔccpA	2h	13292.8	0.162095	9671.62	18269.8	ALD1_STAAM
TSB	SA564-ΔccpA	2h	12319.5	0.162095	8963.44	16932	ALD1_STAAM
TSB-dex	SA564-ΔhptRS/ccpA	2h	13537.9	0.162095	9849.98	18606.7	ALD1_STAAM
TSB	SA564-ΔhptRS/ccpA	2h	14139.2	0.162095	10287.4	19433	ALD1_STAAM
TSB-dex	SA564-ΔhptRS	6h	16412.8	0.162095	11941.7	22557.9	ALD1_STAAM
TSB	SA564-ΔhptRS	6h	13630.8	0.162095	9917.54	18734.3	ALD1_STAAM
TSB-dex	SA564	6h	15308.1	0.162095	11137.9	21039.6	ALD1_STAAM
TSB	SA564	6h	13329.4	0.162095	9698.28	18320.1	ALD1_STAAM
TSB-dex	SA564-ΔccpA	6h	13654.5	0.162095	9934.78	18766.9	ALD1_STAAM
TSB	SA564-ΔccpA	6h	13170.8	0.162095	9582.85	18102.1	ALD1_STAAM
TSB-dex	SA564-ΔhptRS/ccpA	6h	16347.4	0.162095	11894.1	22468.1	ALD1_STAAM
TSB	SA564-ΔhptRS/ccpA	6h	15410.4	0.162095	11212.4	21180.2	ALD1_STAAM
TSB-dex	SA564-ΔhptRS	2h	12450.7	0.126004	9725.68	15939.2	ALDA_STAAM
TSB	SA564-ΔhptRS	2h	11524.1	0.126004	9001.91	14753	ALDA_STAAM
TSB-dex	SA564	2h	12558.2	0.126004	9809.65	16076.8	ALDA_STAAM
TSB	SA564	2h	12309.8	0.126004	9615.6	15758.8	ALDA_STAAM
TSB-dex	SA564-ΔccpA	2h	23249.5	0.126004	18161	29763.7	ALDA_STAAM
TSB	SA564-ΔccpA	2h	21415.2	0.126004	16728.2	27415.5	ALDA_STAAM
TSB-dex	SA564-ΔhptRS/ccpA	2h	24556.6	0.126004	19182.1	31437.1	ALDA_STAAM
TSB	SA564-ΔhptRS/ccpA	2h	23756.9	0.126004	18557.4	30413.3	ALDA_STAAM
TSB-dex	SA564-ΔhptRS	6h	13209.7	0.126004	10318.6	16910.9	ALDA_STAAM
TSB	SA564-ΔhptRS	6h	14679.2	0.126004	11466.4	18792.1	ALDA_STAAM
TSB-dex	SA564	6h	13054.3	0.126004	10197.2	16712	ALDA_STAAM
TSB	SA564	6h	14742.5	0.126004	11515.9	18873.2	ALDA_STAAM
TSB-dex	SA564-ΔccpA	6h	23358.4	0.126004	18246.1	29903.1	ALDA_STAAM
TSB	SA564-ΔccpA	6h	17549.7	0.126004	13708.7	22466.8	ALDA_STAAM
TSB-dex	SA564-ΔhptRS/ccpA	6h	33986.6	0.126004	26548.2	43509.2	ALDA_STAAM
TSB	SA564-ΔhptRS/ccpA	6h	27235.8	0.126004	21274.9	34866.9	ALDA_STAAM
TSB-dex	SA564-ΔhptRS	2h	12993.8	0.0712914	11299.1	14942.7	ALF1_STAAM
TSB	SA564-ΔhptRS	2h	12537.8	0.0712914	10902.5	14418.2	ALF1_STAAM
TSB-dex	SA564	2h	13073.8	0.0712914	11368.6	15034.6	ALF1_STAAM
TSB	SA564	2h	13543.9	0.0712914	11777.5	15575.3	ALF1_STAAM
TSB-dex	SA564-ΔccpA	2h	12347.8	0.0712914	10737.4	14199.8	ALF1_STAAM
TSB	SA564-ΔccpA	2h	11825.8	0.0712914	10283.4	13599.5	ALF1_STAAM
TSB-dex	SA564-ΔhptRS/ccpA	2h	12555.7	0.0712914	10918.1	14438.9	ALF1_STAAM
TSB	SA564-ΔhptRS/ccpA	2h	12394.9	0.0712914	10778.3	14254	ALF1_STAAM
TSB-dex	SA564-ΔhptRS	6h	23693.1	0.0712914	20602.9	27246.7	ALF1_STAAM
TSB	SA564-ΔhptRS	6h	15750.3	0.0712914	13696.1	18112.6	ALF1_STAAM
TSB-dex	SA564	6h	22276.5	0.0712914	19371.1	25617.7	ALF1_STAAM
TSB	SA564	6h	15676.4	0.0712914	13631.8	18027.6	ALF1_STAAM
TSB-dex	SA564-ΔccpA	6h	15959.3	0.0712914	13877.9	18353	ALF1_STAAM
TSB	SA564-ΔccpA	6h	14250.5	0.0712914	12391.9	16387.9	ALF1_STAAM
TSB-dex	SA564-ΔhptRS/ccpA	6h	20014.4	0.0712914	17404	23016.2	ALF1_STAAM
TSB	SA564-ΔhptRS/ccpA	6h	16372.8	0.0712914	14237.4	18828.5	ALF1_STAAM
TSB-dex	SA564-ΔhptRS	2h	27301	0.0881193	22969.5	32449.3	ALF2_STAAM
TSB	SA564-ΔhptRS	2h	24546.5	0.0881193	20652	29175.3	ALF2_STAAM
TSB-dex	SA564	2h	27549.4	0.0881193	23178.5	32744.5	ALF2_STAAM
TSB	SA564	2h	25071.9	0.0881193	21094.1	29799.9	ALF2_STAAM
TSB-dex	SA564-ΔccpA	2h	16751.8	0.0881193	14094.1	19910.8	ALF2_STAAM
TSB	SA564-ΔccpA	2h	15879.9	0.0881193	13360.5	18874.5	ALF2_STAAM
TSB-dex	SA564-ΔhptRS/ccpA	2h	16279.9	0.0881193	13697	19349.9	ALF2_STAAM
TSB	SA564-ΔhptRS/ccpA	2h	15450.3	0.0881193	12999	18363.8	ALF2_STAAM
TSB-dex	SA564-ΔhptRS	6h	29306.1	0.0881193	24656.5	34832.5	ALF2_STAAM
TSB	SA564-ΔhptRS	6h	20999.9	0.0881193	17668.1	24960	ALF2_STAAM
TSB-dex	SA564	6h	27981.5	0.0881193	23542	33258.1	ALF2_STAAM
TSB	SA564	6h	20557.7	0.0881193	17296.1	24434.4	ALF2_STAAM
TSB-dex	SA564-ΔccpA	6h	21903.8	0.0881193	18428.7	26034.4	ALF2_STAAM
TSB	SA564-ΔccpA	6h	18411.5	0.0881193	15490.4	21883.4	ALF2_STAAM
TSB-dex	SA564-ΔhptRS/ccpA	6h	20210.4	0.0881193	17003.9	24021.6	ALF2_STAAM
TSB	SA564-ΔhptRS/ccpA	6h	18481.4	0.0881193	15549.2	21966.5	ALF2_STAAM
TSB-dex	SA564-ΔhptRS	2h	3197.09	0.154463	2348.23	4352.79	APT_STAAM
TSB	SA564-ΔhptRS	2h	5155.59	0.154463	3786.74	7019.26	APT_STAAM
TSB-dex	SA564	2h	4438.32	0.154463	3259.91	6042.7	APT_STAAM
TSB	SA564	2h	3845.85	0.154463	2824.74	5236.06	APT_STAAM
TSB-dex	SA564-ΔccpA	2h	2186.81	0.154463	1606.19	2977.3	APT_STAAM
TSB	SA564-ΔccpA	2h	3853.21	0.154463	2830.15	5246.08	APT_STAAM
TSB-dex	SA564-ΔhptRS/ccpA	2h	2235.06	0.154463	1641.64	3043	APT_STAAM
TSB	SA564-ΔhptRS/ccpA	2h	1997.36	0.154463	1467.04	2719.37	APT_STAAM
TSB-dex	SA564-ΔhptRS	6h	5923.74	0.154463	4350.94	8065.09	APT_STAAM
TSB	SA564-ΔhptRS	6h	6051.5	0.154463	4444.78	8239.03	APT_STAAM
TSB-dex	SA564	6h	6511	0.154463	4782.28	8864.63	APT_STAAM
TSB	SA564	6h	6108.1	0.154463	4486.35	8316.08	APT_STAAM
TSB-dex	SA564-ΔccpA	6h	5696.7	0.154463	4184.18	7755.97	APT_STAAM
TSB	SA564-ΔccpA	6h	5676.22	0.154463	4169.14	7728.09	APT_STAAM
TSB-dex	SA564-ΔhptRS/ccpA	6h	4006.49	0.154463	2942.73	5454.77	APT_STAAM
TSB	SA564-ΔhptRS/ccpA	6h	4649.47	0.154463	3415	6330.18	APT_STAAM
TSB-dex	SA564-ΔhptRS	2h	1656.03	0.248584	1013.16	2706.8	ARCA_STAAM
TSB	SA564-ΔhptRS	2h	1709.48	0.248584	1045.86	2794.17	ARCA_STAAM
TSB-dex	SA564	2h	1614	0.248584	987.447	2638.1	ARCA_STAAM
TSB	SA564	2h	1739.25	0.248584	1064.08	2842.84	ARCA_STAAM
TSB-dex	SA564-ΔccpA	2h	3552.6	0.248584	2173.49	5806.77	ARCA_STAAM
TSB	SA564-ΔccpA	2h	3315.92	0.248584	2028.69	5419.92	ARCA_STAAM
TSB-dex	SA564-ΔhptRS/ccpA	2h	3226.3	0.248584	1973.86	5273.43	ARCA_STAAM
TSB	SA564-ΔhptRS/ccpA	2h	3023.38	0.248584	1849.71	4941.76	ARCA_STAAM
TSB-dex	SA564-ΔhptRS	6h	2310.63	0.248584	1413.65	3776.75	ARCA_STAAM
TSB	SA564-ΔhptRS	6h	4505.51	0.248584	2756.48	7364.32	ARCA_STAAM
TSB-dex	SA564	6h	2488.04	0.248584	1522.19	4066.74	ARCA_STAAM
TSB	SA564	6h	4297.15	0.248584	2629.01	7023.75	ARCA_STAAM
TSB-dex	SA564-ΔccpA	6h	3866.91	0.248584	2365.79	6320.52	ARCA_STAAM
TSB	SA564-ΔccpA	6h	5103.24	0.248584	3122.17	8341.32	ARCA_STAAM
TSB-dex	SA564-ΔhptRS/ccpA	6h	3654.31	0.248584	2235.71	5973.02	ARCA_STAAM
TSB	SA564-ΔhptRS/ccpA	6h	5382.77	0.248584	3293.19	8798.22	ARCA_STAAM
TSB-dex	SA564-ΔhptRS	2h	3535.16	0.305826	1937.61	6449.88	ARCC1_STAAM
TSB	SA564-ΔhptRS	2h	4086.29	0.305826	2239.68	7455.41	ARCC1_STAAM
TSB-dex	SA564	2h	3634.12	0.305826	1991.85	6630.43	ARCC1_STAAM
TSB	SA564	2h	4192.33	0.305826	2297.81	7648.89	ARCC1_STAAM
TSB-dex	SA564-ΔccpA	2h	3714.53	0.305826	2035.92	6777.13	ARCC1_STAAM
TSB	SA564-ΔccpA	2h	3727.89	0.305826	2043.25	6801.52	ARCC1_STAAM
TSB-dex	SA564-ΔhptRS/ccpA	2h	3923.95	0.305826	2150.71	7159.22	ARCC1_STAAM
TSB	SA564-ΔhptRS/ccpA	2h	3960.77	0.305826	2170.89	7226.4	ARCC1_STAAM
TSB-dex	SA564-ΔhptRS	6h	9470.67	0.305826	5190.85	17279.2	ARCC1_STAAM
TSB	SA564-ΔhptRS	6h	8150.34	0.305826	4467.18	14870.2	ARCC1_STAAM
TSB-dex	SA564	6h	8892.73	0.305826	4874.08	16224.7	ARCC1_STAAM
TSB	SA564	6h	8473.36	0.305826	4644.23	15459.6	ARCC1_STAAM
TSB-dex	SA564-ΔccpA	6h	12468.3	0.305826	6833.85	22748.4	ARCC1_STAAM
TSB	SA564-ΔccpA	6h	8176.97	0.305826	4481.77	14918.8	ARCC1_STAAM
TSB-dex	SA564-ΔhptRS/ccpA	6h	8587.45	0.305826	4706.76	15667.7	ARCC1_STAAM
TSB	SA564-ΔhptRS/ccpA	6h	6251.03	0.305826	3426.17	11405	ARCC1_STAAM
TSB-dex	SA564-ΔhptRS	2h	7156.16	0.167262	5153.92	9936.24	ARGI_STAAM
TSB	SA564-ΔhptRS	2h	7183.93	0.167262	5173.92	9974.8	ARGI_STAAM
TSB-dex	SA564	2h	6850.45	0.167262	4933.75	9511.77	ARGI_STAAM
TSB	SA564	2h	7746.57	0.167262	5579.14	10756	ARGI_STAAM
TSB-dex	SA564-ΔccpA	2h	8701.68	0.167262	6267.02	12082.2	ARGI_STAAM
TSB	SA564-ΔccpA	2h	8367.65	0.167262	6026.45	11618.4	ARGI_STAAM
TSB-dex	SA564-ΔhptRS/ccpA	2h	8424.22	0.167262	6067.19	11696.9	ARGI_STAAM
TSB	SA564-ΔhptRS/ccpA	2h	8330.29	0.167262	5999.54	11566.5	ARGI_STAAM
TSB-dex	SA564-ΔhptRS	6h	12192.2	0.167262	8780.89	16928.7	ARGI_STAAM
TSB	SA564-ΔhptRS	6h	13746	0.167262	9900	19086.2	ARGI_STAAM
TSB-dex	SA564	6h	11701	0.167262	8427.15	16246.7	ARGI_STAAM
TSB	SA564	6h	13932.6	0.167262	10034.4	19345.2	ARGI_STAAM
TSB-dex	SA564-ΔccpA	6h	13602	0.167262	9796.26	18886.2	ARGI_STAAM
TSB	SA564-ΔccpA	6h	14605.9	0.167262	10519.3	20280.1	ARGI_STAAM
TSB-dex	SA564-ΔhptRS/ccpA	6h	11767.2	0.167262	8474.83	16338.6	ARGI_STAAM
TSB	SA564-ΔhptRS/ccpA	6h	14257.1	0.167262	10268.1	19795.9	ARGI_STAAM
TSB-dex	SA564-ΔhptRS	2h	4440.31	0.29589	2474.09	7969.11	ARGR_STAAM
TSB	SA564-ΔhptRS	2h	3917.65	0.29589	2182.88	7031.09	ARGR_STAAM
TSB-dex	SA564	2h	4345.51	0.29589	2421.27	7798.97	ARGR_STAAM
TSB	SA564	2h	4403.96	0.29589	2453.84	7903.87	ARGR_STAAM
TSB-dex	SA564-ΔccpA	2h	3716	0.29589	2070.52	6669.19	ARGR_STAAM
TSB	SA564-ΔccpA	2h	3626.96	0.29589	2020.91	6509.38	ARGR_STAAM
TSB-dex	SA564-ΔhptRS/ccpA	2h	4079.44	0.29589	2273.02	7321.46	ARGR_STAAM
TSB	SA564-ΔhptRS/ccpA	2h	3876.4	0.29589	2159.89	6957.06	ARGR_STAAM
TSB-dex	SA564-ΔhptRS	6h	4111.51	0.29589	2290.89	7379	ARGR_STAAM
TSB	SA564-ΔhptRS	6h	4220.72	0.29589	2351.74	7575.01	ARGR_STAAM
TSB-dex	SA564	6h	4203.91	0.29589	2342.38	7544.84	ARGR_STAAM
TSB	SA564	6h	4165.24	0.29589	2320.83	7475.43	ARGR_STAAM
TSB-dex	SA564-ΔccpA	6h	4361.75	0.29589	2430.32	7828.12	ARGR_STAAM
TSB	SA564-ΔccpA	6h	4628.99	0.29589	2579.23	8307.74	ARGR_STAAM
TSB-dex	SA564-ΔhptRS/ccpA	6h	4738.11	0.29589	2640.03	8503.58	ARGR_STAAM
TSB	SA564-ΔhptRS/ccpA	6h	4771.04	0.29589	2658.38	8562.68	ARGR_STAAM
TSB-dex	SA564-ΔhptRS	2h	6921.86	0.083512	5858.24	8178.58	ARLR_STAAM
TSB	SA564-ΔhptRS	2h	8150.98	0.083512	6898.5	9630.86	ARLR_STAAM
TSB-dex	SA564	2h	7571.61	0.083512	6408.15	8946.3	ARLR_STAAM
TSB	SA564	2h	6337.9	0.083512	5364.01	7488.6	ARLR_STAAM
TSB-dex	SA564-ΔccpA	2h	5865.22	0.083512	4963.97	6930.1	ARLR_STAAM
TSB	SA564-ΔccpA	2h	7807.63	0.083512	6607.91	9225.17	ARLR_STAAM
TSB-dex	SA564-ΔhptRS/ccpA	2h	6080.13	0.083512	5145.85	7184.03	ARLR_STAAM
TSB	SA564-ΔhptRS/ccpA	2h	6655.08	0.083512	5632.46	7863.37	ARLR_STAAM
TSB-dex	SA564-ΔhptRS	6h	6619.57	0.083512	5602.4	7821.41	ARLR_STAAM
TSB	SA564-ΔhptRS	6h	6337.38	0.083512	5363.57	7487.98	ARLR_STAAM
TSB-dex	SA564	6h	5985.34	0.083512	5065.63	7072.03	ARLR_STAAM
TSB	SA564	6h	6098.42	0.083512	5161.34	7205.65	ARLR_STAAM
TSB-dex	SA564-ΔccpA	6h	5323.51	0.083512	4505.5	6290.04	ARLR_STAAM
TSB	SA564-ΔccpA	6h	6478.47	0.083512	5482.99	7654.69	ARLR_STAAM
TSB-dex	SA564-ΔhptRS/ccpA	6h	4643.06	0.083512	3929.61	5486.05	ARLR_STAAM
TSB	SA564-ΔhptRS/ccpA	6h	6949.74	0.083512	5881.84	8211.53	ARLR_STAAM
TSB-dex	SA564-ΔhptRS	2h	192.714	0.182906	133.729	277.718	ARLY_STAAM
TSB	SA564-ΔhptRS	2h	196.201	0.182906	136.148	282.742	ARLY_STAAM
TSB-dex	SA564	2h	243.678	0.182906	169.094	351.161	ARLY_STAAM
TSB	SA564	2h	158.506	0.182906	109.991	228.421	ARLY_STAAM
TSB-dex	SA564-ΔccpA	2h	100.44	0.182906	69.6977	144.743	ARLY_STAAM
TSB	SA564-ΔccpA	2h	89.045	0.182906	61.7903	128.321	ARLY_STAAM
TSB-dex	SA564-ΔhptRS/ccpA	2h	301.349	0.182906	209.113	434.27	ARLY_STAAM
TSB	SA564-ΔhptRS/ccpA	2h	215.788	0.182906	149.74	310.969	ARLY_STAAM
TSB-dex	SA564-ΔhptRS	6h	174.8	0.182906	121.297	251.901	ARLY_STAAM
TSB	SA564-ΔhptRS	6h	89.5081	0.182906	62.1116	128.989	ARLY_STAAM
TSB-dex	SA564	6h	140.529	0.182906	97.5159	202.514	ARLY_STAAM
TSB	SA564	6h	88.3947	0.182906	61.339	127.384	ARLY_STAAM
TSB-dex	SA564-ΔccpA	6h	87.7208	0.182906	60.8714	126.413	ARLY_STAAM
TSB	SA564-ΔccpA	6h	68.1037	0.182906	47.2586	98.1432	ARLY_STAAM
TSB-dex	SA564-ΔhptRS/ccpA	6h	175.505	0.182906	121.787	252.918	ARLY_STAAM
TSB	SA564-ΔhptRS/ccpA	6h	163.022	0.182906	113.124	234.929	ARLY_STAAM
TSB-dex	SA564-ΔhptRS	2h	9115.9	0.259424	5467.36	15199.2	AROA_STAAM
TSB	SA564-ΔhptRS	2h	8857.84	0.259424	5312.59	14769	AROA_STAAM
TSB-dex	SA564	2h	8538.66	0.259424	5121.16	14236.8	AROA_STAAM
TSB	SA564	2h	9831.76	0.259424	5896.71	16392.8	AROA_STAAM
TSB-dex	SA564-ΔccpA	2h	10461	0.259424	6274.11	17442	AROA_STAAM
TSB	SA564-ΔccpA	2h	8576.99	0.259424	5144.14	14300.7	AROA_STAAM
TSB-dex	SA564-ΔhptRS/ccpA	2h	8595.35	0.259424	5155.16	14331.3	AROA_STAAM
TSB	SA564-ΔhptRS/ccpA	2h	9455.73	0.259424	5671.18	15765.8	AROA_STAAM
TSB-dex	SA564-ΔhptRS	6h	6705.04	0.259424	4021.42	11179.5	AROA_STAAM
TSB	SA564-ΔhptRS	6h	6248.17	0.259424	3747.41	10417.8	AROA_STAAM
TSB-dex	SA564	6h	6107.9	0.259424	3663.28	10183.9	AROA_STAAM
TSB	SA564	6h	6354.88	0.259424	3811.41	10595.7	AROA_STAAM
TSB-dex	SA564-ΔccpA	6h	6767.64	0.259424	4058.97	11283.9	AROA_STAAM
TSB	SA564-ΔccpA	6h	6784.14	0.259424	4068.86	11311.4	AROA_STAAM
TSB-dex	SA564-ΔhptRS/ccpA	6h	6580.53	0.259424	3946.74	10971.9	AROA_STAAM
TSB	SA564-ΔhptRS/ccpA	6h	5788.25	0.259424	3471.57	9650.93	AROA_STAAM
TSB-dex	SA564-ΔhptRS	2h	2545.63	0.211608	1679.59	3858.22	AROB_STAAM
TSB	SA564-ΔhptRS	2h	2758.06	0.211608	1819.75	4180.19	AROB_STAAM
TSB-dex	SA564	2h	2489.81	0.211608	1642.76	3773.62	AROB_STAAM
TSB	SA564	2h	2876.42	0.211608	1897.84	4359.58	AROB_STAAM
TSB-dex	SA564-ΔccpA	2h	2300.35	0.211608	1517.76	3486.48	AROB_STAAM
TSB	SA564-ΔccpA	2h	2920.65	0.211608	1927.02	4426.61	AROB_STAAM
TSB-dex	SA564-ΔhptRS/ccpA	2h	3194.57	0.211608	2107.75	4841.77	AROB_STAAM
TSB	SA564-ΔhptRS/ccpA	2h	3410.46	0.211608	2250.19	5168.98	AROB_STAAM
TSB-dex	SA564-ΔhptRS	6h	2752.27	0.211608	1815.93	4171.41	AROB_STAAM
TSB	SA564-ΔhptRS	6h	3202.82	0.211608	2113.2	4854.28	AROB_STAAM
TSB-dex	SA564	6h	2879.42	0.211608	1899.82	4364.13	AROB_STAAM
TSB	SA564	6h	3107.38	0.211608	2050.23	4709.64	AROB_STAAM
TSB-dex	SA564-ΔccpA	6h	3198.51	0.211608	2110.35	4847.75	AROB_STAAM
TSB	SA564-ΔccpA	6h	3194.85	0.211608	2107.94	4842.2	AROB_STAAM
TSB-dex	SA564-ΔhptRS/ccpA	6h	4251.38	0.211608	2805.03	6443.5	AROB_STAAM
TSB	SA564-ΔhptRS/ccpA	6h	5076.95	0.211608	3349.74	7694.76	AROB_STAAM
TSB-dex	SA564-ΔhptRS	2h	386.558	0.323184	202.684	737.242	AROE_STAAM
TSB	SA564-ΔhptRS	2h	1186.83	0.323184	622.29	2263.51	AROE_STAAM
TSB-dex	SA564	2h	404.041	0.323184	211.851	770.584	AROE_STAAM
TSB	SA564	2h	1111.95	0.323184	583.027	2120.7	AROE_STAAM
TSB-dex	SA564-ΔccpA	2h	92.2774	0.323184	48.3838	175.991	AROE_STAAM
TSB	SA564-ΔccpA	2h	951.083	0.323184	498.682	1813.9	AROE_STAAM
TSB-dex	SA564-ΔhptRS/ccpA	2h	402.1	0.323184	210.833	766.883	AROE_STAAM
TSB	SA564-ΔhptRS/ccpA	2h	930.509	0.323184	487.894	1774.66	AROE_STAAM
TSB-dex	SA564-ΔhptRS	6h	275.426	0.323184	144.414	525.292	AROE_STAAM
TSB	SA564-ΔhptRS	6h	877.003	0.323184	459.839	1672.62	AROE_STAAM
TSB-dex	SA564	6h	220.265	0.323184	115.491	420.087	AROE_STAAM
TSB	SA564	6h	783.775	0.323184	410.957	1494.81	AROE_STAAM
TSB-dex	SA564-ΔccpA	6h	247.93	0.323184	129.997	472.851	AROE_STAAM
TSB	SA564-ΔccpA	6h	839.706	0.323184	440.284	1601.48	AROE_STAAM
TSB-dex	SA564-ΔhptRS/ccpA	6h	262.426	0.323184	137.598	500.497	AROE_STAAM
TSB	SA564-ΔhptRS/ccpA	6h	1230.94	0.323184	645.417	2347.63	AROE_STAAM
TSB-dex	SA564-ΔhptRS	2h	25054.2	0.115453	19979.2	31418.4	ASP23_STAAM
TSB	SA564-ΔhptRS	2h	17400	0.115453	13875.5	21819.9	ASP23_STAAM
TSB-dex	SA564	2h	25446.7	0.115453	20292.2	31910.6	ASP23_STAAM
TSB	SA564	2h	17995.3	0.115453	14350.2	22566.4	ASP23_STAAM
TSB-dex	SA564-ΔccpA	2h	20603.3	0.115453	16429.9	25836.8	ASP23_STAAM
TSB	SA564-ΔccpA	2h	16491	0.115453	13150.5	20679.9	ASP23_STAAM
TSB-dex	SA564-ΔhptRS/ccpA	2h	13209.1	0.115453	10533.5	16564.4	ASP23_STAAM
TSB	SA564-ΔhptRS/ccpA	2h	12834	0.115453	10234.3	16094	ASP23_STAAM
TSB-dex	SA564-ΔhptRS	6h	85785.8	0.115453	68408.9	107577	ASP23_STAAM
TSB	SA564-ΔhptRS	6h	43477.7	0.115453	34670.8	54521.7	ASP23_STAAM
TSB-dex	SA564	6h	77083.2	0.115453	61469.2	96663.5	ASP23_STAAM
TSB	SA564	6h	42505	0.115453	33895.2	53301.9	ASP23_STAAM
TSB-dex	SA564-ΔccpA	6h	33148.5	0.115453	26433.9	41568.7	ASP23_STAAM
TSB	SA564-ΔccpA	6h	30792.1	0.115453	24554.8	38613.7	ASP23_STAAM
TSB-dex	SA564-ΔhptRS/ccpA	6h	19473.7	0.115453	15529.1	24420.3	ASP23_STAAM
TSB	SA564-ΔhptRS/ccpA	6h	17650.5	0.115453	14075.2	22134	ASP23_STAAM
TSB-dex	SA564-ΔhptRS	2h	4124.07	0.0756635	3555.57	4783.47	ATL_STAAM
TSB	SA564-ΔhptRS	2h	3794.46	0.0756635	3271.4	4401.17	ATL_STAAM
TSB-dex	SA564	2h	4163.03	0.0756635	3589.15	4828.66	ATL_STAAM
TSB	SA564	2h	4078.24	0.0756635	3516.05	4730.32	ATL_STAAM
TSB-dex	SA564-ΔccpA	2h	4339.95	0.0756635	3741.69	5033.87	ATL_STAAM
TSB	SA564-ΔccpA	2h	4047.47	0.0756635	3489.52	4694.63	ATL_STAAM
TSB-dex	SA564-ΔhptRS/ccpA	2h	4285.61	0.0756635	3694.83	4970.84	ATL_STAAM
TSB	SA564-ΔhptRS/ccpA	2h	4201.05	0.0756635	3621.94	4872.77	ATL_STAAM
TSB-dex	SA564-ΔhptRS	6h	5345.21	0.0756635	4608.37	6199.86	ATL_STAAM
TSB	SA564-ΔhptRS	6h	4987.07	0.0756635	4299.6	5784.46	ATL_STAAM
TSB-dex	SA564	6h	5316.18	0.0756635	4583.35	6166.2	ATL_STAAM
TSB	SA564	6h	4773.7	0.0756635	4115.64	5536.97	ATL_STAAM
TSB-dex	SA564-ΔccpA	6h	6425.37	0.0756635	5539.63	7452.73	ATL_STAAM
TSB	SA564-ΔccpA	6h	4849.24	0.0756635	4180.77	5624.59	ATL_STAAM
TSB-dex	SA564-ΔhptRS/ccpA	6h	5442.46	0.0756635	4692.22	6312.66	ATL_STAAM
TSB	SA564-ΔhptRS/ccpA	6h	4872.69	0.0756635	4200.98	5651.79	ATL_STAAM
TSB-dex	SA564-ΔhptRS	2h	11816	0.083518	10031.5	13918.1	ATPA_STAAM
TSB	SA564-ΔhptRS	2h	12077.5	0.083518	10253.5	14226.1	ATPA_STAAM
TSB-dex	SA564	2h	11789.4	0.083518	10008.8	13886.7	ATPA_STAAM
TSB	SA564	2h	12810.5	0.083518	10875.7	15089.4	ATPA_STAAM
TSB-dex	SA564-ΔccpA	2h	13904.4	0.083518	11804.4	16377.9	ATPA_STAAM
TSB	SA564-ΔccpA	2h	13084.7	0.083518	11108.5	15412.4	ATPA_STAAM
TSB-dex	SA564-ΔhptRS/ccpA	2h	14648	0.083518	12435.7	17253.8	ATPA_STAAM
TSB	SA564-ΔhptRS/ccpA	2h	14750.5	0.083518	12522.8	17374.6	ATPA_STAAM
TSB-dex	SA564-ΔhptRS	6h	12501.8	0.083518	10613.6	14725.8	ATPA_STAAM
TSB	SA564-ΔhptRS	6h	12534	0.083518	10641	14763.8	ATPA_STAAM
TSB-dex	SA564	6h	12450.6	0.083518	10570.2	14665.6	ATPA_STAAM
TSB	SA564	6h	12542.3	0.083518	10648	14773.6	ATPA_STAAM
TSB-dex	SA564-ΔccpA	6h	14999.5	0.083518	12734.1	17667.9	ATPA_STAAM
TSB	SA564-ΔccpA	6h	13549.2	0.083518	11502.9	15959.5	ATPA_STAAM
TSB-dex	SA564-ΔhptRS/ccpA	6h	14312.7	0.083518	12151.1	16858.9	ATPA_STAAM
TSB	SA564-ΔhptRS/ccpA	6h	13308.8	0.083518	11298.8	15676.4	ATPA_STAAM
TSB-dex	SA564-ΔhptRS	2h	13903.7	0.0666139	12201.7	15843.2	ATPB_STAAM
TSB	SA564-ΔhptRS	2h	13866	0.0666139	12168.6	15800.2	ATPB_STAAM
TSB-dex	SA564	2h	13732	0.0666139	12051	15647.6	ATPB_STAAM
TSB	SA564	2h	14382	0.0666139	12621.4	16388.3	ATPB_STAAM
TSB-dex	SA564-ΔccpA	2h	16084.6	0.0666139	14115.5	18328.3	ATPB_STAAM
TSB	SA564-ΔccpA	2h	15110.7	0.0666139	13260.9	17218.6	ATPB_STAAM
TSB-dex	SA564-ΔhptRS/ccpA	2h	17231.3	0.0666139	15121.9	19634.9	ATPB_STAAM
TSB	SA564-ΔhptRS/ccpA	2h	16177.9	0.0666139	14197.5	18434.7	ATPB_STAAM
TSB-dex	SA564-ΔhptRS	6h	15838.5	0.0666139	13899.6	18047.9	ATPB_STAAM
TSB	SA564-ΔhptRS	6h	16189.8	0.0666139	14207.9	18448.2	ATPB_STAAM
TSB-dex	SA564	6h	15578.3	0.0666139	13671.2	17751.4	ATPB_STAAM
TSB	SA564	6h	15794.5	0.0666139	13861	17997.7	ATPB_STAAM
TSB-dex	SA564-ΔccpA	6h	19095.2	0.0666139	16757.6	21758.9	ATPB_STAAM
TSB	SA564-ΔccpA	6h	17667.8	0.0666139	15504.9	20132.3	ATPB_STAAM
TSB-dex	SA564-ΔhptRS/ccpA	6h	18079	0.0666139	15865.8	20600.9	ATPB_STAAM
TSB	SA564-ΔhptRS/ccpA	6h	16859.2	0.0666139	14795.4	19211	ATPB_STAAM
TSB-dex	SA564-ΔhptRS	2h	16424.4	0.137781	12529.9	21529.3	ATPD_STAAM
TSB	SA564-ΔhptRS	2h	15821.7	0.137781	12070.1	20739.3	ATPD_STAAM
TSB-dex	SA564	2h	16176.7	0.137781	12341	21204.7	ATPD_STAAM
TSB	SA564	2h	16491.6	0.137781	12581.2	21617.4	ATPD_STAAM
TSB-dex	SA564-ΔccpA	2h	17088.4	0.137781	13036.5	22399.7	ATPD_STAAM
TSB	SA564-ΔccpA	2h	15204.7	0.137781	11599.5	19930.6	ATPD_STAAM
TSB-dex	SA564-ΔhptRS/ccpA	2h	16703	0.137781	12742.4	21894.5	ATPD_STAAM
TSB	SA564-ΔhptRS/ccpA	2h	16066.5	0.137781	12256.9	21060.2	ATPD_STAAM
TSB-dex	SA564-ΔhptRS	6h	16153.7	0.137781	12323.4	21174.6	ATPD_STAAM
TSB	SA564-ΔhptRS	6h	14804	0.137781	11293.7	19405.3	ATPD_STAAM
TSB-dex	SA564	6h	15692.9	0.137781	11971.9	20570.5	ATPD_STAAM
TSB	SA564	6h	15286.2	0.137781	11661.6	20037.3	ATPD_STAAM
TSB-dex	SA564-ΔccpA	6h	17356.2	0.137781	13240.8	22750.7	ATPD_STAAM
TSB	SA564-ΔccpA	6h	15591.6	0.137781	11894.6	20437.7	ATPD_STAAM
TSB-dex	SA564-ΔhptRS/ccpA	6h	16871.7	0.137781	12871.2	22115.7	ATPD_STAAM
TSB	SA564-ΔhptRS/ccpA	6h	14788.7	0.137781	11282	19385.2	ATPD_STAAM
TSB-dex	SA564-ΔhptRS	2h	6913.95	0.167524	4976.05	9606.57	ATPE_STAAM
TSB	SA564-ΔhptRS	2h	5998.37	0.167524	4317.09	8334.42	ATPE_STAAM
TSB-dex	SA564	2h	6598.48	0.167524	4749	9168.24	ATPE_STAAM
TSB	SA564	2h	7078.77	0.167524	5094.66	9835.57	ATPE_STAAM
TSB-dex	SA564-ΔccpA	2h	8707.93	0.167524	6267.2	12099.2	ATPE_STAAM
TSB	SA564-ΔccpA	2h	6706.12	0.167524	4826.47	9317.8	ATPE_STAAM
TSB-dex	SA564-ΔhptRS/ccpA	2h	7477.17	0.167524	5381.4	10389.1	ATPE_STAAM
TSB	SA564-ΔhptRS/ccpA	2h	6697.16	0.167524	4820.02	9305.35	ATPE_STAAM
TSB-dex	SA564-ΔhptRS	6h	8474.3	0.167524	6099.05	11774.6	ATPE_STAAM
TSB	SA564-ΔhptRS	6h	9135.98	0.167524	6575.27	12694	ATPE_STAAM
TSB-dex	SA564	6h	8613.79	0.167524	6199.44	11968.4	ATPE_STAAM
TSB	SA564	6h	8451.69	0.167524	6082.78	11743.2	ATPE_STAAM
TSB-dex	SA564-ΔccpA	6h	8972.42	0.167524	6457.55	12466.7	ATPE_STAAM
TSB	SA564-ΔccpA	6h	9125.45	0.167524	6567.69	12679.3	ATPE_STAAM
TSB-dex	SA564-ΔhptRS/ccpA	6h	7735.92	0.167524	5567.63	10748.7	ATPE_STAAM
TSB	SA564-ΔhptRS/ccpA	6h	7454.21	0.167524	5364.87	10357.2	ATPE_STAAM
TSB-dex	SA564-ΔhptRS	2h	14164.4	0.0870812	11940.8	16802	ATPF_STAAM
TSB	SA564-ΔhptRS	2h	12371.4	0.0870812	10429.3	14675.2	ATPF_STAAM
TSB-dex	SA564	2h	13768.9	0.0870812	11607.4	16332.9	ATPF_STAAM
TSB	SA564	2h	13013	0.0870812	10970.2	15436.3	ATPF_STAAM
TSB-dex	SA564-ΔccpA	2h	14990.3	0.0870812	12637.1	17781.8	ATPF_STAAM
TSB	SA564-ΔccpA	2h	12671.4	0.0870812	10682.2	15031.1	ATPF_STAAM
TSB-dex	SA564-ΔhptRS/ccpA	2h	14952.8	0.0870812	12605.5	17737.3	ATPF_STAAM
TSB	SA564-ΔhptRS/ccpA	2h	13436.7	0.0870812	11327.4	15938.9	ATPF_STAAM
TSB-dex	SA564-ΔhptRS	6h	12976	0.0870812	10939	15392.4	ATPF_STAAM
TSB	SA564-ΔhptRS	6h	11110.8	0.0870812	9366.58	13179.8	ATPF_STAAM
TSB-dex	SA564	6h	12617.7	0.0870812	10636.9	14967.3	ATPF_STAAM
TSB	SA564	6h	10566.8	0.0870812	8908	12534.5	ATPF_STAAM
TSB-dex	SA564-ΔccpA	6h	13660.9	0.0870812	11516.4	16204.8	ATPF_STAAM
TSB	SA564-ΔccpA	6h	11693.6	0.0870812	9857.92	13871.2	ATPF_STAAM
TSB-dex	SA564-ΔhptRS/ccpA	6h	12112	0.0870812	10210.6	14367.5	ATPF_STAAM
TSB	SA564-ΔhptRS/ccpA	6h	11054.5	0.0870812	9319.12	13113	ATPF_STAAM
TSB-dex	SA564-ΔhptRS	2h	6475.21	0.100518	5316.52	7886.43	ATPG_STAAM
TSB	SA564-ΔhptRS	2h	6206.42	0.100518	5095.83	7559.06	ATPG_STAAM
TSB-dex	SA564	2h	6439.69	0.100518	5287.35	7843.17	ATPG_STAAM
TSB	SA564	2h	6618.5	0.100518	5434.17	8060.94	ATPG_STAAM
TSB-dex	SA564-ΔccpA	2h	6919.78	0.100518	5681.53	8427.88	ATPG_STAAM
TSB	SA564-ΔccpA	2h	6602.85	0.100518	5421.32	8041.89	ATPG_STAAM
TSB-dex	SA564-ΔhptRS/ccpA	2h	6783.09	0.100518	5569.3	8261.4	ATPG_STAAM
TSB	SA564-ΔhptRS/ccpA	2h	6599.6	0.100518	5418.65	8037.92	ATPG_STAAM
TSB-dex	SA564-ΔhptRS	6h	6752.04	0.100518	5543.81	8223.59	ATPG_STAAM
TSB	SA564-ΔhptRS	6h	6479.47	0.100518	5320.01	7891.61	ATPG_STAAM
TSB-dex	SA564	6h	6640.35	0.100518	5452.1	8087.56	ATPG_STAAM
TSB	SA564	6h	6336.4	0.100518	5202.54	7717.36	ATPG_STAAM
TSB-dex	SA564-ΔccpA	6h	7435.94	0.100518	6105.34	9056.55	ATPG_STAAM
TSB	SA564-ΔccpA	6h	6650.96	0.100518	5460.82	8100.49	ATPG_STAAM
TSB-dex	SA564-ΔhptRS/ccpA	6h	6875.91	0.100518	5645.52	8374.46	ATPG_STAAM
TSB	SA564-ΔhptRS/ccpA	6h	6144.37	0.100518	5044.88	7483.49	ATPG_STAAM
TSB-dex	SA564-ΔhptRS	2h	3274.39	0.158394	2396.47	4473.91	AZO1_STAAM
TSB	SA564-ΔhptRS	2h	3400.88	0.158394	2489.05	4646.75	AZO1_STAAM
TSB-dex	SA564	2h	2991.81	0.158394	2189.66	4087.82	AZO1_STAAM
TSB	SA564	2h	3154.4	0.158394	2308.66	4309.97	AZO1_STAAM
TSB-dex	SA564-ΔccpA	2h	1674.78	0.158394	1225.74	2288.31	AZO1_STAAM
TSB	SA564-ΔccpA	2h	2668.43	0.158394	1952.98	3645.97	AZO1_STAAM
TSB-dex	SA564-ΔhptRS/ccpA	2h	2103.83	0.158394	1539.76	2874.54	AZO1_STAAM
TSB	SA564-ΔhptRS/ccpA	2h	2236.06	0.158394	1636.54	3055.21	AZO1_STAAM
TSB-dex	SA564-ΔhptRS	6h	3003.44	0.158394	2198.17	4103.7	AZO1_STAAM
TSB	SA564-ΔhptRS	6h	3770.56	0.158394	2759.62	5151.85	AZO1_STAAM
TSB-dex	SA564	6h	2850.15	0.158394	2085.98	3894.26	AZO1_STAAM
TSB	SA564	6h	3514.79	0.158394	2572.42	4802.39	AZO1_STAAM
TSB-dex	SA564-ΔccpA	6h	2794.93	0.158394	2045.57	3818.81	AZO1_STAAM
TSB	SA564-ΔccpA	6h	3642.1	0.158394	2665.6	4976.33	AZO1_STAAM
TSB-dex	SA564-ΔhptRS/ccpA	6h	1807.98	0.158394	1323.23	2470.3	AZO1_STAAM
TSB	SA564-ΔhptRS/ccpA	6h	2901.37	0.158394	2123.46	3964.24	AZO1_STAAM
TSB-dex	SA564-ΔhptRS	2h	5882.29	0.0459501	5366.36	6447.81	AZOR_STAAM
TSB	SA564-ΔhptRS	2h	5296.55	0.0459501	4832	5805.77	AZOR_STAAM
TSB-dex	SA564	2h	5779.48	0.0459501	5272.57	6335.13	AZOR_STAAM
TSB	SA564	2h	6037.42	0.0459501	5507.88	6617.86	AZOR_STAAM
TSB-dex	SA564-ΔccpA	2h	4319.15	0.0459501	3940.32	4734.4	AZOR_STAAM
TSB	SA564-ΔccpA	2h	4231.41	0.0459501	3860.28	4638.23	AZOR_STAAM
TSB-dex	SA564-ΔhptRS/ccpA	2h	3753.98	0.0459501	3424.73	4114.89	AZOR_STAAM
TSB	SA564-ΔhptRS/ccpA	2h	4265.39	0.0459501	3891.27	4675.46	AZOR_STAAM
TSB-dex	SA564-ΔhptRS	6h	6758.53	0.0459501	6165.74	7408.3	AZOR_STAAM
TSB	SA564-ΔhptRS	6h	4931.35	0.0459501	4498.83	5405.46	AZOR_STAAM
TSB-dex	SA564	6h	6870.09	0.0459501	6267.52	7530.58	AZOR_STAAM
TSB	SA564	6h	4955.47	0.0459501	4520.83	5431.89	AZOR_STAAM
TSB-dex	SA564-ΔccpA	6h	7697.41	0.0459501	7022.28	8437.45	AZOR_STAAM
TSB	SA564-ΔccpA	6h	4432.89	0.0459501	4044.09	4859.07	AZOR_STAAM
TSB-dex	SA564-ΔhptRS/ccpA	6h	4618.36	0.0459501	4213.29	5062.37	AZOR_STAAM
TSB	SA564-ΔhptRS/ccpA	6h	2973.15	0.0459501	2712.38	3258.99	AZOR_STAAM
TSB-dex	SA564-ΔhptRS	2h	11364.1	0.183534	7906.54	16333.6	BSAA_STAAM
TSB	SA564-ΔhptRS	2h	12001.8	0.183534	8350.2	17250.2	BSAA_STAAM
TSB-dex	SA564	2h	11379.9	0.183534	7917.54	16356.4	BSAA_STAAM
TSB	SA564	2h	12683.5	0.183534	8824.54	18230.1	BSAA_STAAM
TSB-dex	SA564-ΔccpA	2h	8957.02	0.183534	6231.83	12874	BSAA_STAAM
TSB	SA564-ΔccpA	2h	11523.7	0.183534	8017.57	16563	BSAA_STAAM
TSB-dex	SA564-ΔhptRS/ccpA	2h	9323.09	0.183534	6486.52	13400.1	BSAA_STAAM
TSB	SA564-ΔhptRS/ccpA	2h	9646.06	0.183534	6711.22	13864.3	BSAA_STAAM
TSB-dex	SA564-ΔhptRS	6h	8032.82	0.183534	5588.81	11545.6	BSAA_STAAM
TSB	SA564-ΔhptRS	6h	7944.43	0.183534	5527.32	11418.5	BSAA_STAAM
TSB-dex	SA564	6h	7573.5	0.183534	5269.24	10885.4	BSAA_STAAM
TSB	SA564	6h	7918.52	0.183534	5509.29	11381.3	BSAA_STAAM
TSB-dex	SA564-ΔccpA	6h	7534.87	0.183534	5242.37	10829.9	BSAA_STAAM
TSB	SA564-ΔccpA	6h	7715.36	0.183534	5367.94	11089.3	BSAA_STAAM
TSB-dex	SA564-ΔhptRS/ccpA	6h	7736.43	0.183534	5382.61	11119.6	BSAA_STAAM
TSB	SA564-ΔhptRS/ccpA	6h	7254.92	0.183534	5047.6	10427.5	BSAA_STAAM
TSB-dex	SA564-ΔhptRS	2h	7762.97	0.157698	5695.53	10580.9	BUTA_STAAM
TSB	SA564-ΔhptRS	2h	6720.34	0.157698	4930.58	9159.77	BUTA_STAAM
TSB-dex	SA564	2h	7398.25	0.157698	5427.94	10083.8	BUTA_STAAM
TSB	SA564	2h	7738.52	0.157698	5677.59	10547.5	BUTA_STAAM
TSB-dex	SA564-ΔccpA	2h	8560.71	0.157698	6280.82	11668.2	BUTA_STAAM
TSB	SA564-ΔccpA	2h	7394.98	0.157698	5425.55	10079.3	BUTA_STAAM
TSB-dex	SA564-ΔhptRS/ccpA	2h	6865.2	0.157698	5036.86	9357.22	BUTA_STAAM
TSB	SA564-ΔhptRS/ccpA	2h	6982.97	0.157698	5123.27	9517.74	BUTA_STAAM
TSB-dex	SA564-ΔhptRS	6h	13065.4	0.157698	9585.85	17808.1	BUTA_STAAM
TSB	SA564-ΔhptRS	6h	6433.96	0.157698	4720.47	8769.44	BUTA_STAAM
TSB-dex	SA564	6h	12334	0.157698	9049.23	16811.2	BUTA_STAAM
TSB	SA564	6h	6465.04	0.157698	4743.27	8811.8	BUTA_STAAM
TSB-dex	SA564-ΔccpA	6h	9446.51	0.157698	6930.71	12875.5	BUTA_STAAM
TSB	SA564-ΔccpA	6h	6835.8	0.157698	5015.29	9317.14	BUTA_STAAM
TSB-dex	SA564-ΔhptRS/ccpA	6h	6687.57	0.157698	4906.54	9115.11	BUTA_STAAM
TSB	SA564-ΔhptRS/ccpA	6h	5854.38	0.157698	4295.24	7979.48	BUTA_STAAM
TSB-dex	SA564-ΔhptRS	2h	7354.7	0.198019	4986.26	10848.1	CARA_STAAM
TSB	SA564-ΔhptRS	2h	11163.9	0.198019	7568.76	16466.6	CARA_STAAM
TSB-dex	SA564	2h	7636.77	0.198019	5177.49	11264.2	CARA_STAAM
TSB	SA564	2h	11256.5	0.198019	7631.56	16603.3	CARA_STAAM
TSB-dex	SA564-ΔccpA	2h	7223.92	0.198019	4897.59	10655.2	CARA_STAAM
TSB	SA564-ΔccpA	2h	7486.16	0.198019	5075.39	11042	CARA_STAAM
TSB-dex	SA564-ΔhptRS/ccpA	2h	9075.12	0.198019	6152.65	13385.8	CARA_STAAM
TSB	SA564-ΔhptRS/ccpA	2h	8591.93	0.198019	5825.07	12673	CARA_STAAM
TSB-dex	SA564-ΔhptRS	6h	10597.7	0.198019	7184.89	15631.5	CARA_STAAM
TSB	SA564-ΔhptRS	6h	11449.4	0.198019	7762.36	16887.8	CARA_STAAM
TSB-dex	SA564	6h	10769	0.198019	7301.05	15884.2	CARA_STAAM
TSB	SA564	6h	11193.9	0.198019	7589.13	16510.9	CARA_STAAM
TSB-dex	SA564-ΔccpA	6h	11265.9	0.198019	7637.91	16617.1	CARA_STAAM
TSB	SA564-ΔccpA	6h	10781	0.198019	7309.22	15902	CARA_STAAM
TSB-dex	SA564-ΔhptRS/ccpA	6h	12674	0.198019	8592.56	18694	CARA_STAAM
TSB	SA564-ΔhptRS/ccpA	6h	12091	0.198019	8197.32	17834.1	CARA_STAAM
TSB-dex	SA564-ΔhptRS	2h	12650.5	0.134912	9710.61	16480.5	CARB_STAAM
TSB	SA564-ΔhptRS	2h	13615.7	0.134912	10451.5	17738	CARB_STAAM
TSB-dex	SA564	2h	12131.3	0.134912	9312.06	15804.1	CARB_STAAM
TSB	SA564	2h	15079.5	0.134912	11575.1	19644.9	CARB_STAAM
TSB-dex	SA564-ΔccpA	2h	13016.6	0.134912	9991.61	16957.4	CARB_STAAM
TSB	SA564-ΔccpA	2h	11350	0.134912	8712.31	14786.2	CARB_STAAM
TSB-dex	SA564-ΔhptRS/ccpA	2h	11589.7	0.134912	8896.34	15098.6	CARB_STAAM
TSB	SA564-ΔhptRS/ccpA	2h	11381.7	0.134912	8736.66	14827.6	CARB_STAAM
TSB-dex	SA564-ΔhptRS	6h	13047.5	0.134912	10015.3	16997.7	CARB_STAAM
TSB	SA564-ΔhptRS	6h	12755.9	0.134912	9791.52	16617.8	CARB_STAAM
TSB-dex	SA564	6h	12609.7	0.134912	9679.28	16427.3	CARB_STAAM
TSB	SA564	6h	12631.5	0.134912	9695.99	16455.7	CARB_STAAM
TSB-dex	SA564-ΔccpA	6h	12047.4	0.134912	9247.65	15694.8	CARB_STAAM
TSB	SA564-ΔccpA	6h	12858.3	0.134912	9870.06	16751.1	CARB_STAAM
TSB-dex	SA564-ΔhptRS/ccpA	6h	11993.5	0.134912	9206.28	15624.6	CARB_STAAM
TSB	SA564-ΔhptRS/ccpA	6h	10891.2	0.134912	8360.16	14188.6	CARB_STAAM
TSB-dex	SA564-ΔhptRS	2h	6888.99	0.0909597	5763.43	8234.36	CATA_STAAM
TSB	SA564-ΔhptRS	2h	6596.26	0.0909597	5518.53	7884.47	CATA_STAAM
TSB-dex	SA564	2h	6728.33	0.0909597	5629.02	8042.32	CATA_STAAM
TSB	SA564	2h	7770.32	0.0909597	6500.77	9287.81	CATA_STAAM
TSB-dex	SA564-ΔccpA	2h	8307.53	0.0909597	6950.2	9929.93	CATA_STAAM
TSB	SA564-ΔccpA	2h	7235.81	0.0909597	6053.59	8648.91	CATA_STAAM
TSB-dex	SA564-ΔhptRS/ccpA	2h	8432.81	0.0909597	7055.01	10079.7	CATA_STAAM
TSB	SA564-ΔhptRS/ccpA	2h	8275.85	0.0909597	6923.7	9892.07	CATA_STAAM
TSB-dex	SA564-ΔhptRS	6h	16407.2	0.0909597	13726.5	19611.4	CATA_STAAM
TSB	SA564-ΔhptRS	6h	11015.6	0.0909597	9215.86	13166.9	CATA_STAAM
TSB-dex	SA564	6h	15412.1	0.0909597	12894	18422	CATA_STAAM
TSB	SA564	6h	10838.5	0.0909597	9067.68	12955.2	CATA_STAAM
TSB-dex	SA564-ΔccpA	6h	10258.7	0.0909597	8582.56	12262.1	CATA_STAAM
TSB	SA564-ΔccpA	6h	9376.1	0.0909597	7844.19	11207.2	CATA_STAAM
TSB-dex	SA564-ΔhptRS/ccpA	6h	11547.7	0.0909597	9660.95	13802.8	CATA_STAAM
TSB	SA564-ΔhptRS/ccpA	6h	12831.9	0.0909597	10735.4	15337.9	CATA_STAAM
TSB-dex	SA564-ΔhptRS	2h	1552.31	0.162556	1127.84	2136.52	CCPA_STAAM
TSB	SA564-ΔhptRS	2h	1684.4	0.162556	1223.82	2318.33	CCPA_STAAM
TSB-dex	SA564	2h	1524.25	0.162556	1107.46	2097.91	CCPA_STAAM
TSB	SA564	2h	1722.86	0.162556	1251.76	2371.27	CCPA_STAAM
TSB-dex	SA564-ΔccpA	2h	1001.26	0.162556	727.471	1378.08	CCPA_STAAM
TSB	SA564-ΔccpA	2h	976.364	0.162556	709.385	1343.82	CCPA_STAAM
TSB-dex	SA564-ΔhptRS/ccpA	2h	1079.71	0.162556	784.47	1486.06	CCPA_STAAM
TSB	SA564-ΔhptRS/ccpA	2h	1066.15	0.162556	774.617	1467.39	CCPA_STAAM
TSB-dex	SA564-ΔhptRS	6h	2838.4	0.162556	2062.26	3906.64	CCPA_STAAM
TSB	SA564-ΔhptRS	6h	2128.76	0.162556	1546.66	2929.92	CCPA_STAAM
TSB-dex	SA564	6h	2693.28	0.162556	1956.82	3706.9	CCPA_STAAM
TSB	SA564	6h	1948.77	0.162556	1415.89	2682.2	CCPA_STAAM
TSB-dex	SA564-ΔccpA	6h	3617.92	0.162556	2628.63	4979.54	CCPA_STAAM
TSB	SA564-ΔccpA	6h	1557.41	0.162556	1131.55	2143.55	CCPA_STAAM
TSB-dex	SA564-ΔhptRS/ccpA	6h	1934.43	0.162556	1405.48	2662.46	CCPA_STAAM
TSB	SA564-ΔhptRS/ccpA	6h	1089.1	0.162556	791.297	1498.99	CCPA_STAAM
TSB-dex	SA564-ΔhptRS	2h	2920.73	0.101069	2393.28	3564.42	CDR_STAAM
TSB	SA564-ΔhptRS	2h	2801.19	0.101069	2295.33	3418.54	CDR_STAAM
TSB-dex	SA564	2h	3027.87	0.101069	2481.07	3695.18	CDR_STAAM
TSB	SA564	2h	2767.9	0.101069	2268.05	3377.91	CDR_STAAM
TSB-dex	SA564-ΔccpA	2h	3284.98	0.101069	2691.75	4008.95	CDR_STAAM
TSB	SA564-ΔccpA	2h	3638.54	0.101069	2981.46	4440.43	CDR_STAAM
TSB-dex	SA564-ΔhptRS/ccpA	2h	4194.69	0.101069	3437.18	5119.15	CDR_STAAM
TSB	SA564-ΔhptRS/ccpA	2h	3600.63	0.101069	2950.4	4394.17	CDR_STAAM
TSB-dex	SA564-ΔhptRS	6h	3585.41	0.101069	2937.93	4375.59	CDR_STAAM
TSB	SA564-ΔhptRS	6h	4167.79	0.101069	3415.13	5086.32	CDR_STAAM
TSB-dex	SA564	6h	3492.05	0.101069	2861.42	4261.65	CDR_STAAM
TSB	SA564	6h	3890.77	0.101069	3188.14	4748.25	CDR_STAAM
TSB-dex	SA564-ΔccpA	6h	4229.27	0.101069	3465.51	5161.35	CDR_STAAM
TSB	SA564-ΔccpA	6h	4301.25	0.101069	3524.49	5249.19	CDR_STAAM
TSB-dex	SA564-ΔhptRS/ccpA	6h	4941.73	0.101069	4049.31	6030.82	CDR_STAAM
TSB	SA564-ΔhptRS/ccpA	6h	5072.14	0.101069	4156.17	6189.97	CDR_STAAM
TSB-dex	SA564-ΔhptRS	2h	7002.35	0.152111	5195.58	9437.42	CH10_STAAM
TSB	SA564-ΔhptRS	2h	6735.33	0.152111	4997.46	9077.55	CH10_STAAM
TSB-dex	SA564	2h	6778.69	0.152111	5029.63	9135.99	CH10_STAAM
TSB	SA564	2h	7724.23	0.152111	5731.2	10410.3	CH10_STAAM
TSB-dex	SA564-ΔccpA	2h	8822.99	0.152111	6546.45	11891.2	CH10_STAAM
TSB	SA564-ΔccpA	2h	7765	0.152111	5761.45	10465.3	CH10_STAAM
TSB-dex	SA564-ΔhptRS/ccpA	2h	7074.87	0.152111	5249.39	9535.16	CH10_STAAM
TSB	SA564-ΔhptRS/ccpA	2h	7478.99	0.152111	5549.24	10079.8	CH10_STAAM
TSB-dex	SA564-ΔhptRS	6h	7225.5	0.152111	5361.16	9738.18	CH10_STAAM
TSB	SA564-ΔhptRS	6h	6996.49	0.152111	5191.23	9429.52	CH10_STAAM
TSB-dex	SA564	6h	7097.15	0.152111	5265.92	9565.19	CH10_STAAM
TSB	SA564	6h	7063.73	0.152111	5241.13	9520.15	CH10_STAAM
TSB-dex	SA564-ΔccpA	6h	7887.95	0.152111	5852.68	10631	CH10_STAAM
TSB	SA564-ΔccpA	6h	7460.21	0.152111	5535.3	10054.5	CH10_STAAM
TSB-dex	SA564-ΔhptRS/ccpA	6h	9320.9	0.152111	6915.89	12562.3	CH10_STAAM
TSB	SA564-ΔhptRS/ccpA	6h	8579.65	0.152111	6365.9	11563.2	CH10_STAAM
TSB-dex	SA564-ΔhptRS	2h	11651.7	0.0699872	10158	13365.2	CH60_STAAM
TSB	SA564-ΔhptRS	2h	11120.9	0.0699872	9695.13	12756.2	CH60_STAAM
TSB-dex	SA564	2h	11627.1	0.0699872	10136.4	13336.9	CH60_STAAM
TSB	SA564	2h	11322.4	0.0699872	9870.87	12987.5	CH60_STAAM
TSB-dex	SA564-ΔccpA	2h	12333.4	0.0699872	10752.2	14147.1	CH60_STAAM
TSB	SA564-ΔccpA	2h	11572.3	0.0699872	10088.7	13274	CH60_STAAM
TSB-dex	SA564-ΔhptRS/ccpA	2h	10387.1	0.0699872	9055.46	11914.6	CH60_STAAM
TSB	SA564-ΔhptRS/ccpA	2h	9852.98	0.0699872	8589.8	11301.9	CH60_STAAM
TSB-dex	SA564-ΔhptRS	6h	10906.4	0.0699872	9508.15	12510.2	CH60_STAAM
TSB	SA564-ΔhptRS	6h	10396.7	0.0699872	9063.86	11925.6	CH60_STAAM
TSB-dex	SA564	6h	10946.5	0.0699872	9543.16	12556.3	CH60_STAAM
TSB	SA564	6h	10308.1	0.0699872	8986.6	11824	CH60_STAAM
TSB-dex	SA564-ΔccpA	6h	11705.6	0.0699872	10204.9	13427	CH60_STAAM
TSB	SA564-ΔccpA	6h	10614.8	0.0699872	9253.97	12175.8	CH60_STAAM
TSB-dex	SA564-ΔhptRS/ccpA	6h	13281.4	0.0699872	11578.7	15234.5	CH60_STAAM
TSB	SA564-ΔhptRS/ccpA	6h	12074.4	0.0699872	10526.4	13850	CH60_STAAM
TSB-dex	SA564-ΔhptRS	2h	4921.56	0.1339	3784.26	6400.67	CLPB_STAAM
TSB	SA564-ΔhptRS	2h	5712.8	0.1339	4392.65	7429.7	CLPB_STAAM
TSB-dex	SA564	2h	4649.03	0.1339	3574.71	6046.24	CLPB_STAAM
TSB	SA564	2h	5352.96	0.1339	4115.97	6961.72	CLPB_STAAM
TSB-dex	SA564-ΔccpA	2h	4569.42	0.1339	3513.49	5942.7	CLPB_STAAM
TSB	SA564-ΔccpA	2h	5496.1	0.1339	4226.03	7147.88	CLPB_STAAM
TSB-dex	SA564-ΔhptRS/ccpA	2h	4219.12	0.1339	3244.14	5487.11	CLPB_STAAM
TSB	SA564-ΔhptRS/ccpA	2h	4885.77	0.1339	3756.74	6354.12	CLPB_STAAM
TSB-dex	SA564-ΔhptRS	6h	5835.68	0.1339	4487.13	7589.52	CLPB_STAAM
TSB	SA564-ΔhptRS	6h	5612.96	0.1339	4315.88	7299.86	CLPB_STAAM
TSB-dex	SA564	6h	5458.69	0.1339	4197.26	7099.22	CLPB_STAAM
TSB	SA564	6h	5268.89	0.1339	4051.32	6852.39	CLPB_STAAM
TSB-dex	SA564-ΔccpA	6h	4860.26	0.1339	3737.12	6320.95	CLPB_STAAM
TSB	SA564-ΔccpA	6h	5138.79	0.1339	3951.28	6683.18	CLPB_STAAM
TSB-dex	SA564-ΔhptRS/ccpA	6h	3767.77	0.1339	2897.09	4900.12	CLPB_STAAM
TSB	SA564-ΔhptRS/ccpA	6h	4585.3	0.1339	3525.7	5963.35	CLPB_STAAM
TSB-dex	SA564-ΔhptRS	2h	7099.18	0.156216	5226.44	9642.96	CLPC_STAAM
TSB	SA564-ΔhptRS	2h	6512.75	0.156216	4794.71	8846.4	CLPC_STAAM
TSB-dex	SA564	2h	6916.27	0.156216	5091.79	9394.51	CLPC_STAAM
TSB	SA564	2h	7697.16	0.156216	5666.68	10455.2	CLPC_STAAM
TSB-dex	SA564-ΔccpA	2h	8449.86	0.156216	6220.81	11477.6	CLPC_STAAM
TSB	SA564-ΔccpA	2h	6726.5	0.156216	4952.07	9136.74	CLPC_STAAM
TSB-dex	SA564-ΔhptRS/ccpA	2h	6920.28	0.156216	5094.73	9399.95	CLPC_STAAM
TSB	SA564-ΔhptRS/ccpA	2h	7515.62	0.156216	5533.03	10208.6	CLPC_STAAM
TSB-dex	SA564-ΔhptRS	6h	8557.11	0.156216	6299.78	11623.3	CLPC_STAAM
TSB	SA564-ΔhptRS	6h	6082.53	0.156216	4477.98	8262.02	CLPC_STAAM
TSB-dex	SA564	6h	8277.24	0.156216	6093.73	11243.1	CLPC_STAAM
TSB	SA564	6h	6515.36	0.156216	4796.64	8849.95	CLPC_STAAM
TSB-dex	SA564-ΔccpA	6h	7078.63	0.156216	5211.32	9615.05	CLPC_STAAM
TSB	SA564-ΔccpA	6h	6252.74	0.156216	4603.29	8493.22	CLPC_STAAM
TSB-dex	SA564-ΔhptRS/ccpA	6h	7825.57	0.156216	5761.21	10629.6	CLPC_STAAM
TSB	SA564-ΔhptRS/ccpA	6h	5960.51	0.156216	4388.15	8096.28	CLPC_STAAM
TSB-dex	SA564-ΔhptRS	2h	3184.36	0.0709971	2770.6	3659.91	CLPL_STAAM
TSB	SA564-ΔhptRS	2h	3281.15	0.0709971	2854.82	3771.16	CLPL_STAAM
TSB-dex	SA564	2h	3129.55	0.0709971	2722.91	3596.91	CLPL_STAAM
TSB	SA564	2h	3672.58	0.0709971	3195.38	4221.04	CLPL_STAAM
TSB-dex	SA564-ΔccpA	2h	3084.41	0.0709971	2683.64	3545.03	CLPL_STAAM
TSB	SA564-ΔccpA	2h	3341.9	0.0709971	2907.67	3840.98	CLPL_STAAM
TSB-dex	SA564-ΔhptRS/ccpA	2h	3289.38	0.0709971	2861.97	3780.61	CLPL_STAAM
TSB	SA564-ΔhptRS/ccpA	2h	3348.97	0.0709971	2913.82	3849.1	CLPL_STAAM
TSB-dex	SA564-ΔhptRS	6h	7651.92	0.0709971	6657.67	8794.65	CLPL_STAAM
TSB	SA564-ΔhptRS	6h	5039.82	0.0709971	4384.98	5792.47	CLPL_STAAM
TSB-dex	SA564	6h	7694.4	0.0709971	6694.63	8843.48	CLPL_STAAM
TSB	SA564	6h	5002.64	0.0709971	4352.62	5749.73	CLPL_STAAM
TSB-dex	SA564-ΔccpA	6h	8925.79	0.0709971	7766.02	10258.8	CLPL_STAAM
TSB	SA564-ΔccpA	6h	6631.13	0.0709971	5769.52	7621.42	CLPL_STAAM
TSB-dex	SA564-ΔhptRS/ccpA	6h	5407.09	0.0709971	4704.52	6214.58	CLPL_STAAM
TSB	SA564-ΔhptRS/ccpA	6h	4749.46	0.0709971	4132.34	5458.74	CLPL_STAAM
TSB-dex	SA564-ΔhptRS	2h	9287.24	0.110679	7474.35	11539.8	CLPP_STAAM
TSB	SA564-ΔhptRS	2h	8521.85	0.110679	6858.36	10588.8	CLPP_STAAM
TSB-dex	SA564	2h	8458.89	0.110679	6807.69	10510.6	CLPP_STAAM
TSB	SA564	2h	9523.64	0.110679	7664.6	11833.6	CLPP_STAAM
TSB-dex	SA564-ΔccpA	2h	12318.5	0.110679	9913.92	15306.4	CLPP_STAAM
TSB	SA564-ΔccpA	2h	10972.9	0.110679	8830.97	13634.4	CLPP_STAAM
TSB-dex	SA564-ΔhptRS/ccpA	2h	10511.8	0.110679	8459.91	13061.5	CLPP_STAAM
TSB	SA564-ΔhptRS/ccpA	2h	10598.5	0.110679	8529.63	13169.1	CLPP_STAAM
TSB-dex	SA564-ΔhptRS	6h	9458.9	0.110679	7612.5	11753.1	CLPP_STAAM
TSB	SA564-ΔhptRS	6h	9571.49	0.110679	7703.11	11893	CLPP_STAAM
TSB-dex	SA564	6h	9376.15	0.110679	7545.9	11650.3	CLPP_STAAM
TSB	SA564	6h	9797.63	0.110679	7885.11	12174	CLPP_STAAM
TSB-dex	SA564-ΔccpA	6h	11109.6	0.110679	8941	13804.2	CLPP_STAAM
TSB	SA564-ΔccpA	6h	10844.8	0.110679	8727.88	13475.2	CLPP_STAAM
TSB-dex	SA564-ΔhptRS/ccpA	6h	11231.5	0.110679	9039.09	13955.7	CLPP_STAAM
TSB	SA564-ΔhptRS/ccpA	6h	11530.1	0.110679	9279.37	14326.7	CLPP_STAAM
TSB-dex	SA564-ΔhptRS	2h	8334.73	0.0975914	6883.02	10092.6	CLPX_STAAM
TSB	SA564-ΔhptRS	2h	7640.35	0.0975914	6309.59	9251.78	CLPX_STAAM
TSB-dex	SA564	2h	8099.21	0.0975914	6688.53	9807.42	CLPX_STAAM
TSB	SA564	2h	8300.84	0.0975914	6855.04	10051.6	CLPX_STAAM
TSB-dex	SA564-ΔccpA	2h	8283.01	0.0975914	6840.31	10030	CLPX_STAAM
TSB	SA564-ΔccpA	2h	7464.64	0.0975914	6164.48	9039.01	CLPX_STAAM
TSB-dex	SA564-ΔhptRS/ccpA	2h	8453.08	0.0975914	6980.76	10235.9	CLPX_STAAM
TSB	SA564-ΔhptRS/ccpA	2h	8234.7	0.0975914	6800.42	9971.49	CLPX_STAAM
TSB-dex	SA564-ΔhptRS	6h	9419.75	0.0975914	7779.06	11406.5	CLPX_STAAM
TSB	SA564-ΔhptRS	6h	8240.57	0.0975914	6805.27	9978.6	CLPX_STAAM
TSB-dex	SA564	6h	9017.62	0.0975914	7446.97	10919.5	CLPX_STAAM
TSB	SA564	6h	8036.3	0.0975914	6636.57	9731.24	CLPX_STAAM
TSB-dex	SA564-ΔccpA	6h	9084.12	0.0975914	7501.89	11000.1	CLPX_STAAM
TSB	SA564-ΔccpA	6h	8040.05	0.0975914	6639.67	9735.78	CLPX_STAAM
TSB-dex	SA564-ΔhptRS/ccpA	6h	9577.92	0.0975914	7909.68	11598	CLPX_STAAM
TSB	SA564-ΔhptRS/ccpA	6h	8940.21	0.0975914	7383.05	10825.8	CLPX_STAAM
TSB-dex	SA564-ΔhptRS	2h	6264.75	0.131277	4842.15	8105.3	CODY_STAAM
TSB	SA564-ΔhptRS	2h	7807.74	0.131277	6034.75	10101.6	CODY_STAAM
TSB-dex	SA564	2h	6274.51	0.131277	4849.69	8117.94	CODY_STAAM
TSB	SA564	2h	6688.63	0.131277	5169.77	8653.72	CODY_STAAM
TSB-dex	SA564-ΔccpA	2h	5916.48	0.131277	4572.96	7654.71	CODY_STAAM
TSB	SA564-ΔccpA	2h	7315.54	0.131277	5654.32	9464.82	CODY_STAAM
TSB-dex	SA564-ΔhptRS/ccpA	2h	6323.19	0.131277	4887.32	8180.92	CODY_STAAM
TSB	SA564-ΔhptRS/ccpA	2h	7659.43	0.131277	5920.12	9909.73	CODY_STAAM
TSB-dex	SA564-ΔhptRS	6h	6075.1	0.131277	4695.56	7859.94	CODY_STAAM
TSB	SA564-ΔhptRS	6h	6355.09	0.131277	4911.97	8222.18	CODY_STAAM
TSB-dex	SA564	6h	6584.92	0.131277	5089.61	8519.54	CODY_STAAM
TSB	SA564	6h	7342.1	0.131277	5674.85	9499.18	CODY_STAAM
TSB-dex	SA564-ΔccpA	6h	6287.84	0.131277	4859.99	8135.18	CODY_STAAM
TSB	SA564-ΔccpA	6h	6717.86	0.131277	5192.37	8691.54	CODY_STAAM
TSB-dex	SA564-ΔhptRS/ccpA	6h	5420.42	0.131277	4189.55	7012.92	CODY_STAAM
TSB	SA564-ΔhptRS/ccpA	6h	6753.86	0.131277	5220.19	8738.11	CODY_STAAM
TSB-dex	SA564-ΔhptRS	2h	4479.42	0.159857	3272.55	6131.35	COPZ_STAAM
TSB	SA564-ΔhptRS	2h	4349.5	0.159857	3177.64	5953.51	COPZ_STAAM
TSB-dex	SA564	2h	4377.02	0.159857	3197.75	5991.19	COPZ_STAAM
TSB	SA564	2h	4641.44	0.159857	3390.92	6353.12	COPZ_STAAM
TSB-dex	SA564-ΔccpA	2h	6635.24	0.159857	4847.55	9082.2	COPZ_STAAM
TSB	SA564-ΔccpA	2h	5640.95	0.159857	4121.15	7721.24	COPZ_STAAM
TSB-dex	SA564-ΔhptRS/ccpA	2h	9092.66	0.159857	6642.88	12445.9	COPZ_STAAM
TSB	SA564-ΔhptRS/ccpA	2h	10162.7	0.159857	7424.66	13910.6	COPZ_STAAM
TSB-dex	SA564-ΔhptRS	6h	5347.07	0.159857	3906.44	7318.97	COPZ_STAAM
TSB	SA564-ΔhptRS	6h	3910.54	0.159857	2856.94	5352.67	COPZ_STAAM
TSB-dex	SA564	6h	5708.13	0.159857	4170.22	7813.19	COPZ_STAAM
TSB	SA564	6h	3915.36	0.159857	2860.47	5359.27	COPZ_STAAM
TSB-dex	SA564-ΔccpA	6h	4987.96	0.159857	3644.09	6827.44	COPZ_STAAM
TSB	SA564-ΔccpA	6h	3872.42	0.159857	2829.1	5300.5	COPZ_STAAM
TSB-dex	SA564-ΔhptRS/ccpA	6h	6594.84	0.159857	4818.03	9026.91	COPZ_STAAM
TSB	SA564-ΔhptRS/ccpA	6h	5096.54	0.159857	3723.41	6976.06	COPZ_STAAM
TSB-dex	SA564-ΔhptRS	2h	1218.32	0.138009	927.454	1600.4	CRTN_STAAM
TSB	SA564-ΔhptRS	2h	1314.34	0.138009	1000.55	1726.54	CRTN_STAAM
TSB-dex	SA564	2h	1195.31	0.138009	909.935	1570.18	CRTN_STAAM
TSB	SA564	2h	1285.76	0.138009	978.796	1689	CRTN_STAAM
TSB-dex	SA564-ΔccpA	2h	1328.89	0.138009	1011.63	1745.66	CRTN_STAAM
TSB	SA564-ΔccpA	2h	1341.76	0.138009	1021.42	1762.55	CRTN_STAAM
TSB-dex	SA564-ΔhptRS/ccpA	2h	1844.73	0.138009	1404.31	2423.27	CRTN_STAAM
TSB	SA564-ΔhptRS/ccpA	2h	1854.93	0.138009	1412.08	2436.67	CRTN_STAAM
TSB-dex	SA564-ΔhptRS	6h	1734.87	0.138009	1320.68	2278.95	CRTN_STAAM
TSB	SA564-ΔhptRS	6h	1855.12	0.138009	1412.22	2436.91	CRTN_STAAM
TSB-dex	SA564	6h	1704.34	0.138009	1297.44	2238.86	CRTN_STAAM
TSB	SA564	6h	1825.78	0.138009	1389.89	2398.37	CRTN_STAAM
TSB-dex	SA564-ΔccpA	6h	2078.81	0.138009	1582.51	2730.77	CRTN_STAAM
TSB	SA564-ΔccpA	6h	1786.46	0.138009	1359.96	2346.72	CRTN_STAAM
TSB-dex	SA564-ΔhptRS/ccpA	6h	2692.97	0.138009	2050.04	3537.54	CRTN_STAAM
TSB	SA564-ΔhptRS/ccpA	6h	3283.02	0.138009	2499.22	4312.63	CRTN_STAAM
TSB-dex	SA564-ΔhptRS	2h	2471.39	0.139781	1877.99	3252.28	CSD_STAAM
TSB	SA564-ΔhptRS	2h	2283.33	0.139781	1735.09	3004.8	CSD_STAAM
TSB-dex	SA564	2h	2366.41	0.139781	1798.22	3114.12	CSD_STAAM
TSB	SA564	2h	2228.79	0.139781	1693.64	2933.02	CSD_STAAM
TSB-dex	SA564-ΔccpA	2h	2378.49	0.139781	1807.4	3130.03	CSD_STAAM
TSB	SA564-ΔccpA	2h	2328.71	0.139781	1769.57	3064.51	CSD_STAAM
TSB-dex	SA564-ΔhptRS/ccpA	2h	2448.51	0.139781	1860.61	3222.17	CSD_STAAM
TSB	SA564-ΔhptRS/ccpA	2h	2232.74	0.139781	1696.65	2938.23	CSD_STAAM
TSB-dex	SA564-ΔhptRS	6h	2473.89	0.139781	1879.89	3255.57	CSD_STAAM
TSB	SA564-ΔhptRS	6h	2323.61	0.139781	1765.7	3057.81	CSD_STAAM
TSB-dex	SA564	6h	2458.36	0.139781	1868.09	3235.13	CSD_STAAM
TSB	SA564	6h	2250.81	0.139781	1710.38	2962	CSD_STAAM
TSB-dex	SA564-ΔccpA	6h	2345.54	0.139781	1782.36	3086.66	CSD_STAAM
TSB	SA564-ΔccpA	6h	2325.1	0.139781	1766.83	3059.77	CSD_STAAM
TSB-dex	SA564-ΔhptRS/ccpA	6h	2298.55	0.139781	1746.65	3024.83	CSD_STAAM
TSB	SA564-ΔhptRS/ccpA	6h	2538.55	0.139781	1929.03	3340.66	CSD_STAAM
TSB-dex	SA564-ΔhptRS	2h	13279.5	0.159029	9722.26	18138.3	CSHA_STAAM
TSB	SA564-ΔhptRS	2h	11699.3	0.159029	8565.35	15979.9	CSHA_STAAM
TSB-dex	SA564	2h	12920.8	0.159029	9459.63	17648.3	CSHA_STAAM
TSB	SA564	2h	11733.1	0.159029	8590.07	16026	CSHA_STAAM
TSB-dex	SA564-ΔccpA	2h	11063.5	0.159029	8099.86	15111.5	CSHA_STAAM
TSB	SA564-ΔccpA	2h	10340.1	0.159029	7570.23	14123.4	CSHA_STAAM
TSB-dex	SA564-ΔhptRS/ccpA	2h	11383.4	0.159029	8334.11	15548.5	CSHA_STAAM
TSB	SA564-ΔhptRS/ccpA	2h	10577.7	0.159029	7744.22	14448	CSHA_STAAM
TSB-dex	SA564-ΔhptRS	6h	10593.5	0.159029	7755.8	14469.6	CSHA_STAAM
TSB	SA564-ΔhptRS	6h	9172.17	0.159029	6715.18	12528.1	CSHA_STAAM
TSB-dex	SA564	6h	10474	0.159029	7668.27	14306.3	CSHA_STAAM
TSB	SA564	6h	8955.31	0.159029	6556.41	12231.9	CSHA_STAAM
TSB-dex	SA564-ΔccpA	6h	11053	0.159029	8092.19	15097.2	CSHA_STAAM
TSB	SA564-ΔccpA	6h	9168.35	0.159029	6712.38	12522.9	CSHA_STAAM
TSB-dex	SA564-ΔhptRS/ccpA	6h	10211.4	0.159029	7476.06	13947.7	CSHA_STAAM
TSB	SA564-ΔhptRS/ccpA	6h	8711.68	0.159029	6378.04	11899.2	CSHA_STAAM
TSB-dex	SA564-ΔhptRS	2h	173245	0.221762	112067	267822	CSPA_STAAM
TSB	SA564-ΔhptRS	2h	119254	0.221762	77141.3	184356	CSPA_STAAM
TSB-dex	SA564	2h	151769	0.221762	98174.5	234622	CSPA_STAAM
TSB	SA564	2h	139400	0.221762	90173.5	215501	CSPA_STAAM
TSB-dex	SA564-ΔccpA	2h	184821	0.221762	119555	285718	CSPA_STAAM
TSB	SA564-ΔccpA	2h	134050	0.221762	86712.7	207230	CSPA_STAAM
TSB-dex	SA564-ΔhptRS/ccpA	2h	124117	0.221762	80286.9	191873	CSPA_STAAM
TSB	SA564-ΔhptRS/ccpA	2h	114486	0.221762	74057.2	176985	CSPA_STAAM
TSB-dex	SA564-ΔhptRS	6h	89649.4	0.221762	57991.2	138590	CSPA_STAAM
TSB	SA564-ΔhptRS	6h	60417.4	0.221762	39082	93400.1	CSPA_STAAM
TSB-dex	SA564	6h	83046.7	0.221762	53720.1	128383	CSPA_STAAM
TSB	SA564	6h	57217.7	0.221762	37012.3	88453.6	CSPA_STAAM
TSB-dex	SA564-ΔccpA	6h	86962.4	0.221762	56253.1	134436	CSPA_STAAM
TSB	SA564-ΔccpA	6h	59316.9	0.221762	38370.2	91698.8	CSPA_STAAM
TSB-dex	SA564-ΔhptRS/ccpA	6h	75171	0.221762	48625.6	116208	CSPA_STAAM
TSB	SA564-ΔhptRS/ccpA	6h	42201.5	0.221762	27298.7	65239.8	CSPA_STAAM
TSB-dex	SA564-ΔhptRS	2h	5671.3	0.141927	4293.04	7492.03	CTPAL_STAAM
TSB	SA564-ΔhptRS	2h	5303.99	0.141927	4015	7006.8	CTPAL_STAAM
TSB-dex	SA564	2h	5590.16	0.141927	4231.62	7384.84	CTPAL_STAAM
TSB	SA564	2h	6737.45	0.141927	5100.1	8900.47	CTPAL_STAAM
TSB-dex	SA564-ΔccpA	2h	6568.66	0.141927	4972.33	8677.48	CTPAL_STAAM
TSB	SA564-ΔccpA	2h	5461.9	0.141927	4134.54	7215.41	CTPAL_STAAM
TSB-dex	SA564-ΔhptRS/ccpA	2h	5960.95	0.141927	4512.31	7874.68	CTPAL_STAAM
TSB	SA564-ΔhptRS/ccpA	2h	6203.3	0.141927	4695.76	8194.83	CTPAL_STAAM
TSB-dex	SA564-ΔhptRS	6h	7482.54	0.141927	5664.12	9884.76	CTPAL_STAAM
TSB	SA564-ΔhptRS	6h	6453.55	0.141927	4885.19	8525.41	CTPAL_STAAM
TSB-dex	SA564	6h	6941.87	0.141927	5254.84	9170.52	CTPAL_STAAM
TSB	SA564	6h	6400.36	0.141927	4844.93	8455.15	CTPAL_STAAM
TSB-dex	SA564-ΔccpA	6h	7131.86	0.141927	5398.66	9421.5	CTPAL_STAAM
TSB	SA564-ΔccpA	6h	6370.44	0.141927	4822.28	8415.63	CTPAL_STAAM
TSB-dex	SA564-ΔhptRS/ccpA	6h	7929.15	0.141927	6002.19	10474.8	CTPAL_STAAM
TSB	SA564-ΔhptRS/ccpA	6h	6746.71	0.141927	5107.1	8912.69	CTPAL_STAAM
TSB-dex	SA564-ΔhptRS	2h	5141.11	0.228744	3275.61	8069.04	CVFB_STAAM
TSB	SA564-ΔhptRS	2h	5441.91	0.228744	3467.26	8541.15	CVFB_STAAM
TSB-dex	SA564	2h	5033.4	0.228744	3206.98	7899.99	CVFB_STAAM
TSB	SA564	2h	6158.46	0.228744	3923.8	9665.79	CVFB_STAAM
TSB-dex	SA564-ΔccpA	2h	7206.52	0.228744	4591.56	11310.7	CVFB_STAAM
TSB	SA564-ΔccpA	2h	7542.95	0.228744	4805.91	11838.8	CVFB_STAAM
TSB-dex	SA564-ΔhptRS/ccpA	2h	6192.75	0.228744	3945.65	9719.61	CVFB_STAAM
TSB	SA564-ΔhptRS/ccpA	2h	6957.18	0.228744	4432.69	10919.4	CVFB_STAAM
TSB-dex	SA564-ΔhptRS	6h	9110.41	0.228744	5804.6	14298.9	CVFB_STAAM
TSB	SA564-ΔhptRS	6h	11464	0.228744	7304.15	17992.9	CVFB_STAAM
TSB-dex	SA564	6h	8727.63	0.228744	5560.72	13698.1	CVFB_STAAM
TSB	SA564	6h	11741.5	0.228744	7480.95	18428.4	CVFB_STAAM
TSB-dex	SA564-ΔccpA	6h	10082.3	0.228744	6423.83	15824.3	CVFB_STAAM
TSB	SA564-ΔccpA	6h	11804.1	0.228744	7520.84	18526.6	CVFB_STAAM
TSB-dex	SA564-ΔhptRS/ccpA	6h	8956.2	0.228744	5706.35	14056.9	CVFB_STAAM
TSB	SA564-ΔhptRS/ccpA	6h	11282.7	0.228744	7188.67	17708.4	CVFB_STAAM
TSB-dex	SA564-ΔhptRS	2h	4344.92	0.0742802	3745.73	5039.97	CYSE_STAAM
TSB	SA564-ΔhptRS	2h	4417.2	0.0742802	3808.04	5123.81	CYSE_STAAM
TSB-dex	SA564	2h	4225.76	0.0742802	3643	4901.74	CYSE_STAAM
TSB	SA564	2h	5131.99	0.0742802	4424.26	5952.94	CYSE_STAAM
TSB-dex	SA564-ΔccpA	2h	4562.88	0.0742802	3933.63	5292.79	CYSE_STAAM
TSB	SA564-ΔccpA	2h	4228.46	0.0742802	3645.32	4904.87	CYSE_STAAM
TSB-dex	SA564-ΔhptRS/ccpA	2h	3829.45	0.0742802	3301.34	4442.04	CYSE_STAAM
TSB	SA564-ΔhptRS/ccpA	2h	4737.95	0.0742802	4084.55	5495.86	CYSE_STAAM
TSB-dex	SA564-ΔhptRS	6h	3853.99	0.0742802	3322.5	4470.5	CYSE_STAAM
TSB	SA564-ΔhptRS	6h	3363.99	0.0742802	2900.07	3902.12	CYSE_STAAM
TSB-dex	SA564	6h	3969.55	0.0742802	3422.12	4604.55	CYSE_STAAM
TSB	SA564	6h	3677.66	0.0742802	3170.48	4265.96	CYSE_STAAM
TSB-dex	SA564-ΔccpA	6h	3310.27	0.0742802	2853.77	3839.81	CYSE_STAAM
TSB	SA564-ΔccpA	6h	3324.93	0.0742802	2866.4	3856.81	CYSE_STAAM
TSB-dex	SA564-ΔhptRS/ccpA	6h	3813.88	0.0742802	3287.92	4423.98	CYSE_STAAM
TSB	SA564-ΔhptRS/ccpA	6h	3528.8	0.0742802	3042.16	4093.29	CYSE_STAAM
TSB-dex	SA564-ΔhptRS	2h	15165.4	0.0921449	12659.1	18167.9	CYSK_STAAM
TSB	SA564-ΔhptRS	2h	14420.9	0.0921449	12037.7	17276.1	CYSK_STAAM
TSB-dex	SA564	2h	14835.1	0.0921449	12383.3	17772.2	CYSK_STAAM
TSB	SA564	2h	15696	0.0921449	13102	18803.6	CYSK_STAAM
TSB-dex	SA564-ΔccpA	2h	15271.3	0.0921449	12747.5	18294.9	CYSK_STAAM
TSB	SA564-ΔccpA	2h	14038	0.0921449	11718	16817.3	CYSK_STAAM
TSB-dex	SA564-ΔhptRS/ccpA	2h	19922.5	0.0921449	16630	23866.9	CYSK_STAAM
TSB	SA564-ΔhptRS/ccpA	2h	18557.8	0.0921449	15490.8	22232	CYSK_STAAM
TSB-dex	SA564-ΔhptRS	6h	24934.1	0.0921449	20813.3	29870.7	CYSK_STAAM
TSB	SA564-ΔhptRS	6h	20483.2	0.0921449	17098	24538.5	CYSK_STAAM
TSB-dex	SA564	6h	24412.3	0.0921449	20377.8	29245.6	CYSK_STAAM
TSB	SA564	6h	20492.9	0.0921449	17106.1	24550.2	CYSK_STAAM
TSB-dex	SA564-ΔccpA	6h	25357.9	0.0921449	21167.1	30378.4	CYSK_STAAM
TSB	SA564-ΔccpA	6h	15781.1	0.0921449	13173	18905.5	CYSK_STAAM
TSB-dex	SA564-ΔhptRS/ccpA	6h	28106.8	0.0921449	23461.7	33671.6	CYSK_STAAM
TSB	SA564-ΔhptRS/ccpA	6h	20373.4	0.0921449	17006.4	24407.1	CYSK_STAAM
TSB-dex	SA564-ΔhptRS	2h	6774.24	0.0883068	5697.14	8054.98	DAAA_STAAM
TSB	SA564-ΔhptRS	2h	6333.93	0.0883068	5326.84	7531.42	DAAA_STAAM
TSB-dex	SA564	2h	6699.39	0.0883068	5634.19	7965.98	DAAA_STAAM
TSB	SA564	2h	6723.07	0.0883068	5654.1	7994.13	DAAA_STAAM
TSB-dex	SA564-ΔccpA	2h	7103.82	0.0883068	5974.31	8446.87	DAAA_STAAM
TSB	SA564-ΔccpA	2h	6850.83	0.0883068	5761.55	8146.05	DAAA_STAAM
TSB-dex	SA564-ΔhptRS/ccpA	2h	7021.58	0.0883068	5905.15	8349.08	DAAA_STAAM
TSB	SA564-ΔhptRS/ccpA	2h	7097.53	0.0883068	5969.02	8439.39	DAAA_STAAM
TSB-dex	SA564-ΔhptRS	6h	8673.24	0.0883068	7294.2	10313	DAAA_STAAM
TSB	SA564-ΔhptRS	6h	10045.5	0.0883068	8448.27	11944.7	DAAA_STAAM
TSB-dex	SA564	6h	9024.37	0.0883068	7589.5	10730.5	DAAA_STAAM
TSB	SA564	6h	10422.1	0.0883068	8765	12392.5	DAAA_STAAM
TSB-dex	SA564-ΔccpA	6h	9723.52	0.0883068	8177.49	11561.9	DAAA_STAAM
TSB	SA564-ΔccpA	6h	10495.6	0.0883068	8826.78	12479.9	DAAA_STAAM
TSB-dex	SA564-ΔhptRS/ccpA	6h	9266.28	0.0883068	7792.94	11018.2	DAAA_STAAM
TSB	SA564-ΔhptRS/ccpA	6h	9994.54	0.0883068	8405.41	11884.1	DAAA_STAAM
TSB-dex	SA564-ΔhptRS	2h	793.936	0.144754	594.561	1060.17	DAPB_STAAM
TSB	SA564-ΔhptRS	2h	1022.23	0.144754	765.526	1365.01	DAPB_STAAM
TSB-dex	SA564	2h	752.578	0.144754	563.59	1004.94	DAPB_STAAM
TSB	SA564	2h	1410.37	0.144754	1056.2	1883.31	DAPB_STAAM
TSB-dex	SA564-ΔccpA	2h	720.511	0.144754	539.575	962.12	DAPB_STAAM
TSB	SA564-ΔccpA	2h	888.888	0.144754	665.669	1186.96	DAPB_STAAM
TSB-dex	SA564-ΔhptRS/ccpA	2h	1549.65	0.144754	1160.5	2069.3	DAPB_STAAM
TSB	SA564-ΔhptRS/ccpA	2h	1519.3	0.144754	1137.77	2028.77	DAPB_STAAM
TSB-dex	SA564-ΔhptRS	6h	1744.67	0.144754	1306.55	2329.71	DAPB_STAAM
TSB	SA564-ΔhptRS	6h	1668.94	0.144754	1249.83	2228.59	DAPB_STAAM
TSB-dex	SA564	6h	2209.54	0.144754	1654.68	2950.47	DAPB_STAAM
TSB	SA564	6h	1556.22	0.144754	1165.42	2078.07	DAPB_STAAM
TSB-dex	SA564-ΔccpA	6h	2109.4	0.144754	1579.68	2816.74	DAPB_STAAM
TSB	SA564-ΔccpA	6h	858.095	0.144754	642.609	1145.84	DAPB_STAAM
TSB-dex	SA564-ΔhptRS/ccpA	6h	2704.91	0.144754	2025.65	3611.95	DAPB_STAAM
TSB	SA564-ΔhptRS/ccpA	6h	1661.17	0.144754	1244.01	2218.21	DAPB_STAAM
TSB-dex	SA564-ΔhptRS	2h	745.205	0.186632	515.309	1077.66	DAPH_STAAM
TSB	SA564-ΔhptRS	2h	638.26	0.186632	441.357	923.007	DAPH_STAAM
TSB-dex	SA564	2h	859.656	0.186632	594.453	1243.18	DAPH_STAAM
TSB	SA564	2h	884.595	0.186632	611.698	1279.24	DAPH_STAAM
TSB-dex	SA564-ΔccpA	2h	661.526	0.186632	457.446	956.653	DAPH_STAAM
TSB	SA564-ΔccpA	2h	626.385	0.186632	433.146	905.834	DAPH_STAAM
TSB-dex	SA564-ΔhptRS/ccpA	2h	703.694	0.186632	486.605	1017.63	DAPH_STAAM
TSB	SA564-ΔhptRS/ccpA	2h	558.969	0.186632	386.527	808.342	DAPH_STAAM
TSB-dex	SA564-ΔhptRS	6h	4704.6	0.186632	3253.24	6803.47	DAPH_STAAM
TSB	SA564-ΔhptRS	6h	2525.62	0.186632	1746.47	3652.38	DAPH_STAAM
TSB-dex	SA564	6h	4690.67	0.186632	3243.6	6783.32	DAPH_STAAM
TSB	SA564	6h	2355.18	0.186632	1628.61	3405.9	DAPH_STAAM
TSB-dex	SA564-ΔccpA	6h	3750.09	0.186632	2593.19	5423.13	DAPH_STAAM
TSB	SA564-ΔccpA	6h	1880.21	0.186632	1300.17	2719.03	DAPH_STAAM
TSB-dex	SA564-ΔhptRS/ccpA	6h	1522.1	0.186632	1052.53	2201.16	DAPH_STAAM
TSB	SA564-ΔhptRS/ccpA	6h	1287.6	0.186632	890.375	1862.03	DAPH_STAAM
TSB-dex	SA564-ΔhptRS	2h	54096.8	0.12506	42333.6	69128.6	DBH_STAAM
TSB	SA564-ΔhptRS	2h	47942.4	0.12506	37517.5	61264.1	DBH_STAAM
TSB-dex	SA564	2h	52820.2	0.12506	41334.6	67497.2	DBH_STAAM
TSB	SA564	2h	54862.4	0.12506	42932.7	70106.9	DBH_STAAM
TSB-dex	SA564-ΔccpA	2h	47615.1	0.12506	37261.3	60845.8	DBH_STAAM
TSB	SA564-ΔccpA	2h	51093.4	0.12506	39983.3	65290.7	DBH_STAAM
TSB-dex	SA564-ΔhptRS/ccpA	2h	66768.8	0.12506	52250.1	85321.7	DBH_STAAM
TSB	SA564-ΔhptRS/ccpA	2h	65362.7	0.12506	51149.8	83524.9	DBH_STAAM
TSB-dex	SA564-ΔhptRS	6h	79202.3	0.12506	61980	101210	DBH_STAAM
TSB	SA564-ΔhptRS	6h	64438.1	0.12506	50426.2	82343.4	DBH_STAAM
TSB-dex	SA564	6h	68092.7	0.12506	53286.2	87013.5	DBH_STAAM
TSB	SA564	6h	60931.9	0.12506	47682.5	77862.9	DBH_STAAM
TSB-dex	SA564-ΔccpA	6h	67386.8	0.12506	52733.8	86111.5	DBH_STAAM
TSB	SA564-ΔccpA	6h	57903.7	0.12506	45312.7	73993.3	DBH_STAAM
TSB-dex	SA564-ΔhptRS/ccpA	6h	92840.3	0.12506	72652.5	118638	DBH_STAAM
TSB	SA564-ΔhptRS/ccpA	6h	90362.5	0.12506	70713.4	115471	DBH_STAAM
TSB-dex	SA564-ΔhptRS	2h	11908.7	0.0490078	10798	13133.6	DCUP_STAAM
TSB	SA564-ΔhptRS	2h	12724.6	0.0490078	11537.9	14033.5	DCUP_STAAM
TSB-dex	SA564	2h	12490.2	0.0490078	11325.3	13774.9	DCUP_STAAM
TSB	SA564	2h	10864.2	0.0490078	9851	11981.7	DCUP_STAAM
TSB-dex	SA564-ΔccpA	2h	12400.3	0.0490078	11243.8	13675.7	DCUP_STAAM
TSB	SA564-ΔccpA	2h	13669.3	0.0490078	12394.4	15075.3	DCUP_STAAM
TSB-dex	SA564-ΔhptRS/ccpA	2h	12256.6	0.0490078	11113.5	13517.3	DCUP_STAAM
TSB	SA564-ΔhptRS/ccpA	2h	13651.6	0.0490078	12378.4	15055.8	DCUP_STAAM
TSB-dex	SA564-ΔhptRS	6h	10353.6	0.0490078	9388.01	11418.6	DCUP_STAAM
TSB	SA564-ΔhptRS	6h	9882.56	0.0490078	8960.87	10899.1	DCUP_STAAM
TSB-dex	SA564	6h	10424	0.0490078	9451.84	11496.2	DCUP_STAAM
TSB	SA564	6h	9892	0.0490078	8969.43	10909.5	DCUP_STAAM
TSB-dex	SA564-ΔccpA	6h	11086.2	0.0490078	10052.2	12226.5	DCUP_STAAM
TSB	SA564-ΔccpA	6h	9224.81	0.0490078	8364.47	10173.7	DCUP_STAAM
TSB-dex	SA564-ΔhptRS/ccpA	6h	10299.9	0.0490078	9339.32	11359.4	DCUP_STAAM
TSB	SA564-ΔhptRS/ccpA	6h	8911.19	0.0490078	8080.09	9827.77	DCUP_STAAM
TSB-dex	SA564-ΔhptRS	2h	6926.93	0.0946558	5753.32	8339.94	DDL_STAAM
TSB	SA564-ΔhptRS	2h	5555.04	0.0946558	4613.87	6688.21	DDL_STAAM
TSB-dex	SA564	2h	6887.42	0.0946558	5720.5	8292.37	DDL_STAAM
TSB	SA564	2h	5674.92	0.0946558	4713.44	6832.54	DDL_STAAM
TSB-dex	SA564-ΔccpA	2h	6212.49	0.0946558	5159.92	7479.76	DDL_STAAM
TSB	SA564-ΔccpA	2h	5320.13	0.0946558	4418.75	6405.38	DDL_STAAM
TSB-dex	SA564-ΔhptRS/ccpA	2h	6169.47	0.0946558	5124.19	7427.97	DDL_STAAM
TSB	SA564-ΔhptRS/ccpA	2h	5361.42	0.0946558	4453.05	6455.09	DDL_STAAM
TSB-dex	SA564-ΔhptRS	6h	6362.07	0.0946558	5284.16	7659.86	DDL_STAAM
TSB	SA564-ΔhptRS	6h	5245.24	0.0946558	4356.55	6315.21	DDL_STAAM
TSB-dex	SA564	6h	6233.58	0.0946558	5177.44	7505.16	DDL_STAAM
TSB	SA564	6h	4980.34	0.0946558	4136.54	5996.28	DDL_STAAM
TSB-dex	SA564-ΔccpA	6h	6044.96	0.0946558	5020.78	7278.07	DDL_STAAM
TSB	SA564-ΔccpA	6h	5080.77	0.0946558	4219.95	6117.19	DDL_STAAM
TSB-dex	SA564-ΔhptRS/ccpA	6h	6130.8	0.0946558	5092.07	7381.41	DDL_STAAM
TSB	SA564-ΔhptRS/ccpA	6h	5184.63	0.0946558	4306.21	6242.23	DDL_STAAM
TSB-dex	SA564-ΔhptRS	2h	5462.6	0.130184	4231.48	7051.9	DEF_STAAM
TSB	SA564-ΔhptRS	2h	4649.12	0.130184	3601.34	6001.75	DEF_STAAM
TSB-dex	SA564	2h	5198.97	0.130184	4027.27	6711.58	DEF_STAAM
TSB	SA564	2h	5090.98	0.130184	3943.61	6572.16	DEF_STAAM
TSB-dex	SA564-ΔccpA	2h	5897.53	0.130184	4568.39	7613.37	DEF_STAAM
TSB	SA564-ΔccpA	2h	4995.55	0.130184	3869.69	6448.96	DEF_STAAM
TSB-dex	SA564-ΔhptRS/ccpA	2h	6492.57	0.130184	5029.32	8381.53	DEF_STAAM
TSB	SA564-ΔhptRS/ccpA	2h	5747.8	0.130184	4452.41	7420.08	DEF_STAAM
TSB-dex	SA564-ΔhptRS	6h	4630.67	0.130184	3587.05	5977.93	DEF_STAAM
TSB	SA564-ΔhptRS	6h	4224.14	0.130184	3272.13	5453.12	DEF_STAAM
TSB-dex	SA564	6h	4736.21	0.130184	3668.8	6114.18	DEF_STAAM
TSB	SA564	6h	4269.88	0.130184	3307.57	5512.18	DEF_STAAM
TSB-dex	SA564-ΔccpA	6h	4684.83	0.130184	3629	6047.85	DEF_STAAM
TSB	SA564-ΔccpA	6h	4558.14	0.130184	3530.86	5884.3	DEF_STAAM
TSB-dex	SA564-ΔhptRS/ccpA	6h	5274.14	0.130184	4085.49	6808.61	DEF_STAAM
TSB	SA564-ΔhptRS/ccpA	6h	4647.72	0.130184	3600.25	5999.94	DEF_STAAM
TSB-dex	SA564-ΔhptRS	2h	10344.7	0.132489	7973.48	13421.1	DEOB_STAAM
TSB	SA564-ΔhptRS	2h	9284.6	0.132489	7156.38	12045.7	DEOB_STAAM
TSB-dex	SA564	2h	10579.8	0.132489	8154.69	13726.1	DEOB_STAAM
TSB	SA564	2h	9611.8	0.132489	7408.58	12470.2	DEOB_STAAM
TSB-dex	SA564-ΔccpA	2h	12290	0.132489	9472.91	15944.9	DEOB_STAAM
TSB	SA564-ΔccpA	2h	8379.88	0.132489	6459.04	10871.9	DEOB_STAAM
TSB-dex	SA564-ΔhptRS/ccpA	2h	9482.25	0.132489	7308.73	12302.1	DEOB_STAAM
TSB	SA564-ΔhptRS/ccpA	2h	8081.58	0.132489	6229.12	10484.9	DEOB_STAAM
TSB-dex	SA564-ΔhptRS	6h	13755.4	0.132489	10602.4	17846.1	DEOB_STAAM
TSB	SA564-ΔhptRS	6h	10891.3	0.132489	8394.83	14130.3	DEOB_STAAM
TSB-dex	SA564	6h	13378.4	0.132489	10311.8	17356.9	DEOB_STAAM
TSB	SA564	6h	10698.8	0.132489	8246.42	13880.5	DEOB_STAAM
TSB-dex	SA564-ΔccpA	6h	10409.4	0.132489	8023.33	13505	DEOB_STAAM
TSB	SA564-ΔccpA	6h	10649.1	0.132489	8208.09	13816	DEOB_STAAM
TSB-dex	SA564-ΔhptRS/ccpA	6h	10705.9	0.132489	8251.89	13889.7	DEOB_STAAM
TSB	SA564-ΔhptRS/ccpA	6h	10977.5	0.132489	8461.21	14242	DEOB_STAAM
TSB-dex	SA564-ΔhptRS	2h	12822.3	0.18087	8988.94	18290.3	DEOC1_STAAM
TSB	SA564-ΔhptRS	2h	12809	0.18087	8979.66	18271.4	DEOC1_STAAM
TSB-dex	SA564	2h	12402.9	0.18087	8694.98	17692.1	DEOC1_STAAM
TSB	SA564	2h	14087.8	0.18087	9876.15	20095.5	DEOC1_STAAM
TSB-dex	SA564-ΔccpA	2h	478190	0.18087	335231	682113	DEOC1_STAAM
TSB	SA564-ΔccpA	2h	13202.2	0.18087	9255.29	18832.2	DEOC1_STAAM
TSB-dex	SA564-ΔhptRS/ccpA	2h	13852	0.18087	9710.82	19759.1	DEOC1_STAAM
TSB	SA564-ΔhptRS/ccpA	2h	12712.9	0.18087	8912.25	18134.2	DEOC1_STAAM
TSB-dex	SA564-ΔhptRS	6h	15911.9	0.18087	11154.9	22697.6	DEOC1_STAAM
TSB	SA564-ΔhptRS	6h	18101.8	0.18087	12690.1	25821.3	DEOC1_STAAM
TSB-dex	SA564	6h	16226.6	0.18087	11375.5	23146.4	DEOC1_STAAM
TSB	SA564	6h	17334.2	0.18087	12152	24726.3	DEOC1_STAAM
TSB-dex	SA564-ΔccpA	6h	18151.4	0.18087	12724.9	25892.1	DEOC1_STAAM
TSB	SA564-ΔccpA	6h	18301	0.18087	12829.8	26105.4	DEOC1_STAAM
TSB-dex	SA564-ΔhptRS/ccpA	6h	16494.8	0.18087	11563.6	23529	DEOC1_STAAM
TSB	SA564-ΔhptRS/ccpA	6h	15777.3	0.18087	11060.6	22505.5	DEOC1_STAAM
TSB-dex	SA564-ΔhptRS	2h	11190.4	0.0841766	9487.85	13198.5	DEOC2_STAAM
TSB	SA564-ΔhptRS	2h	10853.3	0.0841766	9202.04	12800.9	DEOC2_STAAM
TSB-dex	SA564	2h	11261.5	0.0841766	9548.16	13282.4	DEOC2_STAAM
TSB	SA564	2h	12375.4	0.0841766	10492.6	14596.1	DEOC2_STAAM
TSB-dex	SA564-ΔccpA	2h	16630.7	0.0841766	14100.4	19615	DEOC2_STAAM
TSB	SA564-ΔccpA	2h	13925.8	0.0841766	11807.1	16424.7	DEOC2_STAAM
TSB-dex	SA564-ΔhptRS/ccpA	2h	16922.3	0.0841766	14347.6	19958.9	DEOC2_STAAM
TSB	SA564-ΔhptRS/ccpA	2h	16939.4	0.0841766	14362.2	19979.1	DEOC2_STAAM
TSB-dex	SA564-ΔhptRS	6h	12342.8	0.0841766	10464.9	14557.6	DEOC2_STAAM
TSB	SA564-ΔhptRS	6h	15482.4	0.0841766	13126.9	18260.7	DEOC2_STAAM
TSB-dex	SA564	6h	12438	0.0841766	10545.7	14670	DEOC2_STAAM
TSB	SA564	6h	15431.9	0.0841766	13084	18201.1	DEOC2_STAAM
TSB-dex	SA564-ΔccpA	6h	15725.7	0.0841766	13333.2	18547.7	DEOC2_STAAM
TSB	SA564-ΔccpA	6h	16980.4	0.0841766	14396.9	20027.4	DEOC2_STAAM
TSB-dex	SA564-ΔhptRS/ccpA	6h	21476.2	0.0841766	18208.7	25330	DEOC2_STAAM
TSB	SA564-ΔhptRS/ccpA	6h	21744.2	0.0841766	18435.9	25646	DEOC2_STAAM
TSB-dex	SA564-ΔhptRS	2h	8027.42	0.227065	5141.02	12534.4	DER_STAAM
TSB	SA564-ΔhptRS	2h	6647	0.227065	4256.96	10378.9	DER_STAAM
TSB-dex	SA564	2h	8200.93	0.227065	5252.14	12805.3	DER_STAAM
TSB	SA564	2h	6472.81	0.227065	4145.4	10106.9	DER_STAAM
TSB-dex	SA564-ΔccpA	2h	7273.34	0.227065	4658.09	11356.9	DER_STAAM
TSB	SA564-ΔccpA	2h	5539.14	0.227065	3547.45	8649.05	DER_STAAM
TSB-dex	SA564-ΔhptRS/ccpA	2h	7211.75	0.227065	4618.65	11260.7	DER_STAAM
TSB	SA564-ΔhptRS/ccpA	2h	5616.07	0.227065	3596.72	8769.18	DER_STAAM
TSB-dex	SA564-ΔhptRS	6h	6192.03	0.227065	3965.58	9668.5	DER_STAAM
TSB	SA564-ΔhptRS	6h	5008.3	0.227065	3207.48	7820.17	DER_STAAM
TSB-dex	SA564	6h	6215.08	0.227065	3980.34	9704.5	DER_STAAM
TSB	SA564	6h	4821.29	0.227065	3087.71	7528.17	DER_STAAM
TSB-dex	SA564-ΔccpA	6h	5314.21	0.227065	3403.39	8297.83	DER_STAAM
TSB	SA564-ΔccpA	6h	4722.1	0.227065	3024.19	7373.3	DER_STAAM
TSB-dex	SA564-ΔhptRS/ccpA	6h	5494.22	0.227065	3518.68	8578.92	DER_STAAM
TSB	SA564-ΔhptRS/ccpA	6h	4977.48	0.227065	3187.74	7772.05	DER_STAAM
TSB-dex	SA564-ΔhptRS	2h	6892.09	0.138139	5254.17	9040.59	DHA1_STAAM
TSB	SA564-ΔhptRS	2h	6511.85	0.138139	4964.3	8541.82	DHA1_STAAM
TSB-dex	SA564	2h	7112.28	0.138139	5422.04	9329.43	DHA1_STAAM
TSB	SA564	2h	6650.41	0.138139	5069.93	8723.57	DHA1_STAAM
TSB-dex	SA564-ΔccpA	2h	7984.44	0.138139	6086.93	10473.5	DHA1_STAAM
TSB	SA564-ΔccpA	2h	6382.34	0.138139	4865.57	8371.94	DHA1_STAAM
TSB-dex	SA564-ΔhptRS/ccpA	2h	7282.87	0.138139	5552.09	9553.2	DHA1_STAAM
TSB	SA564-ΔhptRS/ccpA	2h	6758.66	0.138139	5152.45	8865.57	DHA1_STAAM
TSB-dex	SA564-ΔhptRS	6h	22870.7	0.138139	17435.4	30000.3	DHA1_STAAM
TSB	SA564-ΔhptRS	6h	6115.49	0.138139	4662.14	8021.9	DHA1_STAAM
TSB-dex	SA564	6h	23390.8	0.138139	17832	30682.6	DHA1_STAAM
TSB	SA564	6h	5885.9	0.138139	4487.11	7720.74	DHA1_STAAM
TSB-dex	SA564-ΔccpA	6h	25329.5	0.138139	19309.9	33225.6	DHA1_STAAM
TSB	SA564-ΔccpA	6h	7688.25	0.138139	5861.13	10085	DHA1_STAAM
TSB-dex	SA564-ΔhptRS/ccpA	6h	9933.39	0.138139	7572.71	13030	DHA1_STAAM
TSB	SA564-ΔhptRS/ccpA	6h	6023.81	0.138139	4592.24	7901.64	DHA1_STAAM
TSB-dex	SA564-ΔhptRS	2h	5492.52	0.0698287	4789.7	6298.47	DHA2_STAAM
TSB	SA564-ΔhptRS	2h	5764.85	0.0698287	5027.18	6610.76	DHA2_STAAM
TSB-dex	SA564	2h	5696.77	0.0698287	4967.82	6532.7	DHA2_STAAM
TSB	SA564	2h	6260.61	0.0698287	5459.51	7179.27	DHA2_STAAM
TSB-dex	SA564-ΔccpA	2h	9051.86	0.0698287	7893.59	10380.1	DHA2_STAAM
TSB	SA564-ΔccpA	2h	8875.19	0.0698287	7739.52	10177.5	DHA2_STAAM
TSB-dex	SA564-ΔhptRS/ccpA	2h	8544.87	0.0698287	7451.47	9798.71	DHA2_STAAM
TSB	SA564-ΔhptRS/ccpA	2h	8768.95	0.0698287	7646.88	10055.7	DHA2_STAAM
TSB-dex	SA564-ΔhptRS	6h	6140.23	0.0698287	5354.53	7041.23	DHA2_STAAM
TSB	SA564-ΔhptRS	6h	8170.34	0.0698287	7124.87	9369.22	DHA2_STAAM
TSB-dex	SA564	6h	6075.57	0.0698287	5298.14	6967.08	DHA2_STAAM
TSB	SA564	6h	8295.35	0.0698287	7233.88	9512.57	DHA2_STAAM
TSB-dex	SA564-ΔccpA	6h	8591.32	0.0698287	7491.97	9851.97	DHA2_STAAM
TSB	SA564-ΔccpA	6h	9476.31	0.0698287	8263.72	10866.8	DHA2_STAAM
TSB-dex	SA564-ΔhptRS/ccpA	6h	7959.59	0.0698287	6941.09	9127.55	DHA2_STAAM
TSB	SA564-ΔhptRS/ccpA	6h	8491.31	0.0698287	7404.76	9737.29	DHA2_STAAM
TSB-dex	SA564-ΔhptRS	2h	8882.62	0.065897	7806.13	10107.6	DHE2_STAAM
TSB	SA564-ΔhptRS	2h	8483.17	0.065897	7455.09	9653.02	DHE2_STAAM
TSB-dex	SA564	2h	9076	0.065897	7976.07	10327.6	DHE2_STAAM
TSB	SA564	2h	8898.98	0.065897	7820.51	10126.2	DHE2_STAAM
TSB-dex	SA564-ΔccpA	2h	14067.9	0.065897	12363	16007.9	DHE2_STAAM
TSB	SA564-ΔccpA	2h	12967.2	0.065897	11395.7	14755.4	DHE2_STAAM
TSB-dex	SA564-ΔhptRS/ccpA	2h	12279.7	0.065897	10791.5	13973.1	DHE2_STAAM
TSB	SA564-ΔhptRS/ccpA	2h	11651.9	0.065897	10239.8	13258.7	DHE2_STAAM
TSB-dex	SA564-ΔhptRS	6h	11263	0.065897	9898.07	12816.3	DHE2_STAAM
TSB	SA564-ΔhptRS	6h	13022.9	0.065897	11444.7	14818.8	DHE2_STAAM
TSB-dex	SA564	6h	11283.6	0.065897	9916.15	12839.7	DHE2_STAAM
TSB	SA564	6h	13050.1	0.065897	11468.6	14849.8	DHE2_STAAM
TSB-dex	SA564-ΔccpA	6h	13703.7	0.065897	12043	15593.5	DHE2_STAAM
TSB	SA564-ΔccpA	6h	14929.6	0.065897	13120.3	16988.4	DHE2_STAAM
TSB-dex	SA564-ΔhptRS/ccpA	6h	13839.8	0.065897	12162.5	15748.3	DHE2_STAAM
TSB	SA564-ΔhptRS/ccpA	6h	13736.6	0.065897	12071.9	15631	DHE2_STAAM
TSB-dex	SA564-ΔhptRS	2h	280.486	0.167246	200.82	391.754	DHPS_STAAM
TSB	SA564-ΔhptRS	2h	274.046	0.167246	196.21	382.76	DHPS_STAAM
TSB-dex	SA564	2h	229.656	0.167246	164.428	320.761	DHPS_STAAM
TSB	SA564	2h	324.255	0.167246	232.158	452.886	DHPS_STAAM
TSB-dex	SA564-ΔccpA	2h	308.55	0.167246	220.913	430.951	DHPS_STAAM
TSB	SA564-ΔccpA	2h	221.624	0.167246	158.677	309.542	DHPS_STAAM
TSB-dex	SA564-ΔhptRS/ccpA	2h	326.296	0.167246	233.619	455.737	DHPS_STAAM
TSB	SA564-ΔhptRS/ccpA	2h	307.865	0.167246	220.423	429.995	DHPS_STAAM
TSB-dex	SA564-ΔhptRS	6h	160.307	0.167246	114.776	223.901	DHPS_STAAM
TSB	SA564-ΔhptRS	6h	93.1465	0.167246	66.6905	130.098	DHPS_STAAM
TSB-dex	SA564	6h	174.985	0.167246	125.285	244.402	DHPS_STAAM
TSB	SA564	6h	99.7904	0.167246	71.4473	139.377	DHPS_STAAM
TSB-dex	SA564-ΔccpA	6h	99.1695	0.167246	71.0027	138.51	DHPS_STAAM
TSB	SA564-ΔccpA	6h	131.362	0.167246	94.0514	183.473	DHPS_STAAM
TSB-dex	SA564-ΔhptRS/ccpA	6h	130.033	0.167246	93.1005	181.618	DHPS_STAAM
TSB	SA564-ΔhptRS/ccpA	6h	143.513	0.167246	102.752	200.445	DHPS_STAAM
TSB-dex	SA564-ΔhptRS	2h	25131.9	0.0721863	21815.7	28952.1	DLDH_STAAM
TSB	SA564-ΔhptRS	2h	25023.5	0.0721863	21721.6	28827.3	DLDH_STAAM
TSB-dex	SA564	2h	25462.9	0.0721863	22103	29333.5	DLDH_STAAM
TSB	SA564	2h	24899.4	0.0721863	21613.9	28684.3	DLDH_STAAM
TSB-dex	SA564-ΔccpA	2h	26758.5	0.0721863	23227.6	30826	DLDH_STAAM
TSB	SA564-ΔccpA	2h	24635.9	0.0721863	21385.2	28380.8	DLDH_STAAM
TSB-dex	SA564-ΔhptRS/ccpA	2h	26529.1	0.0721863	23028.6	30561.8	DLDH_STAAM
TSB	SA564-ΔhptRS/ccpA	2h	24975.7	0.0721863	21680.1	28772.3	DLDH_STAAM
TSB-dex	SA564-ΔhptRS	6h	32600.7	0.0721863	28299	37556.3	DLDH_STAAM
TSB	SA564-ΔhptRS	6h	25024.6	0.0721863	21722.6	28828.6	DLDH_STAAM
TSB-dex	SA564	6h	31556.5	0.0721863	27392.5	36353.3	DLDH_STAAM
TSB	SA564	6h	24537.2	0.0721863	21299.5	28267.1	DLDH_STAAM
TSB-dex	SA564-ΔccpA	6h	24302.7	0.0721863	21095.9	27996.9	DLDH_STAAM
TSB	SA564-ΔccpA	6h	24440.4	0.0721863	21215.5	28155.6	DLDH_STAAM
TSB-dex	SA564-ΔhptRS/ccpA	6h	27972.5	0.0721863	24281.5	32224.6	DLDH_STAAM
TSB	SA564-ΔhptRS/ccpA	6h	25985.5	0.0721863	22556.6	29935.5	DLDH_STAAM
TSB-dex	SA564-ΔhptRS	2h	10967.9	0.0956266	9092.12	13230.8	DLTA_STAAM
TSB	SA564-ΔhptRS	2h	10264.4	0.0956266	8508.88	12382	DLTA_STAAM
TSB-dex	SA564	2h	10873.3	0.0956266	9013.66	13116.6	DLTA_STAAM
TSB	SA564	2h	10786.7	0.0956266	8941.84	13012.1	DLTA_STAAM
TSB-dex	SA564-ΔccpA	2h	9473.04	0.0956266	7852.89	11427.4	DLTA_STAAM
TSB	SA564-ΔccpA	2h	9736.43	0.0956266	8071.23	11745.2	DLTA_STAAM
TSB-dex	SA564-ΔhptRS/ccpA	2h	9222.53	0.0956266	7645.23	11125.3	DLTA_STAAM
TSB	SA564-ΔhptRS/ccpA	2h	10071.7	0.0956266	8349.19	12149.7	DLTA_STAAM
TSB-dex	SA564-ΔhptRS	6h	10230.2	0.0956266	8480.55	12340.8	DLTA_STAAM
TSB	SA564-ΔhptRS	6h	8702.91	0.0956266	7214.48	10498.4	DLTA_STAAM
TSB-dex	SA564	6h	10242	0.0956266	8490.36	12355.1	DLTA_STAAM
TSB	SA564	6h	8617.76	0.0956266	7143.89	10395.7	DLTA_STAAM
TSB-dex	SA564-ΔccpA	6h	9016.39	0.0956266	7474.34	10876.6	DLTA_STAAM
TSB	SA564-ΔccpA	6h	8876.84	0.0956266	7358.65	10708.2	DLTA_STAAM
TSB-dex	SA564-ΔhptRS/ccpA	6h	8881.8	0.0956266	7362.77	10714.2	DLTA_STAAM
TSB	SA564-ΔhptRS/ccpA	6h	9418.78	0.0956266	7807.91	11362	DLTA_STAAM
TSB-dex	SA564-ΔhptRS	2h	23732.7	0.20777	15785.8	35680.3	DLTC_STAAM
TSB	SA564-ΔhptRS	2h	20843.7	0.20777	13864.2	31336.9	DLTC_STAAM
TSB-dex	SA564	2h	22603.6	0.20777	15034.7	33982.7	DLTC_STAAM
TSB	SA564	2h	22806	0.20777	15169.4	34287.1	DLTC_STAAM
TSB-dex	SA564-ΔccpA	2h	21579	0.20777	14353.2	32442.3	DLTC_STAAM
TSB	SA564-ΔccpA	2h	22240.4	0.20777	14793.2	33436.8	DLTC_STAAM
TSB-dex	SA564-ΔhptRS/ccpA	2h	21546.3	0.20777	14331.5	32393.3	DLTC_STAAM
TSB	SA564-ΔhptRS/ccpA	2h	24146.6	0.20777	16061.1	36302.6	DLTC_STAAM
TSB-dex	SA564-ΔhptRS	6h	14219.6	0.20777	9458.11	21378	DLTC_STAAM
TSB	SA564-ΔhptRS	6h	14950.7	0.20777	9944.43	22477.2	DLTC_STAAM
TSB-dex	SA564	6h	14495.6	0.20777	9641.73	21793.1	DLTC_STAAM
TSB	SA564	6h	14891	0.20777	9904.72	22387.5	DLTC_STAAM
TSB-dex	SA564-ΔccpA	6h	15480.1	0.20777	10296.6	23273.2	DLTC_STAAM
TSB	SA564-ΔccpA	6h	15822.6	0.20777	10524.4	23788	DLTC_STAAM
TSB-dex	SA564-ΔhptRS/ccpA	6h	15466	0.20777	10287.2	23252	DLTC_STAAM
TSB	SA564-ΔhptRS/ccpA	6h	16091.3	0.20777	10703.1	24192.1	DLTC_STAAM
TSB-dex	SA564-ΔhptRS	2h	1596.4	0.119318	1257.83	2026.11	DNAA_STAAM
TSB	SA564-ΔhptRS	2h	1329.94	0.119318	1047.88	1687.92	DNAA_STAAM
TSB-dex	SA564	2h	1494.7	0.119318	1177.7	1897.04	DNAA_STAAM
TSB	SA564	2h	1318.46	0.119318	1038.83	1673.36	DNAA_STAAM
TSB-dex	SA564-ΔccpA	2h	883.946	0.119318	696.474	1121.88	DNAA_STAAM
TSB	SA564-ΔccpA	2h	1204.1	0.119318	948.729	1528.22	DNAA_STAAM
TSB-dex	SA564-ΔhptRS/ccpA	2h	1221.29	0.119318	962.273	1550.03	DNAA_STAAM
TSB	SA564-ΔhptRS/ccpA	2h	808.495	0.119318	637.024	1026.12	DNAA_STAAM
TSB-dex	SA564-ΔhptRS	6h	957.969	0.119318	754.797	1215.83	DNAA_STAAM
TSB	SA564-ΔhptRS	6h	777.095	0.119318	612.284	986.268	DNAA_STAAM
TSB-dex	SA564	6h	793.023	0.119318	624.834	1006.48	DNAA_STAAM
TSB	SA564	6h	654.454	0.119318	515.653	830.616	DNAA_STAAM
TSB-dex	SA564-ΔccpA	6h	749.364	0.119318	590.434	951.073	DNAA_STAAM
TSB	SA564-ΔccpA	6h	835.551	0.119318	658.342	1060.46	DNAA_STAAM
TSB-dex	SA564-ΔhptRS/ccpA	6h	474.474	0.119318	373.844	602.189	DNAA_STAAM
TSB	SA564-ΔhptRS/ccpA	6h	635.188	0.119318	500.474	806.164	DNAA_STAAM
TSB-dex	SA564-ΔhptRS	2h	4902.6	0.053893	4402.19	5459.89	DNAG_STAAM
TSB	SA564-ΔhptRS	2h	4727.4	0.053893	4244.87	5264.78	DNAG_STAAM
TSB-dex	SA564	2h	4884.51	0.053893	4385.94	5439.75	DNAG_STAAM
TSB	SA564	2h	4846.35	0.053893	4351.68	5397.24	DNAG_STAAM
TSB-dex	SA564-ΔccpA	2h	3927.42	0.053893	3526.55	4373.87	DNAG_STAAM
TSB	SA564-ΔccpA	2h	5038.47	0.053893	4524.19	5611.21	DNAG_STAAM
TSB-dex	SA564-ΔhptRS/ccpA	2h	3959.87	0.053893	3555.68	4410	DNAG_STAAM
TSB	SA564-ΔhptRS/ccpA	2h	4451.74	0.053893	3997.35	4957.79	DNAG_STAAM
TSB-dex	SA564-ΔhptRS	6h	3684.17	0.053893	3308.12	4102.96	DNAG_STAAM
TSB	SA564-ΔhptRS	6h	3195.36	0.053893	2869.21	3558.59	DNAG_STAAM
TSB-dex	SA564	6h	3274.55	0.053893	2940.32	3646.78	DNAG_STAAM
TSB	SA564	6h	3212.09	0.053893	2884.23	3577.22	DNAG_STAAM
TSB-dex	SA564-ΔccpA	6h	3569.51	0.053893	3205.17	3975.27	DNAG_STAAM
TSB	SA564-ΔccpA	6h	3640.29	0.053893	3268.73	4054.09	DNAG_STAAM
TSB-dex	SA564-ΔhptRS/ccpA	6h	3768.62	0.053893	3383.96	4197.01	DNAG_STAAM
TSB	SA564-ΔhptRS/ccpA	6h	4181.45	0.053893	3754.65	4656.77	DNAG_STAAM
TSB-dex	SA564-ΔhptRS	2h	6684.5	0.159847	4884.45	9147.91	DNAJ_STAAM
TSB	SA564-ΔhptRS	2h	5265.18	0.159847	3847.34	7205.54	DNAJ_STAAM
TSB-dex	SA564	2h	6448.23	0.159847	4711.8	8824.56	DNAJ_STAAM
TSB	SA564	2h	5149.03	0.159847	3762.47	7046.59	DNAJ_STAAM
TSB-dex	SA564-ΔccpA	2h	6608.25	0.159847	4828.73	9043.56	DNAJ_STAAM
TSB	SA564-ΔccpA	2h	5244.02	0.159847	3831.88	7176.58	DNAJ_STAAM
TSB-dex	SA564-ΔhptRS/ccpA	2h	5901.13	0.159847	4312.03	8075.85	DNAJ_STAAM
TSB	SA564-ΔhptRS/ccpA	2h	4871.85	0.159847	3559.93	6667.25	DNAJ_STAAM
TSB-dex	SA564-ΔhptRS	6h	5436.24	0.159847	3972.33	7439.63	DNAJ_STAAM
TSB	SA564-ΔhptRS	6h	4995.85	0.159847	3650.54	6836.95	DNAJ_STAAM
TSB-dex	SA564	6h	5321.31	0.159847	3888.35	7282.35	DNAJ_STAAM
TSB	SA564	6h	4855	0.159847	3547.62	6644.2	DNAJ_STAAM
TSB-dex	SA564-ΔccpA	6h	5611.37	0.159847	4100.3	7679.3	DNAJ_STAAM
TSB	SA564-ΔccpA	6h	5418.44	0.159847	3959.32	7415.27	DNAJ_STAAM
TSB-dex	SA564-ΔhptRS/ccpA	6h	5742.79	0.159847	4196.34	7859.16	DNAJ_STAAM
TSB	SA564-ΔhptRS/ccpA	6h	5028.83	0.159847	3674.63	6882.08	DNAJ_STAAM
TSB-dex	SA564-ΔhptRS	2h	20415.5	0.0591407	18180.8	22924.8	DNAK_STAAM
TSB	SA564-ΔhptRS	2h	18470	0.0591407	16448.3	20740.2	DNAK_STAAM
TSB-dex	SA564	2h	19261.5	0.0591407	17153.2	21629	DNAK_STAAM
TSB	SA564	2h	19154.7	0.0591407	17058.1	21509.1	DNAK_STAAM
TSB-dex	SA564-ΔccpA	2h	22479.6	0.0591407	20019	25242.6	DNAK_STAAM
TSB	SA564-ΔccpA	2h	19824.7	0.0591407	17654.8	22261.4	DNAK_STAAM
TSB-dex	SA564-ΔhptRS/ccpA	2h	16815.9	0.0591407	14975.3	18882.8	DNAK_STAAM
TSB	SA564-ΔhptRS/ccpA	2h	16013.5	0.0591407	14260.7	17981.8	DNAK_STAAM
TSB-dex	SA564-ΔhptRS	6h	16947.2	0.0591407	15092.2	19030.2	DNAK_STAAM
TSB	SA564-ΔhptRS	6h	14487.9	0.0591407	12902.1	16268.6	DNAK_STAAM
TSB-dex	SA564	6h	16855.1	0.0591407	15010.2	18926.8	DNAK_STAAM
TSB	SA564	6h	14312.6	0.0591407	12746	16071.8	DNAK_STAAM
TSB-dex	SA564-ΔccpA	6h	17416.5	0.0591407	15510.1	19557.2	DNAK_STAAM
TSB	SA564-ΔccpA	6h	15501.4	0.0591407	13804.6	17406.7	DNAK_STAAM
TSB-dex	SA564-ΔhptRS/ccpA	6h	14824	0.0591407	13201.4	16646.1	DNAK_STAAM
TSB	SA564-ΔhptRS/ccpA	6h	13782.2	0.0591407	12273.6	15476.2	DNAK_STAAM
TSB-dex	SA564-ΔhptRS	2h	4257.75	0.200494	2871.7	6312.8	DNLJ_STAAM
TSB	SA564-ΔhptRS	2h	4251.8	0.200494	2867.68	6303.98	DNLJ_STAAM
TSB-dex	SA564	2h	4609.52	0.200494	3108.96	6834.36	DNLJ_STAAM
TSB	SA564	2h	4534.19	0.200494	3058.14	6722.66	DNLJ_STAAM
TSB-dex	SA564-ΔccpA	2h	4603.84	0.200494	3105.12	6825.94	DNLJ_STAAM
TSB	SA564-ΔccpA	2h	4155.65	0.200494	2802.83	6161.42	DNLJ_STAAM
TSB-dex	SA564-ΔhptRS/ccpA	2h	9051.76	0.200494	6105.08	13420.7	DNLJ_STAAM
TSB	SA564-ΔhptRS/ccpA	2h	8998.5	0.200494	6069.16	13341.7	DNLJ_STAAM
TSB-dex	SA564-ΔhptRS	6h	5009.82	0.200494	3378.94	7427.87	DNLJ_STAAM
TSB	SA564-ΔhptRS	6h	4215.14	0.200494	2842.95	6249.61	DNLJ_STAAM
TSB-dex	SA564	6h	5190.79	0.200494	3501	7696.18	DNLJ_STAAM
TSB	SA564	6h	4330.71	0.200494	2920.91	6420.98	DNLJ_STAAM
TSB-dex	SA564-ΔccpA	6h	6290.35	0.200494	4242.61	9326.46	DNLJ_STAAM
TSB	SA564-ΔccpA	6h	4351.34	0.200494	2934.82	6451.56	DNLJ_STAAM
TSB-dex	SA564-ΔhptRS/ccpA	6h	13979.2	0.200494	9428.43	20726.3	DNLJ_STAAM
TSB	SA564-ΔhptRS/ccpA	6h	11182.7	0.200494	7542.34	16580.2	DNLJ_STAAM
TSB-dex	SA564-ΔhptRS	2h	8949.73	0.11779	7103.94	11275.1	DPO3B_STAAM
TSB	SA564-ΔhptRS	2h	8062.9	0.11779	6400.01	10157.9	DPO3B_STAAM
TSB-dex	SA564	2h	9552.08	0.11779	7582.06	12034	DPO3B_STAAM
TSB	SA564	2h	8344.72	0.11779	6623.71	10512.9	DPO3B_STAAM
TSB-dex	SA564-ΔccpA	2h	9468.99	0.11779	7516.11	11929.3	DPO3B_STAAM
TSB	SA564-ΔccpA	2h	8282.29	0.11779	6574.15	10434.2	DPO3B_STAAM
TSB-dex	SA564-ΔhptRS/ccpA	2h	7632.09	0.11779	6058.05	9615.11	DPO3B_STAAM
TSB	SA564-ΔhptRS/ccpA	2h	7691.43	0.11779	6105.15	9689.87	DPO3B_STAAM
TSB-dex	SA564-ΔhptRS	6h	16091.6	0.11779	12772.9	20272.6	DPO3B_STAAM
TSB	SA564-ΔhptRS	6h	19402.1	0.11779	15400.6	24443.3	DPO3B_STAAM
TSB-dex	SA564	6h	14878.7	0.11779	11810.1	18744.6	DPO3B_STAAM
TSB	SA564	6h	19068.5	0.11779	15135.8	24022.9	DPO3B_STAAM
TSB-dex	SA564-ΔccpA	6h	14530.1	0.11779	11533.4	18305.4	DPO3B_STAAM
TSB	SA564-ΔccpA	6h	13358.4	0.11779	10603.3	16829.2	DPO3B_STAAM
TSB-dex	SA564-ΔhptRS/ccpA	6h	9830.35	0.11779	7802.94	12384.5	DPO3B_STAAM
TSB	SA564-ΔhptRS/ccpA	6h	10033.9	0.11779	7964.51	12641	DPO3B_STAAM
TSB-dex	SA564-ΔhptRS	2h	16077.5	0.0461849	14660.5	17631.5	DPO4_STAAM
TSB	SA564-ΔhptRS	2h	12908.6	0.0461849	11770.9	14156.3	DPO4_STAAM
TSB-dex	SA564	2h	15473	0.0461849	14109.2	16968.5	DPO4_STAAM
TSB	SA564	2h	14503.7	0.0461849	13225.4	15905.6	DPO4_STAAM
TSB-dex	SA564-ΔccpA	2h	14586.7	0.0461849	13301.1	15996.6	DPO4_STAAM
TSB	SA564-ΔccpA	2h	11372.4	0.0461849	10370.1	12471.6	DPO4_STAAM
TSB-dex	SA564-ΔhptRS/ccpA	2h	14380.3	0.0461849	13112.9	15770.3	DPO4_STAAM
TSB	SA564-ΔhptRS/ccpA	2h	11888.7	0.0461849	10840.9	13037.8	DPO4_STAAM
TSB-dex	SA564-ΔhptRS	6h	12852.6	0.0461849	11719.8	14094.8	DPO4_STAAM
TSB	SA564-ΔhptRS	6h	12800.1	0.0461849	11671.9	14037.3	DPO4_STAAM
TSB-dex	SA564	6h	12565.9	0.0461849	11458.4	13780.4	DPO4_STAAM
TSB	SA564	6h	11928.7	0.0461849	10877.3	13081.6	DPO4_STAAM
TSB-dex	SA564-ΔccpA	6h	12293.2	0.0461849	11209.8	13481.5	DPO4_STAAM
TSB	SA564-ΔccpA	6h	10887.5	0.0461849	9927.9	11939.8	DPO4_STAAM
TSB-dex	SA564-ΔhptRS/ccpA	6h	11928.2	0.0461849	10876.9	13081.1	DPO4_STAAM
TSB	SA564-ΔhptRS/ccpA	6h	10175.3	0.0461849	9278.5	11158.8	DPO4_STAAM
TSB-dex	SA564-ΔhptRS	2h	7309.64	0.135275	5601.31	9539	DTD_STAAM
TSB	SA564-ΔhptRS	2h	6235	0.135275	4777.81	8136.6	DTD_STAAM
TSB-dex	SA564	2h	7403.88	0.135275	5673.52	9661.98	DTD_STAAM
TSB	SA564	2h	5990.24	0.135275	4590.26	7817.19	DTD_STAAM
TSB-dex	SA564-ΔccpA	2h	6451.04	0.135275	4943.37	8418.54	DTD_STAAM
TSB	SA564-ΔccpA	2h	5360.8	0.135275	4107.92	6995.78	DTD_STAAM
TSB-dex	SA564-ΔhptRS/ccpA	2h	6052.07	0.135275	4637.64	7897.88	DTD_STAAM
TSB	SA564-ΔhptRS/ccpA	2h	5112.21	0.135275	3917.43	6671.37	DTD_STAAM
TSB-dex	SA564-ΔhptRS	6h	6981.13	0.135275	5349.57	9110.3	DTD_STAAM
TSB	SA564-ΔhptRS	6h	5342.08	0.135275	4093.58	6971.36	DTD_STAAM
TSB-dex	SA564	6h	6032.05	0.135275	4622.3	7871.76	DTD_STAAM
TSB	SA564	6h	4921.26	0.135275	3771.11	6422.19	DTD_STAAM
TSB-dex	SA564-ΔccpA	6h	6542.39	0.135275	5013.37	8537.74	DTD_STAAM
TSB	SA564-ΔccpA	6h	4623.99	0.135275	3543.32	6034.26	DTD_STAAM
TSB-dex	SA564-ΔhptRS/ccpA	6h	6239.34	0.135275	4781.15	8142.28	DTD_STAAM
TSB	SA564-ΔhptRS/ccpA	6h	4517.29	0.135275	3461.56	5895.02	DTD_STAAM
TSB-dex	SA564-ΔhptRS	2h	2669.08	0.20097	1797.27	3963.8	DYR_STAAM
TSB	SA564-ΔhptRS	2h	2886.32	0.20097	1943.54	4286.41	DYR_STAAM
TSB-dex	SA564	2h	2637.6	0.20097	1776.07	3917.05	DYR_STAAM
TSB	SA564	2h	3011.88	0.20097	2028.09	4472.89	DYR_STAAM
TSB-dex	SA564-ΔccpA	2h	2505.86	0.20097	1687.36	3721.41	DYR_STAAM
TSB	SA564-ΔccpA	2h	2909.69	0.20097	1959.28	4321.13	DYR_STAAM
TSB-dex	SA564-ΔhptRS/ccpA	2h	3074.88	0.20097	2070.52	4566.45	DYR_STAAM
TSB	SA564-ΔhptRS/ccpA	2h	3178.74	0.20097	2140.45	4720.68	DYR_STAAM
TSB-dex	SA564-ΔhptRS	6h	2875.52	0.20097	1936.27	4270.38	DYR_STAAM
TSB	SA564-ΔhptRS	6h	3622.58	0.20097	2439.31	5379.82	DYR_STAAM
TSB-dex	SA564	6h	2874.44	0.20097	1935.54	4268.77	DYR_STAAM
TSB	SA564	6h	3625.42	0.20097	2441.23	5384.04	DYR_STAAM
TSB-dex	SA564-ΔccpA	6h	3101.24	0.20097	2088.27	4605.59	DYR_STAAM
TSB	SA564-ΔccpA	6h	3637.54	0.20097	2449.39	5402.04	DYR_STAAM
TSB-dex	SA564-ΔhptRS/ccpA	6h	3561.93	0.20097	2398.47	5289.75	DYR_STAAM
TSB	SA564-ΔhptRS/ccpA	6h	3883.47	0.20097	2614.99	5767.26	DYR_STAAM
TSB-dex	SA564-ΔhptRS	2h	9669.81	0.226975	6192.75	15099.1	EBPS_STAAM
TSB	SA564-ΔhptRS	2h	7930.11	0.226975	5078.62	12382.6	EBPS_STAAM
TSB-dex	SA564	2h	9495.45	0.226975	6081.09	14826.9	EBPS_STAAM
TSB	SA564	2h	8393.48	0.226975	5375.37	13106.2	EBPS_STAAM
TSB-dex	SA564-ΔccpA	2h	9571.93	0.226975	6130.07	14946.3	EBPS_STAAM
TSB	SA564-ΔccpA	2h	7279.22	0.226975	4661.77	11366.3	EBPS_STAAM
TSB-dex	SA564-ΔhptRS/ccpA	2h	9689.63	0.226975	6205.45	15130.1	EBPS_STAAM
TSB	SA564-ΔhptRS/ccpA	2h	8564.14	0.226975	5484.66	13372.7	EBPS_STAAM
TSB-dex	SA564-ΔhptRS	6h	15123.3	0.226975	9685.28	23614.6	EBPS_STAAM
TSB	SA564-ΔhptRS	6h	8838.18	0.226975	5660.16	13800.6	EBPS_STAAM
TSB-dex	SA564	6h	13914.1	0.226975	8910.87	21726.4	EBPS_STAAM
TSB	SA564	6h	7947.22	0.226975	5089.57	12409.4	EBPS_STAAM
TSB-dex	SA564-ΔccpA	6h	11638.2	0.226975	7453.37	18172.8	EBPS_STAAM
TSB	SA564-ΔccpA	6h	8204.12	0.226975	5254.09	12810.5	EBPS_STAAM
TSB-dex	SA564-ΔhptRS/ccpA	6h	16405.7	0.226975	10506.5	25617	EBPS_STAAM
TSB	SA564-ΔhptRS/ccpA	6h	11423.8	0.226975	7316.06	17838	EBPS_STAAM
TSB-dex	SA564-ΔhptRS	2h	5218.81	0.0522418	4701.61	5792.91	ECFA1_STAAM
TSB	SA564-ΔhptRS	2h	4561.13	0.0522418	4109.1	5062.88	ECFA1_STAAM
TSB-dex	SA564	2h	5570.14	0.0522418	5018.12	6182.89	ECFA1_STAAM
TSB	SA564	2h	4789.24	0.0522418	4314.61	5316.08	ECFA1_STAAM
TSB-dex	SA564-ΔccpA	2h	7187.53	0.0522418	6475.22	7978.2	ECFA1_STAAM
TSB	SA564-ΔccpA	2h	4916.17	0.0522418	4428.96	5456.98	ECFA1_STAAM
TSB-dex	SA564-ΔhptRS/ccpA	2h	6078.73	0.0522418	5476.31	6747.43	ECFA1_STAAM
TSB	SA564-ΔhptRS/ccpA	2h	5100.81	0.0522418	4595.3	5661.92	ECFA1_STAAM
TSB-dex	SA564-ΔhptRS	6h	10446.8	0.0522418	9411.46	11596	ECFA1_STAAM
TSB	SA564-ΔhptRS	6h	10090.5	0.0522418	9090.47	11200.5	ECFA1_STAAM
TSB-dex	SA564	6h	11335.7	0.0522418	10212.2	12582.6	ECFA1_STAAM
TSB	SA564	6h	10904.9	0.0522418	9824.2	12104.5	ECFA1_STAAM
TSB-dex	SA564-ΔccpA	6h	11886.4	0.0522418	10708.4	13194	ECFA1_STAAM
TSB	SA564-ΔccpA	6h	11325.3	0.0522418	10202.9	12571.1	ECFA1_STAAM
TSB-dex	SA564-ΔhptRS/ccpA	6h	11410.7	0.0522418	10279.8	12665.9	ECFA1_STAAM
TSB	SA564-ΔhptRS/ccpA	6h	8544.85	0.0522418	7698.02	9484.83	ECFA1_STAAM
TSB-dex	SA564-ΔhptRS	2h	31601.8	0.0555464	28341.7	35236.8	EFG_STAAM
TSB	SA564-ΔhptRS	2h	28935.1	0.0555464	25950.1	32263.4	EFG_STAAM
TSB-dex	SA564	2h	31863	0.0555464	28576	35528.1	EFG_STAAM
TSB	SA564	2h	28366.9	0.0555464	25440.5	31629.8	EFG_STAAM
TSB-dex	SA564-ΔccpA	2h	30138.5	0.0555464	27029.4	33605.3	EFG_STAAM
TSB	SA564-ΔccpA	2h	28247.2	0.0555464	25333.2	31496.4	EFG_STAAM
TSB-dex	SA564-ΔhptRS/ccpA	2h	26479.4	0.0555464	23747.7	29525.2	EFG_STAAM
TSB	SA564-ΔhptRS/ccpA	2h	25212.7	0.0555464	22611.7	28112.8	EFG_STAAM
TSB-dex	SA564-ΔhptRS	6h	22153.3	0.0555464	19867.9	24701.5	EFG_STAAM
TSB	SA564-ΔhptRS	6h	18498	0.0555464	16589.7	20625.8	EFG_STAAM
TSB-dex	SA564	6h	22227.8	0.0555464	19934.8	24784.6	EFG_STAAM
TSB	SA564	6h	18685	0.0555464	16757.5	20834.3	EFG_STAAM
TSB-dex	SA564-ΔccpA	6h	20159	0.0555464	18079.4	22477.9	EFG_STAAM
TSB	SA564-ΔccpA	6h	18851.4	0.0555464	16906.7	21019.8	EFG_STAAM
TSB-dex	SA564-ΔhptRS/ccpA	6h	18465.2	0.0555464	16560.4	20589.2	EFG_STAAM
TSB	SA564-ΔhptRS/ccpA	6h	17234.3	0.0555464	15456.4	19216.7	EFG_STAAM
TSB-dex	SA564-ΔhptRS	2h	16681.5	0.170608	11931.3	23322.8	EFP_STAAM
TSB	SA564-ΔhptRS	2h	15787.8	0.170608	11292.1	22073.3	EFP_STAAM
TSB-dex	SA564	2h	16561.9	0.170608	11845.8	23155.6	EFP_STAAM
TSB	SA564	2h	14984.3	0.170608	10717.4	20949.9	EFP_STAAM
TSB-dex	SA564-ΔccpA	2h	13466.4	0.170608	9631.74	18827.7	EFP_STAAM
TSB	SA564-ΔccpA	2h	13968.3	0.170608	9990.73	19529.4	EFP_STAAM
TSB-dex	SA564-ΔhptRS/ccpA	2h	12248	0.170608	8760.31	17124.2	EFP_STAAM
TSB	SA564-ΔhptRS/ccpA	2h	11705.6	0.170608	8372.35	16365.9	EFP_STAAM
TSB-dex	SA564-ΔhptRS	6h	15674.5	0.170608	11211.1	21914.8	EFP_STAAM
TSB	SA564-ΔhptRS	6h	11734.1	0.170608	8392.71	16405.7	EFP_STAAM
TSB-dex	SA564	6h	13838.4	0.170608	9897.83	19347.8	EFP_STAAM
TSB	SA564	6h	11895.3	0.170608	8508.02	16631.1	EFP_STAAM
TSB-dex	SA564-ΔccpA	6h	13974.3	0.170608	9995.05	19537.8	EFP_STAAM
TSB	SA564-ΔccpA	6h	12140.4	0.170608	8683.35	16973.8	EFP_STAAM
TSB-dex	SA564-ΔhptRS/ccpA	6h	11830.6	0.170608	8461.75	16540.6	EFP_STAAM
TSB	SA564-ΔhptRS/ccpA	6h	10882.1	0.170608	7783.34	15214.5	EFP_STAAM
TSB-dex	SA564-ΔhptRS	2h	33617.5	0.0714895	29221.5	38674.8	EFTS_STAAM
TSB	SA564-ΔhptRS	2h	31649.2	0.0714895	27510.6	36410.3	EFTS_STAAM
TSB-dex	SA564	2h	32566.4	0.0714895	28307.9	37465.6	EFTS_STAAM
TSB	SA564	2h	32770.6	0.0714895	28485.4	37700.5	EFTS_STAAM
TSB-dex	SA564-ΔccpA	2h	32426.5	0.0714895	28186.3	37304.6	EFTS_STAAM
TSB	SA564-ΔccpA	2h	29039.2	0.0714895	25242	33407.8	EFTS_STAAM
TSB-dex	SA564-ΔhptRS/ccpA	2h	31663.4	0.0714895	27522.9	36426.7	EFTS_STAAM
TSB	SA564-ΔhptRS/ccpA	2h	30336.3	0.0714895	26369.4	34900	EFTS_STAAM
TSB-dex	SA564-ΔhptRS	6h	27603.2	0.0714895	23993.7	31755.7	EFTS_STAAM
TSB	SA564-ΔhptRS	6h	25420	0.0714895	22096	29244.1	EFTS_STAAM
TSB-dex	SA564	6h	26725.9	0.0714895	23231.1	30746.5	EFTS_STAAM
TSB	SA564	6h	25411	0.0714895	22088.2	29233.7	EFTS_STAAM
TSB-dex	SA564-ΔccpA	6h	25741.3	0.0714895	22375.3	29613.7	EFTS_STAAM
TSB	SA564-ΔccpA	6h	24479.1	0.0714895	21278.1	28161.6	EFTS_STAAM
TSB-dex	SA564-ΔhptRS/ccpA	6h	28883.7	0.0714895	25106.7	33228.8	EFTS_STAAM
TSB	SA564-ΔhptRS/ccpA	6h	27847.5	0.0714895	24206	32036.7	EFTS_STAAM
TSB-dex	SA564-ΔhptRS	2h	106568	0.0819501	90753.3	125138	EFTU_STAAM
TSB	SA564-ΔhptRS	2h	97039.2	0.0819501	82638.8	113949	EFTU_STAAM
TSB-dex	SA564	2h	105264	0.0819501	89643.4	123607	EFTU_STAAM
TSB	SA564	2h	98954.8	0.0819501	84270.1	116198	EFTU_STAAM
TSB-dex	SA564-ΔccpA	2h	102353	0.0819501	87163.8	120188	EFTU_STAAM
TSB	SA564-ΔccpA	2h	94649.8	0.0819501	80604	111143	EFTU_STAAM
TSB-dex	SA564-ΔhptRS/ccpA	2h	107189	0.0819501	91282	125867	EFTU_STAAM
TSB	SA564-ΔhptRS/ccpA	2h	101759	0.0819501	86657.9	119491	EFTU_STAAM
TSB-dex	SA564-ΔhptRS	6h	88823.2	0.0819501	75642.1	104301	EFTU_STAAM
TSB	SA564-ΔhptRS	6h	73698.9	0.0819501	62762.2	86541.5	EFTU_STAAM
TSB-dex	SA564	6h	83073	0.0819501	70745.1	97549	EFTU_STAAM
TSB	SA564	6h	72910	0.0819501	62090.3	85615.1	EFTU_STAAM
TSB-dex	SA564-ΔccpA	6h	74419.5	0.0819501	63375.8	87387.6	EFTU_STAAM
TSB	SA564-ΔccpA	6h	72208.9	0.0819501	61493.3	84791.8	EFTU_STAAM
TSB-dex	SA564-ΔhptRS/ccpA	6h	76179.2	0.0819501	64874.4	89453.9	EFTU_STAAM
TSB	SA564-ΔhptRS/ccpA	6h	74568.5	0.0819501	63502.7	87562.6	EFTU_STAAM
TSB-dex	SA564-ΔhptRS	2h	36667.3	0.0885843	30822	43621.1	ENO_STAAM
TSB	SA564-ΔhptRS	2h	33787.1	0.0885843	28401	40194.7	ENO_STAAM
TSB-dex	SA564	2h	36323.5	0.0885843	30533.1	43212.1	ENO_STAAM
TSB	SA564	2h	36136.2	0.0885843	30375.6	42989.3	ENO_STAAM
TSB-dex	SA564-ΔccpA	2h	27507.4	0.0885843	23122.3	32724.1	ENO_STAAM
TSB	SA564-ΔccpA	2h	26192.1	0.0885843	22016.7	31159.4	ENO_STAAM
TSB-dex	SA564-ΔhptRS/ccpA	2h	32590.3	0.0885843	27394.9	38770.9	ENO_STAAM
TSB	SA564-ΔhptRS/ccpA	2h	34037	0.0885843	28611	40492	ENO_STAAM
TSB-dex	SA564-ΔhptRS	6h	48930.9	0.0885843	41130.6	58210.4	ENO_STAAM
TSB	SA564-ΔhptRS	6h	32169.7	0.0885843	27041.4	38270.5	ENO_STAAM
TSB-dex	SA564	6h	44817.2	0.0885843	37672.7	53316.6	ENO_STAAM
TSB	SA564	6h	31505.1	0.0885843	26482.8	37479.9	ENO_STAAM
TSB-dex	SA564-ΔccpA	6h	38976	0.0885843	32762.7	46367.6	ENO_STAAM
TSB	SA564-ΔccpA	6h	30080.1	0.0885843	25284.9	35784.6	ENO_STAAM
TSB-dex	SA564-ΔhptRS/ccpA	6h	49554.1	0.0885843	41654.5	58951.8	ENO_STAAM
TSB	SA564-ΔhptRS/ccpA	6h	43183	0.0885843	36299	51372.4	ENO_STAAM
TSB-dex	SA564-ΔhptRS	2h	1589.55	0.201539	1068.54	2364.6	ERA_STAAM
TSB	SA564-ΔhptRS	2h	1484.87	0.201539	998.171	2208.87	ERA_STAAM
TSB-dex	SA564	2h	1473.02	0.201539	990.21	2191.25	ERA_STAAM
TSB	SA564	2h	1308.54	0.201539	879.64	1946.57	ERA_STAAM
TSB-dex	SA564-ΔccpA	2h	1024.95	0.201539	689.004	1524.71	ERA_STAAM
TSB	SA564-ΔccpA	2h	1307.07	0.201539	878.65	1944.38	ERA_STAAM
TSB-dex	SA564-ΔhptRS/ccpA	2h	1546.1	0.201539	1039.34	2299.96	ERA_STAAM
TSB	SA564-ΔhptRS/ccpA	2h	1196.95	0.201539	804.627	1780.57	ERA_STAAM
TSB-dex	SA564-ΔhptRS	6h	1928.68	0.201539	1296.52	2869.08	ERA_STAAM
TSB	SA564-ΔhptRS	6h	1580.44	0.201539	1062.42	2351.05	ERA_STAAM
TSB-dex	SA564	6h	1882.16	0.201539	1265.24	2799.88	ERA_STAAM
TSB	SA564	6h	1621.25	0.201539	1089.85	2411.75	ERA_STAAM
TSB-dex	SA564-ΔccpA	6h	1840.96	0.201539	1237.55	2738.58	ERA_STAAM
TSB	SA564-ΔccpA	6h	1530.55	0.201539	1028.88	2276.82	ERA_STAAM
TSB-dex	SA564-ΔhptRS/ccpA	6h	1686.23	0.201539	1133.53	2508.42	ERA_STAAM
TSB	SA564-ΔhptRS/ccpA	6h	1666.15	0.201539	1120.04	2478.54	ERA_STAAM
TSB-dex	SA564-ΔhptRS	2h	7278.77	0.270326	4272.73	12399.7	ERMA_STAAM
TSB	SA564-ΔhptRS	2h	6777.56	0.270326	3978.51	11545.8	ERMA_STAAM
TSB-dex	SA564	2h	7547.18	0.270326	4430.29	12856.9	ERMA_STAAM
TSB	SA564	2h	7037.64	0.270326	4131.18	11988.9	ERMA_STAAM
TSB-dex	SA564-ΔccpA	2h	17578.7	0.270326	10318.9	29945.9	ERMA_STAAM
TSB	SA564-ΔccpA	2h	12100.6	0.270326	7103.24	20613.9	ERMA_STAAM
TSB-dex	SA564-ΔhptRS/ccpA	2h	18684.1	0.270326	10967.8	31829.1	ERMA_STAAM
TSB	SA564-ΔhptRS/ccpA	2h	14031.4	0.270326	8236.63	23903.1	ERMA_STAAM
TSB-dex	SA564-ΔhptRS	6h	15198.2	0.270326	8921.56	25890.8	ERMA_STAAM
TSB	SA564-ΔhptRS	6h	17582.8	0.270326	10321.3	29953	ERMA_STAAM
TSB-dex	SA564	6h	14162.1	0.270326	8313.35	24125.7	ERMA_STAAM
TSB	SA564	6h	15448.5	0.270326	9068.49	26317.2	ERMA_STAAM
TSB-dex	SA564-ΔccpA	6h	18777.4	0.270326	11022.6	31988	ERMA_STAAM
TSB	SA564-ΔccpA	6h	16470.4	0.270326	9668.35	28058	ERMA_STAAM
TSB-dex	SA564-ΔhptRS/ccpA	6h	22121.2	0.270326	12985.4	37684.3	ERMA_STAAM
TSB	SA564-ΔhptRS/ccpA	6h	20183.8	0.270326	11848.1	34383.8	ERMA_STAAM
TSB-dex	SA564-ΔhptRS	2h	6409.13	0.0798314	5464.33	7517.28	ESSA_STAAM
TSB	SA564-ΔhptRS	2h	5733.01	0.0798314	4887.89	6724.27	ESSA_STAAM
TSB-dex	SA564	2h	6385.24	0.0798314	5443.97	7489.27	ESSA_STAAM
TSB	SA564	2h	6355.86	0.0798314	5418.92	7454.81	ESSA_STAAM
TSB-dex	SA564-ΔccpA	2h	7471.45	0.0798314	6370.05	8763.28	ESSA_STAAM
TSB	SA564-ΔccpA	2h	5948.61	0.0798314	5071.7	6977.15	ESSA_STAAM
TSB-dex	SA564-ΔhptRS/ccpA	2h	7042.26	0.0798314	6004.13	8259.89	ESSA_STAAM
TSB	SA564-ΔhptRS/ccpA	2h	7147.61	0.0798314	6093.95	8383.45	ESSA_STAAM
TSB-dex	SA564-ΔhptRS	6h	9328.08	0.0798314	7952.99	10940.9	ESSA_STAAM
TSB	SA564-ΔhptRS	6h	5551.13	0.0798314	4732.81	6510.94	ESSA_STAAM
TSB-dex	SA564	6h	8707.79	0.0798314	7424.14	10213.4	ESSA_STAAM
TSB	SA564	6h	6128.44	0.0798314	5225.02	7188.06	ESSA_STAAM
TSB-dex	SA564-ΔccpA	6h	8033.4	0.0798314	6849.16	9422.39	ESSA_STAAM
TSB	SA564-ΔccpA	6h	6629.66	0.0798314	5652.35	7775.95	ESSA_STAAM
TSB-dex	SA564-ΔhptRS/ccpA	6h	6856.01	0.0798314	5845.33	8041.43	ESSA_STAAM
TSB	SA564-ΔhptRS/ccpA	6h	5135.33	0.0798314	4378.31	6023.24	ESSA_STAAM
TSB-dex	SA564-ΔhptRS	2h	6735.57	0.145103	5064.54	8957.95	ESXA_STAAM
TSB	SA564-ΔhptRS	2h	5800.55	0.145103	4361.49	7714.43	ESXA_STAAM
TSB-dex	SA564	2h	6493.12	0.145103	4882.24	8635.51	ESXA_STAAM
TSB	SA564	2h	6095.17	0.145103	4583.01	8106.25	ESXA_STAAM
TSB-dex	SA564-ΔccpA	2h	4646.47	0.145103	3493.72	6179.56	ESXA_STAAM
TSB	SA564-ΔccpA	2h	4277.6	0.145103	3216.37	5688.99	ESXA_STAAM
TSB-dex	SA564-ΔhptRS/ccpA	2h	3547.81	0.145103	2667.63	4718.4	ESXA_STAAM
TSB	SA564-ΔhptRS/ccpA	2h	4053.13	0.145103	3047.59	5390.45	ESXA_STAAM
TSB-dex	SA564-ΔhptRS	6h	8398.82	0.145103	6315.15	11170	ESXA_STAAM
TSB	SA564-ΔhptRS	6h	5298.58	0.145103	3984.05	7046.83	ESXA_STAAM
TSB-dex	SA564	6h	7546.41	0.145103	5674.21	10036.3	ESXA_STAAM
TSB	SA564	6h	4659.91	0.145103	3503.83	6197.44	ESXA_STAAM
TSB-dex	SA564-ΔccpA	6h	7077.35	0.145103	5321.52	9412.5	ESXA_STAAM
TSB	SA564-ΔccpA	6h	4945.15	0.145103	3718.31	6576.8	ESXA_STAAM
TSB-dex	SA564-ΔhptRS/ccpA	6h	6581.89	0.145103	4948.98	8753.56	ESXA_STAAM
TSB	SA564-ΔhptRS/ccpA	6h	4483.54	0.145103	3371.21	5962.87	ESXA_STAAM
TSB-dex	SA564-ΔhptRS	2h	1659.11	0.210209	1097.99	2507	EX7L_STAAM
TSB	SA564-ΔhptRS	2h	1614.93	0.210209	1068.75	2440.24	EX7L_STAAM
TSB-dex	SA564	2h	1678.07	0.210209	1110.53	2535.64	EX7L_STAAM
TSB	SA564	2h	1606.32	0.210209	1063.05	2427.22	EX7L_STAAM
TSB-dex	SA564-ΔccpA	2h	2505.58	0.210209	1658.17	3786.05	EX7L_STAAM
TSB	SA564-ΔccpA	2h	2363.34	0.210209	1564.04	3571.11	EX7L_STAAM
TSB-dex	SA564-ΔhptRS/ccpA	2h	2343.83	0.210209	1551.13	3541.63	EX7L_STAAM
TSB	SA564-ΔhptRS/ccpA	2h	2343.7	0.210209	1551.04	3541.44	EX7L_STAAM
TSB-dex	SA564-ΔhptRS	6h	2580.67	0.210209	1707.87	3899.51	EX7L_STAAM
TSB	SA564-ΔhptRS	6h	3493.48	0.210209	2311.96	5278.82	EX7L_STAAM
TSB-dex	SA564	6h	2827.88	0.210209	1871.47	4273.07	EX7L_STAAM
TSB	SA564	6h	3527.91	0.210209	2334.75	5330.85	EX7L_STAAM
TSB-dex	SA564-ΔccpA	6h	3845.89	0.210209	2545.18	5811.33	EX7L_STAAM
TSB	SA564-ΔccpA	6h	3793.56	0.210209	2510.55	5732.25	EX7L_STAAM
TSB-dex	SA564-ΔhptRS/ccpA	6h	3868.01	0.210209	2559.82	5844.75	EX7L_STAAM
TSB	SA564-ΔhptRS/ccpA	6h	3198.09	0.210209	2116.47	4832.46	EX7L_STAAM
TSB-dex	SA564-ΔhptRS	2h	11193.9	0.134945	8590.23	14586.6	EZRA_STAAM
TSB	SA564-ΔhptRS	2h	11711	0.134945	8987.08	15260.5	EZRA_STAAM
TSB-dex	SA564	2h	11454.9	0.134945	8790.58	14926.8	EZRA_STAAM
TSB	SA564	2h	11844.5	0.134945	9089.5	15434.4	EZRA_STAAM
TSB-dex	SA564-ΔccpA	2h	10771.3	0.134945	8265.97	14036	EZRA_STAAM
TSB	SA564-ΔccpA	2h	12833.9	0.134945	9848.83	16723.8	EZRA_STAAM
TSB-dex	SA564-ΔhptRS/ccpA	2h	14497	0.134945	11125.1	18891	EZRA_STAAM
TSB	SA564-ΔhptRS/ccpA	2h	15139.9	0.134945	11618.4	19728.7	EZRA_STAAM
TSB-dex	SA564-ΔhptRS	6h	13948.4	0.134945	10704.1	18176.1	EZRA_STAAM
TSB	SA564-ΔhptRS	6h	15348.1	0.134945	11778.2	20000	EZRA_STAAM
TSB-dex	SA564	6h	14202.1	0.134945	10898.8	18506.6	EZRA_STAAM
TSB	SA564	6h	15885.6	0.134945	12190.7	20700.4	EZRA_STAAM
TSB-dex	SA564-ΔccpA	6h	14189	0.134945	10888.7	18489.6	EZRA_STAAM
TSB	SA564-ΔccpA	6h	15704.9	0.134945	12052	20465	EZRA_STAAM
TSB-dex	SA564-ΔhptRS/ccpA	6h	17938.7	0.134945	13766.3	23375.8	EZRA_STAAM
TSB	SA564-ΔhptRS/ccpA	6h	19197.6	0.134945	14732.3	25016.2	EZRA_STAAM
TSB-dex	SA564-ΔhptRS	2h	11469.2	0.0873289	9663.95	13611.8	FABD_STAAM
TSB	SA564-ΔhptRS	2h	10576.6	0.0873289	8911.86	12552.4	FABD_STAAM
TSB-dex	SA564	2h	11050.9	0.0873289	9311.49	13115.3	FABD_STAAM
TSB	SA564	2h	11400.5	0.0873289	9606.05	13530.2	FABD_STAAM
TSB-dex	SA564-ΔccpA	2h	10514.8	0.0873289	8859.77	12479.1	FABD_STAAM
TSB	SA564-ΔccpA	2h	9946.82	0.0873289	8381.17	11805	FABD_STAAM
TSB-dex	SA564-ΔhptRS/ccpA	2h	11514.2	0.0873289	9701.84	13665.1	FABD_STAAM
TSB	SA564-ΔhptRS/ccpA	2h	11263.4	0.0873289	9490.47	13367.4	FABD_STAAM
TSB-dex	SA564-ΔhptRS	6h	8145.46	0.0873289	6863.35	9667.09	FABD_STAAM
TSB	SA564-ΔhptRS	6h	9135.75	0.0873289	7697.76	10842.4	FABD_STAAM
TSB-dex	SA564	6h	7959.01	0.0873289	6706.24	9445.8	FABD_STAAM
TSB	SA564	6h	8975.1	0.0873289	7562.4	10651.7	FABD_STAAM
TSB-dex	SA564-ΔccpA	6h	7404.39	0.0873289	6238.92	8787.58	FABD_STAAM
TSB	SA564-ΔccpA	6h	9028.51	0.0873289	7607.4	10715.1	FABD_STAAM
TSB-dex	SA564-ΔhptRS/ccpA	6h	9382.88	0.0873289	7905.99	11135.7	FABD_STAAM
TSB	SA564-ΔhptRS/ccpA	6h	10340.7	0.0873289	8713.07	12272.4	FABD_STAAM
TSB-dex	SA564-ΔhptRS	2h	15396.2	0.15378	11385.7	20819.3	FABF_STAAM
TSB	SA564-ΔhptRS	2h	14557.4	0.15378	10765.4	19685	FABF_STAAM
TSB-dex	SA564	2h	15536.9	0.15378	11489.8	21009.6	FABF_STAAM
TSB	SA564	2h	14203.6	0.15378	10503.8	19206.6	FABF_STAAM
TSB-dex	SA564-ΔccpA	2h	12712.6	0.15378	9401.17	17190.5	FABF_STAAM
TSB	SA564-ΔccpA	2h	12658.4	0.15378	9361.08	17117.2	FABF_STAAM
TSB-dex	SA564-ΔhptRS/ccpA	2h	13621.6	0.15378	10073.4	18419.7	FABF_STAAM
TSB	SA564-ΔhptRS/ccpA	2h	13713.6	0.15378	10141.4	18544	FABF_STAAM
TSB-dex	SA564-ΔhptRS	6h	9830.82	0.15378	7270.04	13293.6	FABF_STAAM
TSB	SA564-ΔhptRS	6h	10467.3	0.15378	7740.73	14154.3	FABF_STAAM
TSB-dex	SA564	6h	9871.41	0.15378	7300.06	13348.5	FABF_STAAM
TSB	SA564	6h	10382.2	0.15378	7677.77	14039.2	FABF_STAAM
TSB-dex	SA564-ΔccpA	6h	8841.28	0.15378	6538.26	11955.5	FABF_STAAM
TSB	SA564-ΔccpA	6h	10396.8	0.15378	7688.61	14059	FABF_STAAM
TSB-dex	SA564-ΔhptRS/ccpA	6h	10177.3	0.15378	7526.29	13762.2	FABF_STAAM
TSB	SA564-ΔhptRS/ccpA	6h	11090.9	0.15378	8201.89	14997.5	FABF_STAAM
TSB-dex	SA564-ΔhptRS	2h	11428.1	0.0868878	9638.17	13550.4	FABG_STAAM
TSB	SA564-ΔhptRS	2h	12371.1	0.0868878	10433.5	14668.6	FABG_STAAM
TSB-dex	SA564	2h	11434.3	0.0868878	9643.41	13557.8	FABG_STAAM
TSB	SA564	2h	12824.8	0.0868878	10816.1	15206.5	FABG_STAAM
TSB-dex	SA564-ΔccpA	2h	9536.76	0.0868878	8043.08	11307.8	FABG_STAAM
TSB	SA564-ΔccpA	2h	10738.6	0.0868878	9056.67	12732.9	FABG_STAAM
TSB-dex	SA564-ΔhptRS/ccpA	2h	10892.1	0.0868878	9186.18	12914.9	FABG_STAAM
TSB	SA564-ΔhptRS/ccpA	2h	11985.4	0.0868878	10108.2	14211.2	FABG_STAAM
TSB-dex	SA564-ΔhptRS	6h	12290	0.0868878	10365.1	14572.4	FABG_STAAM
TSB	SA564-ΔhptRS	6h	11927.3	0.0868878	10059.2	14142.4	FABG_STAAM
TSB-dex	SA564	6h	11876.3	0.0868878	10016.1	14081.8	FABG_STAAM
TSB	SA564	6h	11972	0.0868878	10096.9	14195.3	FABG_STAAM
TSB-dex	SA564-ΔccpA	6h	10188.4	0.0868878	8592.69	12080.6	FABG_STAAM
TSB	SA564-ΔccpA	6h	11729.3	0.0868878	9892.24	13907.6	FABG_STAAM
TSB-dex	SA564-ΔhptRS/ccpA	6h	11263	0.0868878	9498.91	13354.6	FABG_STAAM
TSB	SA564-ΔhptRS/ccpA	6h	12161.2	0.0868878	10256.5	14419.7	FABG_STAAM
TSB-dex	SA564-ΔhptRS	2h	10465.6	0.114897	8353.24	13112	FABH_STAAM
TSB	SA564-ΔhptRS	2h	9978.6	0.114897	7964.56	12501.9	FABH_STAAM
TSB-dex	SA564	2h	10659.7	0.114897	8508.23	13355.3	FABH_STAAM
TSB	SA564	2h	10774.4	0.114897	8599.75	13499	FABH_STAAM
TSB-dex	SA564-ΔccpA	2h	9725.06	0.114897	7762.2	12184.3	FABH_STAAM
TSB	SA564-ΔccpA	2h	9874.04	0.114897	7881.11	12370.9	FABH_STAAM
TSB-dex	SA564-ΔhptRS/ccpA	2h	11020.2	0.114897	8795.91	13806.9	FABH_STAAM
TSB	SA564-ΔhptRS/ccpA	2h	10369.5	0.114897	8276.55	12991.7	FABH_STAAM
TSB-dex	SA564-ΔhptRS	6h	9285.76	0.114897	7411.56	11633.9	FABH_STAAM
TSB	SA564-ΔhptRS	6h	10559.6	0.114897	8428.28	13229.8	FABH_STAAM
TSB-dex	SA564	6h	9216.77	0.114897	7356.5	11547.5	FABH_STAAM
TSB	SA564	6h	10223.5	0.114897	8160.06	12808.8	FABH_STAAM
TSB-dex	SA564-ΔccpA	6h	9693.39	0.114897	7736.92	12144.6	FABH_STAAM
TSB	SA564-ΔccpA	6h	10645.9	0.114897	8497.2	13338	FABH_STAAM
TSB-dex	SA564-ΔhptRS/ccpA	6h	10910	0.114897	8707.98	13668.9	FABH_STAAM
TSB	SA564-ΔhptRS/ccpA	6h	11860.5	0.114897	9466.65	14859.7	FABH_STAAM
TSB-dex	SA564-ΔhptRS	2h	11121.5	0.134657	8522.59	14512.9	FABZ_STAAM
TSB	SA564-ΔhptRS	2h	11272.6	0.134657	8638.38	14710.1	FABZ_STAAM
TSB-dex	SA564	2h	11582.9	0.134657	8876.14	15115	FABZ_STAAM
TSB	SA564	2h	10677.6	0.134657	8182.39	13933.6	FABZ_STAAM
TSB-dex	SA564-ΔccpA	2h	10715.2	0.134657	8211.25	13982.8	FABZ_STAAM
TSB	SA564-ΔccpA	2h	8546.68	0.134657	6549.46	11152.9	FABZ_STAAM
TSB-dex	SA564-ΔhptRS/ccpA	2h	10037.5	0.134657	7691.9	13098.4	FABZ_STAAM
TSB	SA564-ΔhptRS/ccpA	2h	9025.04	0.134657	6916.03	11777.2	FABZ_STAAM
TSB-dex	SA564-ΔhptRS	6h	11595.7	0.134657	8885.99	15131.8	FABZ_STAAM
TSB	SA564-ΔhptRS	6h	9962.2	0.134657	7634.19	13000.1	FABZ_STAAM
TSB-dex	SA564	6h	12297	0.134657	9423.36	16046.8	FABZ_STAAM
TSB	SA564	6h	9336.32	0.134657	7154.57	12183.4	FABZ_STAAM
TSB-dex	SA564-ΔccpA	6h	9526.04	0.134657	7299.96	12431	FABZ_STAAM
TSB	SA564-ΔccpA	6h	8235.36	0.134657	6310.89	10746.7	FABZ_STAAM
TSB-dex	SA564-ΔhptRS/ccpA	6h	9939.34	0.134657	7616.68	12970.3	FABZ_STAAM
TSB	SA564-ΔhptRS/ccpA	6h	8600.55	0.134657	6590.74	11223.2	FABZ_STAAM
TSB-dex	SA564-ΔhptRS	2h	1522.36	0.232271	961.907	2409.37	FEMA_STAAM
TSB	SA564-ΔhptRS	2h	1645.08	0.232271	1039.44	2603.59	FEMA_STAAM
TSB-dex	SA564	2h	1539.73	0.232271	972.883	2436.86	FEMA_STAAM
TSB	SA564	2h	1258.13	0.232271	794.948	1991.17	FEMA_STAAM
TSB-dex	SA564-ΔccpA	2h	683.579	0.232271	431.92	1081.87	FEMA_STAAM
TSB	SA564-ΔccpA	2h	1234.55	0.232271	780.05	1953.86	FEMA_STAAM
TSB-dex	SA564-ΔhptRS/ccpA	2h	1522.25	0.232271	961.836	2409.19	FEMA_STAAM
TSB	SA564-ΔhptRS/ccpA	2h	1607.69	0.232271	1015.82	2544.42	FEMA_STAAM
TSB-dex	SA564-ΔhptRS	6h	971	0.232271	613.527	1536.75	FEMA_STAAM
TSB	SA564-ΔhptRS	6h	864.901	0.232271	546.489	1368.84	FEMA_STAAM
TSB-dex	SA564	6h	1190.18	0.232271	752.018	1883.64	FEMA_STAAM
TSB	SA564	6h	902.093	0.232271	569.988	1427.7	FEMA_STAAM
TSB-dex	SA564-ΔccpA	6h	948.672	0.232271	599.419	1501.42	FEMA_STAAM
TSB	SA564-ΔccpA	6h	884.28	0.232271	558.734	1399.51	FEMA_STAAM
TSB-dex	SA564-ΔhptRS/ccpA	6h	1278.52	0.232271	807.832	2023.45	FEMA_STAAM
TSB	SA564-ΔhptRS/ccpA	6h	1239.39	0.232271	783.111	1961.52	FEMA_STAAM
TSB-dex	SA564-ΔhptRS	2h	4313.43	0.266717	2546.06	7307.64	FEMB_STAAM
TSB	SA564-ΔhptRS	2h	4673.96	0.266717	2758.87	7918.44	FEMB_STAAM
TSB-dex	SA564	2h	4507.27	0.266717	2660.48	7636.02	FEMB_STAAM
TSB	SA564	2h	4311	0.266717	2544.63	7303.52	FEMB_STAAM
TSB-dex	SA564-ΔccpA	2h	3992.12	0.266717	2356.41	6763.29	FEMB_STAAM
TSB	SA564-ΔccpA	2h	3444.16	0.266717	2032.96	5834.95	FEMB_STAAM
TSB-dex	SA564-ΔhptRS/ccpA	2h	3814.37	0.266717	2251.48	6462.15	FEMB_STAAM
TSB	SA564-ΔhptRS/ccpA	2h	3237.7	0.266717	1911.1	5485.18	FEMB_STAAM
TSB-dex	SA564-ΔhptRS	6h	9948.11	0.266717	5872.01	16853.7	FEMB_STAAM
TSB	SA564-ΔhptRS	6h	7111.42	0.266717	4197.61	12047.9	FEMB_STAAM
TSB-dex	SA564	6h	9398.02	0.266717	5547.31	15921.7	FEMB_STAAM
TSB	SA564	6h	6671.37	0.266717	3937.87	11302.4	FEMB_STAAM
TSB-dex	SA564-ΔccpA	6h	6646.33	0.266717	3923.08	11259.9	FEMB_STAAM
TSB	SA564-ΔccpA	6h	5962.03	0.266717	3519.17	10100.6	FEMB_STAAM
TSB-dex	SA564-ΔhptRS/ccpA	6h	4331.2	0.266717	2556.55	7337.75	FEMB_STAAM
TSB	SA564-ΔhptRS/ccpA	6h	4290.02	0.266717	2532.24	7267.98	FEMB_STAAM
TSB-dex	SA564-ΔhptRS	2h	3789.26	0.073092	3274.46	4385	FEMX_STAAM
TSB	SA564-ΔhptRS	2h	4381.95	0.073092	3786.63	5070.86	FEMX_STAAM
TSB-dex	SA564	2h	3810.23	0.073092	3292.58	4409.26	FEMX_STAAM
TSB	SA564	2h	3871.6	0.073092	3345.61	4480.28	FEMX_STAAM
TSB-dex	SA564-ΔccpA	2h	3074.94	0.073092	2657.19	3558.38	FEMX_STAAM
TSB	SA564-ΔccpA	2h	4644.1	0.073092	4013.16	5374.23	FEMX_STAAM
TSB-dex	SA564-ΔhptRS/ccpA	2h	3813.96	0.073092	3295.81	4413.58	FEMX_STAAM
TSB	SA564-ΔhptRS/ccpA	2h	3841.32	0.073092	3319.44	4445.24	FEMX_STAAM
TSB-dex	SA564-ΔhptRS	6h	5555.57	0.073092	4800.8	6429	FEMX_STAAM
TSB	SA564-ΔhptRS	6h	7707.82	0.073092	6660.65	8919.62	FEMX_STAAM
TSB-dex	SA564	6h	5058.46	0.073092	4371.23	5853.74	FEMX_STAAM
TSB	SA564	6h	7389.6	0.073092	6385.67	8551.37	FEMX_STAAM
TSB-dex	SA564-ΔccpA	6h	6526.68	0.073092	5639.98	7552.79	FEMX_STAAM
TSB	SA564-ΔccpA	6h	7777.09	0.073092	6720.52	8999.79	FEMX_STAAM
TSB-dex	SA564-ΔhptRS/ccpA	6h	5618.78	0.073092	4855.42	6502.15	FEMX_STAAM
TSB	SA564-ΔhptRS/ccpA	6h	6564.48	0.073092	5672.64	7596.53	FEMX_STAAM
TSB-dex	SA564-ΔhptRS	2h	30146.6	0.230537	19175.7	47394	FENR_STAAM
TSB	SA564-ΔhptRS	2h	26185.1	0.230537	16655.9	41166.1	FENR_STAAM
TSB-dex	SA564	2h	31552	0.230537	20069.7	49603.5	FENR_STAAM
TSB	SA564	2h	28006	0.230537	17814.2	44028.8	FENR_STAAM
TSB-dex	SA564-ΔccpA	2h	32333.8	0.230537	20567	50832.6	FENR_STAAM
TSB	SA564-ΔccpA	2h	26724.4	0.230537	16999	42014	FENR_STAAM
TSB-dex	SA564-ΔhptRS/ccpA	2h	33662.3	0.230537	21412	52921.1	FENR_STAAM
TSB	SA564-ΔhptRS/ccpA	2h	30624.1	0.230537	19479.5	48144.8	FENR_STAAM
TSB-dex	SA564-ΔhptRS	6h	31475.4	0.230537	20021	49483	FENR_STAAM
TSB	SA564-ΔhptRS	6h	26979.7	0.230537	17161.3	42415.2	FENR_STAAM
TSB-dex	SA564	6h	30501.8	0.230537	19401.7	47952.5	FENR_STAAM
TSB	SA564	6h	26024.4	0.230537	16553.7	40913.4	FENR_STAAM
TSB-dex	SA564-ΔccpA	6h	31098.1	0.230537	19781	48889.9	FENR_STAAM
TSB	SA564-ΔccpA	6h	26684.7	0.230537	16973.7	41951.5	FENR_STAAM
TSB-dex	SA564-ΔhptRS/ccpA	6h	34717	0.230537	22083	54579.3	FENR_STAAM
TSB	SA564-ΔhptRS/ccpA	6h	28542.3	0.230537	18155.3	44871.9	FENR_STAAM
TSB-dex	SA564-ΔhptRS	2h	4272.15	0.0793115	3646.16	5005.62	FLIPR_STAAM
TSB	SA564-ΔhptRS	2h	4586.98	0.0793115	3914.86	5374.5	FLIPR_STAAM
TSB-dex	SA564	2h	4282.69	0.0793115	3655.15	5017.96	FLIPR_STAAM
TSB	SA564	2h	4052.73	0.0793115	3458.89	4748.52	FLIPR_STAAM
TSB-dex	SA564-ΔccpA	2h	4303.95	0.0793115	3673.3	5042.87	FLIPR_STAAM
TSB	SA564-ΔccpA	2h	4218.07	0.0793115	3600	4942.25	FLIPR_STAAM
TSB-dex	SA564-ΔhptRS/ccpA	2h	3802.04	0.0793115	3244.93	4454.79	FLIPR_STAAM
TSB	SA564-ΔhptRS/ccpA	2h	3708.87	0.0793115	3165.41	4345.63	FLIPR_STAAM
TSB-dex	SA564-ΔhptRS	6h	3998.55	0.0793115	3412.65	4685.04	FLIPR_STAAM
TSB	SA564-ΔhptRS	6h	3695.36	0.0793115	3153.89	4329.8	FLIPR_STAAM
TSB-dex	SA564	6h	3960.8	0.0793115	3380.43	4640.81	FLIPR_STAAM
TSB	SA564	6h	3470.92	0.0793115	2962.33	4066.83	FLIPR_STAAM
TSB-dex	SA564-ΔccpA	6h	3794	0.0793115	3238.07	4445.38	FLIPR_STAAM
TSB	SA564-ΔccpA	6h	3746.43	0.0793115	3197.48	4389.64	FLIPR_STAAM
TSB-dex	SA564-ΔhptRS/ccpA	6h	2713.14	0.0793115	2315.59	3178.95	FLIPR_STAAM
TSB	SA564-ΔhptRS/ccpA	6h	3597.47	0.0793115	3070.34	4215.1	FLIPR_STAAM
TSB-dex	SA564-ΔhptRS	2h	3604.25	0.0494637	3265.13	3978.6	FMT_STAAM
TSB	SA564-ΔhptRS	2h	3395.03	0.0494637	3075.59	3747.65	FMT_STAAM
TSB-dex	SA564	2h	3567.93	0.0494637	3232.22	3938.5	FMT_STAAM
TSB	SA564	2h	3712.9	0.0494637	3363.56	4098.53	FMT_STAAM
TSB-dex	SA564-ΔccpA	2h	2859.44	0.0494637	2590.39	3156.43	FMT_STAAM
TSB	SA564-ΔccpA	2h	2706.63	0.0494637	2451.96	2987.74	FMT_STAAM
TSB-dex	SA564-ΔhptRS/ccpA	2h	2763.19	0.0494637	2503.2	3050.18	FMT_STAAM
TSB	SA564-ΔhptRS/ccpA	2h	2870.48	0.0494637	2600.4	3168.62	FMT_STAAM
TSB-dex	SA564-ΔhptRS	6h	3183.42	0.0494637	2883.89	3514.05	FMT_STAAM
TSB	SA564-ΔhptRS	6h	2917.29	0.0494637	2642.8	3220.28	FMT_STAAM
TSB-dex	SA564	6h	3321.39	0.0494637	3008.88	3666.36	FMT_STAAM
TSB	SA564	6h	2842.28	0.0494637	2574.85	3137.48	FMT_STAAM
TSB-dex	SA564-ΔccpA	6h	2793.97	0.0494637	2531.08	3084.15	FMT_STAAM
TSB	SA564-ΔccpA	6h	2439.41	0.0494637	2209.88	2692.77	FMT_STAAM
TSB-dex	SA564-ΔhptRS/ccpA	6h	2660.21	0.0494637	2409.92	2936.51	FMT_STAAM
TSB	SA564-ΔhptRS/ccpA	6h	2306.92	0.0494637	2089.86	2546.52	FMT_STAAM
TSB-dex	SA564-ΔhptRS	2h	18862	0.0780618	16138.5	22045.3	FMTA_STAAM
TSB	SA564-ΔhptRS	2h	15836.9	0.0780618	13550.2	18509.6	FMTA_STAAM
TSB-dex	SA564	2h	17238.5	0.0780618	14749.4	20147.8	FMTA_STAAM
TSB	SA564	2h	16550.8	0.0780618	14160.9	19344	FMTA_STAAM
TSB-dex	SA564-ΔccpA	2h	28740.6	0.0780618	24590.6	33591	FMTA_STAAM
TSB	SA564-ΔccpA	2h	24210	0.0780618	20714.2	28295.7	FMTA_STAAM
TSB-dex	SA564-ΔhptRS/ccpA	2h	30169.8	0.0780618	25813.5	35261.4	FMTA_STAAM
TSB	SA564-ΔhptRS/ccpA	2h	26051.3	0.0780618	22289.7	30447.8	FMTA_STAAM
TSB-dex	SA564-ΔhptRS	6h	18592.9	0.0780618	15908.2	21730.7	FMTA_STAAM
TSB	SA564-ΔhptRS	6h	18291	0.0780618	15649.9	21377.9	FMTA_STAAM
TSB-dex	SA564	6h	18770	0.0780618	16059.7	21937.7	FMTA_STAAM
TSB	SA564	6h	18522	0.0780618	15847.5	21647.8	FMTA_STAAM
TSB-dex	SA564-ΔccpA	6h	20683.4	0.0780618	17696.8	24174	FMTA_STAAM
TSB	SA564-ΔccpA	6h	15565.8	0.0780618	13318.2	18192.7	FMTA_STAAM
TSB-dex	SA564-ΔhptRS/ccpA	6h	27546.5	0.0780618	23568.9	32195.3	FMTA_STAAM
TSB	SA564-ΔhptRS/ccpA	6h	19875	0.0780618	17005.1	23229.1	FMTA_STAAM
TSB-dex	SA564-ΔhptRS	2h	3194.28	0.158191	2341.47	4357.7	FOLB_STAAM
TSB	SA564-ΔhptRS	2h	3000.36	0.158191	2199.32	4093.15	FOLB_STAAM
TSB-dex	SA564	2h	3168.41	0.158191	2322.5	4322.4	FOLB_STAAM
TSB	SA564	2h	2885.85	0.158191	2115.38	3936.94	FOLB_STAAM
TSB-dex	SA564-ΔccpA	2h	2669.31	0.158191	1956.66	3641.53	FOLB_STAAM
TSB	SA564-ΔccpA	2h	3060.7	0.158191	2243.55	4175.47	FOLB_STAAM
TSB-dex	SA564-ΔhptRS/ccpA	2h	2895.38	0.158191	2122.37	3949.93	FOLB_STAAM
TSB	SA564-ΔhptRS/ccpA	2h	2563.64	0.158191	1879.2	3497.37	FOLB_STAAM
TSB-dex	SA564-ΔhptRS	6h	3330.84	0.158191	2441.57	4544	FOLB_STAAM
TSB	SA564-ΔhptRS	6h	2789.24	0.158191	2044.57	3805.14	FOLB_STAAM
TSB-dex	SA564	6h	3235.06	0.158191	2371.36	4413.33	FOLB_STAAM
TSB	SA564	6h	2683.93	0.158191	1967.37	3661.47	FOLB_STAAM
TSB-dex	SA564-ΔccpA	6h	3405.11	0.158191	2496.01	4645.32	FOLB_STAAM
TSB	SA564-ΔccpA	6h	2890.07	0.158191	2118.48	3942.7	FOLB_STAAM
TSB-dex	SA564-ΔhptRS/ccpA	6h	3534.85	0.158191	2591.11	4822.31	FOLB_STAAM
TSB	SA564-ΔhptRS/ccpA	6h	3126.5	0.158191	2291.79	4265.24	FOLB_STAAM
TSB-dex	SA564-ΔhptRS	2h	9110.18	0.0774752	7826.34	10604.6	FOLD_STAAM
TSB	SA564-ΔhptRS	2h	8256.82	0.0774752	7093.24	9611.26	FOLD_STAAM
TSB-dex	SA564	2h	9223.16	0.0774752	7923.41	10736.1	FOLD_STAAM
TSB	SA564	2h	8834.3	0.0774752	7589.35	10283.5	FOLD_STAAM
TSB-dex	SA564-ΔccpA	2h	9490.06	0.0774752	8152.69	11046.8	FOLD_STAAM
TSB	SA564-ΔccpA	2h	8835.1	0.0774752	7590.03	10284.4	FOLD_STAAM
TSB-dex	SA564-ΔhptRS/ccpA	2h	10123.2	0.0774752	8696.6	11783.8	FOLD_STAAM
TSB	SA564-ΔhptRS/ccpA	2h	9454.12	0.0774752	8121.82	11005	FOLD_STAAM
TSB-dex	SA564-ΔhptRS	6h	12971	0.0774752	11143.1	15098.8	FOLD_STAAM
TSB	SA564-ΔhptRS	6h	16276.5	0.0774752	13982.8	18946.5	FOLD_STAAM
TSB-dex	SA564	6h	12860.4	0.0774752	11048	14970	FOLD_STAAM
TSB	SA564	6h	15716.9	0.0774752	13502	18295.1	FOLD_STAAM
TSB-dex	SA564-ΔccpA	6h	15360.1	0.0774752	13195.5	17879.8	FOLD_STAAM
TSB	SA564-ΔccpA	6h	17377.2	0.0774752	14928.4	20227.8	FOLD_STAAM
TSB-dex	SA564-ΔhptRS/ccpA	6h	20473.6	0.0774752	17588.4	23832.1	FOLD_STAAM
TSB	SA564-ΔhptRS/ccpA	6h	20908.9	0.0774752	17962.3	24338.7	FOLD_STAAM
TSB-dex	SA564-ΔhptRS	2h	10278.6	0.0664628	9023.04	11709	FTHS_STAAM
TSB	SA564-ΔhptRS	2h	10457.4	0.0664628	9179.96	11912.6	FTHS_STAAM
TSB-dex	SA564	2h	10787.1	0.0664628	9469.41	12288.2	FTHS_STAAM
TSB	SA564	2h	11500.7	0.0664628	10095.9	13101.1	FTHS_STAAM
TSB-dex	SA564-ΔccpA	2h	15739.4	0.0664628	13816.7	17929.6	FTHS_STAAM
TSB	SA564-ΔccpA	2h	15228.3	0.0664628	13368	17347.4	FTHS_STAAM
TSB-dex	SA564-ΔhptRS/ccpA	2h	18328.2	0.0664628	16089.2	20878.6	FTHS_STAAM
TSB	SA564-ΔhptRS/ccpA	2h	17801.4	0.0664628	15626.9	20278.6	FTHS_STAAM
TSB-dex	SA564-ΔhptRS	6h	14936	0.0664628	13111.4	17014.4	FTHS_STAAM
TSB	SA564-ΔhptRS	6h	17781	0.0664628	15608.9	20255.3	FTHS_STAAM
TSB-dex	SA564	6h	15261.6	0.0664628	13397.3	17385.4	FTHS_STAAM
TSB	SA564	6h	17461.2	0.0664628	15328.2	19891.1	FTHS_STAAM
TSB-dex	SA564-ΔccpA	6h	18400.4	0.0664628	16152.7	20961	FTHS_STAAM
TSB	SA564-ΔccpA	6h	17870.5	0.0664628	15687.5	20357.3	FTHS_STAAM
TSB-dex	SA564-ΔhptRS/ccpA	6h	27119	0.0664628	23806.2	30892.7	FTHS_STAAM
TSB	SA564-ΔhptRS/ccpA	6h	26853.6	0.0664628	23573.2	30590.4	FTHS_STAAM
TSB-dex	SA564-ΔhptRS	2h	7493.86	0.124658	5868.49	9569.4	FTN_STAAM
TSB	SA564-ΔhptRS	2h	6547.84	0.124658	5127.66	8361.37	FTN_STAAM
TSB-dex	SA564	2h	7133.57	0.124658	5586.35	9109.33	FTN_STAAM
TSB	SA564	2h	6835.68	0.124658	5353.06	8728.93	FTN_STAAM
TSB-dex	SA564-ΔccpA	2h	7362.78	0.124658	5765.84	9402.02	FTN_STAAM
TSB	SA564-ΔccpA	2h	6117.52	0.124658	4790.67	7811.86	FTN_STAAM
TSB-dex	SA564-ΔhptRS/ccpA	2h	6958.35	0.124658	5449.13	8885.58	FTN_STAAM
TSB	SA564-ΔhptRS/ccpA	2h	6444.59	0.124658	5046.8	8229.52	FTN_STAAM
TSB-dex	SA564-ΔhptRS	6h	13639.5	0.124658	10681.2	17417.2	FTN_STAAM
TSB	SA564-ΔhptRS	6h	11238.1	0.124658	8800.65	14350.7	FTN_STAAM
TSB-dex	SA564	6h	13277.6	0.124658	10397.8	16955	FTN_STAAM
TSB	SA564	6h	10680.4	0.124658	8363.86	13638.5	FTN_STAAM
TSB-dex	SA564-ΔccpA	6h	18633.8	0.124658	14592.3	23794.8	FTN_STAAM
TSB	SA564-ΔccpA	6h	13209.5	0.124658	10344.4	16868.1	FTN_STAAM
TSB-dex	SA564-ΔhptRS/ccpA	6h	14966.7	0.124658	11720.5	19112	FTN_STAAM
TSB	SA564-ΔhptRS/ccpA	6h	10643.1	0.124658	8334.65	13590.8	FTN_STAAM
TSB-dex	SA564-ΔhptRS	2h	6216.79	0.108541	5024.37	7692.22	FTSB_STAAM
TSB	SA564-ΔhptRS	2h	5803.28	0.108541	4690.17	7180.57	FTSB_STAAM
TSB-dex	SA564	2h	6356.23	0.108541	5137.06	7864.75	FTSB_STAAM
TSB	SA564	2h	6171.45	0.108541	4987.72	7636.11	FTSB_STAAM
TSB-dex	SA564-ΔccpA	2h	6775.21	0.108541	5475.67	8383.16	FTSB_STAAM
TSB	SA564-ΔccpA	2h	6266.19	0.108541	5064.29	7753.34	FTSB_STAAM
TSB-dex	SA564-ΔhptRS/ccpA	2h	6338.94	0.108541	5123.08	7843.35	FTSB_STAAM
TSB	SA564-ΔhptRS/ccpA	2h	6430.08	0.108541	5196.74	7956.13	FTSB_STAAM
TSB-dex	SA564-ΔhptRS	6h	8188.94	0.108541	6618.24	10132.4	FTSB_STAAM
TSB	SA564-ΔhptRS	6h	8599.25	0.108541	6949.85	10640.1	FTSB_STAAM
TSB-dex	SA564	6h	8182.4	0.108541	6612.96	10124.3	FTSB_STAAM
TSB	SA564	6h	8347.53	0.108541	6746.41	10328.6	FTSB_STAAM
TSB-dex	SA564-ΔccpA	6h	8339.65	0.108541	6740.04	10318.9	FTSB_STAAM
TSB	SA564-ΔccpA	6h	8273.3	0.108541	6686.42	10236.8	FTSB_STAAM
TSB-dex	SA564-ΔhptRS/ccpA	6h	8345.12	0.108541	6744.46	10325.7	FTSB_STAAM
TSB	SA564-ΔhptRS/ccpA	6h	8115.57	0.108541	6558.94	10041.6	FTSB_STAAM
TSB-dex	SA564-ΔhptRS	2h	16156.7	0.0886331	13579.7	19222.7	FTSZ_STAAM
TSB	SA564-ΔhptRS	2h	15713.8	0.0886331	13207.5	18695.8	FTSZ_STAAM
TSB-dex	SA564	2h	16570.7	0.0886331	13927.6	19715.3	FTSZ_STAAM
TSB	SA564	2h	15591.9	0.0886331	13105	18550.8	FTSZ_STAAM
TSB-dex	SA564-ΔccpA	2h	16224	0.0886331	13636.3	19302.8	FTSZ_STAAM
TSB	SA564-ΔccpA	2h	15983.4	0.0886331	13434	19016.5	FTSZ_STAAM
TSB-dex	SA564-ΔhptRS/ccpA	2h	17303.8	0.0886331	14543.9	20587.6	FTSZ_STAAM
TSB	SA564-ΔhptRS/ccpA	2h	16931.8	0.0886331	14231.1	20144.9	FTSZ_STAAM
TSB-dex	SA564-ΔhptRS	6h	19048	0.0886331	16009.9	22662.8	FTSZ_STAAM
TSB	SA564-ΔhptRS	6h	17477.3	0.0886331	14689.7	20794	FTSZ_STAAM
TSB-dex	SA564	6h	18022.9	0.0886331	15148.2	21443.1	FTSZ_STAAM
TSB	SA564	6h	17398.7	0.0886331	14623.6	20700.5	FTSZ_STAAM
TSB-dex	SA564-ΔccpA	6h	17188.6	0.0886331	14447	20450.4	FTSZ_STAAM
TSB	SA564-ΔccpA	6h	17650.2	0.0886331	14835	20999.7	FTSZ_STAAM
TSB-dex	SA564-ΔhptRS/ccpA	6h	18486.7	0.0886331	15538.1	21994.9	FTSZ_STAAM
TSB	SA564-ΔhptRS/ccpA	6h	18173.8	0.0886331	15275	21622.6	FTSZ_STAAM
TSB-dex	SA564-ΔhptRS	2h	7576.32	0.0898012	6352.82	9035.46	FUMC_STAAM
TSB	SA564-ΔhptRS	2h	8057.51	0.0898012	6756.3	9609.33	FUMC_STAAM
TSB-dex	SA564	2h	7800.87	0.0898012	6541.1	9303.25	FUMC_STAAM
TSB	SA564	2h	8174.75	0.0898012	6854.61	9749.15	FUMC_STAAM
TSB-dex	SA564-ΔccpA	2h	11142.9	0.0898012	9343.46	13289	FUMC_STAAM
TSB	SA564-ΔccpA	2h	11151.3	0.0898012	9350.46	13298.9	FUMC_STAAM
TSB-dex	SA564-ΔhptRS/ccpA	2h	10485.7	0.0898012	8792.34	12505.1	FUMC_STAAM
TSB	SA564-ΔhptRS/ccpA	2h	10658.5	0.0898012	8937.25	12711.2	FUMC_STAAM
TSB-dex	SA564-ΔhptRS	6h	7456.53	0.0898012	6252.37	8892.59	FUMC_STAAM
TSB	SA564-ΔhptRS	6h	10645.5	0.0898012	8926.39	12695.8	FUMC_STAAM
TSB-dex	SA564	6h	7575.2	0.0898012	6351.88	9034.13	FUMC_STAAM
TSB	SA564	6h	11115.9	0.0898012	9320.76	13256.7	FUMC_STAAM
TSB-dex	SA564-ΔccpA	6h	10864.6	0.0898012	9110.09	12957.1	FUMC_STAAM
TSB	SA564-ΔccpA	6h	11725.9	0.0898012	9832.29	13984.2	FUMC_STAAM
TSB-dex	SA564-ΔhptRS/ccpA	6h	10200.7	0.0898012	8553.4	12165.3	FUMC_STAAM
TSB	SA564-ΔhptRS/ccpA	6h	11335.1	0.0898012	9504.56	13518.1	FUMC_STAAM
TSB-dex	SA564-ΔhptRS	2h	49624.4	0.0879889	41762.5	58966.3	G3P1_STAAM
TSB	SA564-ΔhptRS	2h	41462.9	0.0879889	34894	49268.5	G3P1_STAAM
TSB-dex	SA564	2h	50096.1	0.0879889	42159.5	59526.8	G3P1_STAAM
TSB	SA564	2h	40606.2	0.0879889	34173	48250.5	G3P1_STAAM
TSB-dex	SA564-ΔccpA	2h	32005	0.0879889	26934.5	38030	G3P1_STAAM
TSB	SA564-ΔccpA	2h	28621.1	0.0879889	24086.7	34009.1	G3P1_STAAM
TSB-dex	SA564-ΔhptRS/ccpA	2h	27571.6	0.0879889	23203.5	32762	G3P1_STAAM
TSB	SA564-ΔhptRS/ccpA	2h	29037	0.0879889	24436.7	34503.4	G3P1_STAAM
TSB-dex	SA564-ΔhptRS	6h	58993.2	0.0879889	49647	70098.9	G3P1_STAAM
TSB	SA564-ΔhptRS	6h	23586.5	0.0879889	19849.7	28026.7	G3P1_STAAM
TSB-dex	SA564	6h	55672.1	0.0879889	46852.1	66152.6	G3P1_STAAM
TSB	SA564	6h	23766.5	0.0879889	20001.2	28240.6	G3P1_STAAM
TSB-dex	SA564-ΔccpA	6h	46171.2	0.0879889	38856.4	54863.1	G3P1_STAAM
TSB	SA564-ΔccpA	6h	23718.3	0.0879889	19960.6	28183.3	G3P1_STAAM
TSB-dex	SA564-ΔhptRS/ccpA	6h	45331.1	0.0879889	38149.3	53864.8	G3P1_STAAM
TSB	SA564-ΔhptRS/ccpA	6h	23935.7	0.0879889	20143.6	28441.7	G3P1_STAAM
TSB-dex	SA564-ΔhptRS	2h	8679.63	0.148562	6485.64	11615.8	G3P2_STAAM
TSB	SA564-ΔhptRS	2h	7951.83	0.148562	5941.82	10641.8	G3P2_STAAM
TSB-dex	SA564	2h	8583.48	0.148562	6413.8	11487.1	G3P2_STAAM
TSB	SA564	2h	7762.62	0.148562	5800.43	10388.6	G3P2_STAAM
TSB-dex	SA564-ΔccpA	2h	8958.46	0.148562	6694	11989	G3P2_STAAM
TSB	SA564-ΔccpA	2h	8264.59	0.148562	6175.52	11060.4	G3P2_STAAM
TSB-dex	SA564-ΔhptRS/ccpA	2h	8301.73	0.148562	6203.26	11110.1	G3P2_STAAM
TSB	SA564-ΔhptRS/ccpA	2h	7620.22	0.148562	5694.03	10198	G3P2_STAAM
TSB-dex	SA564-ΔhptRS	6h	7153.04	0.148562	5344.94	9572.79	G3P2_STAAM
TSB	SA564-ΔhptRS	6h	13350.5	0.148562	9975.85	17866.8	G3P2_STAAM
TSB-dex	SA564	6h	7145.98	0.148562	5339.66	9563.35	G3P2_STAAM
TSB	SA564	6h	13531.1	0.148562	10110.8	18108.4	G3P2_STAAM
TSB-dex	SA564-ΔccpA	6h	7398.38	0.148562	5528.26	9901.13	G3P2_STAAM
TSB	SA564-ΔccpA	6h	10250.6	0.148562	7659.52	13718.2	G3P2_STAAM
TSB-dex	SA564-ΔhptRS/ccpA	6h	7085.76	0.148562	5294.66	9482.76	G3P2_STAAM
TSB	SA564-ΔhptRS/ccpA	6h	8466.3	0.148562	6326.24	11330.3	G3P2_STAAM
TSB-dex	SA564-ΔhptRS	2h	12592.7	0.0675599	11030.7	14376	G6PI_STAAM
TSB	SA564-ΔhptRS	2h	13025.1	0.0675599	11409.4	14869.6	G6PI_STAAM
TSB-dex	SA564	2h	13144.9	0.0675599	11514.3	15006.3	G6PI_STAAM
TSB	SA564	2h	13334.3	0.0675599	11680.3	15222.6	G6PI_STAAM
TSB-dex	SA564-ΔccpA	2h	14238.7	0.0675599	12472.4	16255	G6PI_STAAM
TSB	SA564-ΔccpA	2h	13845.6	0.0675599	12128.1	15806.3	G6PI_STAAM
TSB-dex	SA564-ΔhptRS/ccpA	2h	15785.7	0.0675599	13827.6	18021.1	G6PI_STAAM
TSB	SA564-ΔhptRS/ccpA	2h	15570.4	0.0675599	13639	17775.4	G6PI_STAAM
TSB-dex	SA564-ΔhptRS	6h	17711.7	0.0675599	15514.6	20219.9	G6PI_STAAM
TSB	SA564-ΔhptRS	6h	17460.5	0.0675599	15294.6	19933.1	G6PI_STAAM
TSB-dex	SA564	6h	17843.6	0.0675599	15630.2	20370.5	G6PI_STAAM
TSB	SA564	6h	17408.9	0.0675599	15249.4	19874.2	G6PI_STAAM
TSB-dex	SA564-ΔccpA	6h	20226.9	0.0675599	17717.8	23091.2	G6PI_STAAM
TSB	SA564-ΔccpA	6h	17516.8	0.0675599	15343.9	19997.4	G6PI_STAAM
TSB-dex	SA564-ΔhptRS/ccpA	6h	30166	0.0675599	26424	34437.8	G6PI_STAAM
TSB	SA564-ΔhptRS/ccpA	6h	21543.2	0.0675599	18870.9	24594	G6PI_STAAM
TSB-dex	SA564-ΔhptRS	2h	8115.88	0.0760988	6991.05	9421.69	GATA_STAAM
TSB	SA564-ΔhptRS	2h	8255.74	0.0760988	7111.53	9584.05	GATA_STAAM
TSB-dex	SA564	2h	8204.52	0.0760988	7067.41	9524.58	GATA_STAAM
TSB	SA564	2h	8234.18	0.0760988	7092.96	9559.02	GATA_STAAM
TSB-dex	SA564-ΔccpA	2h	7215.9	0.0760988	6215.8	8376.9	GATA_STAAM
TSB	SA564-ΔccpA	2h	7820.63	0.0760988	6736.73	9078.94	GATA_STAAM
TSB-dex	SA564-ΔhptRS/ccpA	2h	8108.75	0.0760988	6984.91	9413.41	GATA_STAAM
TSB	SA564-ΔhptRS/ccpA	2h	8102.66	0.0760988	6979.67	9406.34	GATA_STAAM
TSB-dex	SA564-ΔhptRS	6h	8157.24	0.0760988	7026.68	9469.7	GATA_STAAM
TSB	SA564-ΔhptRS	6h	7706.38	0.0760988	6638.31	8946.29	GATA_STAAM
TSB-dex	SA564	6h	7988.55	0.0760988	6881.37	9273.87	GATA_STAAM
TSB	SA564	6h	7545.51	0.0760988	6499.73	8759.54	GATA_STAAM
TSB-dex	SA564-ΔccpA	6h	7711.58	0.0760988	6642.79	8952.34	GATA_STAAM
TSB	SA564-ΔccpA	6h	7748.19	0.0760988	6674.33	8994.84	GATA_STAAM
TSB-dex	SA564-ΔhptRS/ccpA	6h	7706.8	0.0760988	6638.67	8946.79	GATA_STAAM
TSB	SA564-ΔhptRS/ccpA	6h	8422.22	0.0760988	7254.94	9777.32	GATA_STAAM
TSB-dex	SA564-ΔhptRS	2h	9284.66	0.0881372	7811.38	11035.8	GATB_STAAM
TSB	SA564-ΔhptRS	2h	8804.1	0.0881372	7407.08	10464.6	GATB_STAAM
TSB-dex	SA564	2h	9251.14	0.0881372	7783.18	10996	GATB_STAAM
TSB	SA564	2h	9113.25	0.0881372	7667.18	10832.1	GATB_STAAM
TSB-dex	SA564-ΔccpA	2h	8843.09	0.0881372	7439.88	10510.9	GATB_STAAM
TSB	SA564-ΔccpA	2h	8316.23	0.0881372	6996.62	9884.72	GATB_STAAM
TSB-dex	SA564-ΔhptRS/ccpA	2h	9104.96	0.0881372	7660.2	10822.2	GATB_STAAM
TSB	SA564-ΔhptRS/ccpA	2h	8587.08	0.0881372	7224.5	10206.7	GATB_STAAM
TSB-dex	SA564-ΔhptRS	6h	8344.13	0.0881372	7020.1	9917.89	GATB_STAAM
TSB	SA564-ΔhptRS	6h	7761.35	0.0881372	6529.79	9225.18	GATB_STAAM
TSB-dex	SA564	6h	8166.49	0.0881372	6870.65	9706.74	GATB_STAAM
TSB	SA564	6h	7785.22	0.0881372	6549.87	9253.55	GATB_STAAM
TSB-dex	SA564-ΔccpA	6h	8276.47	0.0881372	6963.18	9837.46	GATB_STAAM
TSB	SA564-ΔccpA	6h	7837.01	0.0881372	6593.44	9315.11	GATB_STAAM
TSB-dex	SA564-ΔhptRS/ccpA	6h	8292.79	0.0881372	6976.9	9856.86	GATB_STAAM
TSB	SA564-ΔhptRS/ccpA	6h	8098.14	0.0881372	6813.14	9625.49	GATB_STAAM
TSB-dex	SA564-ΔhptRS	2h	11787.4	0.14434	8879.93	15646.8	GATC_STAAM
TSB	SA564-ΔhptRS	2h	11435.7	0.14434	8614.99	15180	GATC_STAAM
TSB-dex	SA564	2h	11539.6	0.14434	8693.24	15317.9	GATC_STAAM
TSB	SA564	2h	12341.7	0.14434	9297.55	16382.7	GATC_STAAM
TSB-dex	SA564-ΔccpA	2h	10414.5	0.14434	7845.7	13824.5	GATC_STAAM
TSB	SA564-ΔccpA	2h	10700.3	0.14434	8060.98	14203.8	GATC_STAAM
TSB-dex	SA564-ΔhptRS/ccpA	2h	10664.4	0.14434	8033.92	14156.1	GATC_STAAM
TSB	SA564-ΔhptRS/ccpA	2h	11481.4	0.14434	8649.39	15240.6	GATC_STAAM
TSB-dex	SA564-ΔhptRS	6h	9074.79	0.14434	6836.41	12046.1	GATC_STAAM
TSB	SA564-ΔhptRS	6h	8902.44	0.14434	6706.58	11817.3	GATC_STAAM
TSB-dex	SA564	6h	8571.79	0.14434	6457.48	11378.4	GATC_STAAM
TSB	SA564	6h	9080.79	0.14434	6840.94	12054	GATC_STAAM
TSB-dex	SA564-ΔccpA	6h	9150.7	0.14434	6893.6	12146.8	GATC_STAAM
TSB	SA564-ΔccpA	6h	8812.44	0.14434	6638.78	11697.8	GATC_STAAM
TSB-dex	SA564-ΔhptRS/ccpA	6h	9746.01	0.14434	7342.07	12937	GATC_STAAM
TSB	SA564-ΔhptRS/ccpA	6h	9832.77	0.14434	7407.43	13052.2	GATC_STAAM
TSB-dex	SA564-ΔhptRS	2h	7770.56	0.188118	5370.5	11243.2	GCH4_STAAM
TSB	SA564-ΔhptRS	2h	7738.06	0.188118	5348.04	11196.2	GCH4_STAAM
TSB-dex	SA564	2h	7425.29	0.188118	5131.88	10743.6	GCH4_STAAM
TSB	SA564	2h	7994.44	0.188118	5525.24	11567.1	GCH4_STAAM
TSB-dex	SA564-ΔccpA	2h	6709.51	0.188118	4637.18	9707.96	GCH4_STAAM
TSB	SA564-ΔccpA	2h	6923.86	0.188118	4785.32	10018.1	GCH4_STAAM
TSB-dex	SA564-ΔhptRS/ccpA	2h	6749.21	0.188118	4664.61	9765.4	GCH4_STAAM
TSB	SA564-ΔhptRS/ccpA	2h	6621.79	0.188118	4576.55	9581.03	GCH4_STAAM
TSB-dex	SA564-ΔhptRS	6h	6162.14	0.188118	4258.87	8915.97	GCH4_STAAM
TSB	SA564-ΔhptRS	6h	6420.9	0.188118	4437.71	9290.37	GCH4_STAAM
TSB-dex	SA564	6h	5874.03	0.188118	4059.74	8499.1	GCH4_STAAM
TSB	SA564	6h	6530.19	0.188118	4513.24	9448.49	GCH4_STAAM
TSB-dex	SA564-ΔccpA	6h	5903.39	0.188118	4080.04	8541.59	GCH4_STAAM
TSB	SA564-ΔccpA	6h	6542.69	0.188118	4521.88	9466.59	GCH4_STAAM
TSB-dex	SA564-ΔhptRS/ccpA	6h	5309.85	0.188118	3669.82	7682.79	GCH4_STAAM
TSB	SA564-ΔhptRS/ccpA	6h	5868.7	0.188118	4056.06	8491.4	GCH4_STAAM
TSB-dex	SA564-ΔhptRS	2h	29852.3	0.119688	23605.7	37751.8	GCSH_STAAM
TSB	SA564-ΔhptRS	2h	29776.7	0.119688	23546	37656.3	GCSH_STAAM
TSB-dex	SA564	2h	30732.4	0.119688	24301.7	38864.9	GCSH_STAAM
TSB	SA564	2h	34370.2	0.119688	27178.3	43465.3	GCSH_STAAM
TSB-dex	SA564-ΔccpA	2h	43200.7	0.119688	34161	54632.5	GCSH_STAAM
TSB	SA564-ΔccpA	2h	42410.5	0.119688	33536.1	53633.2	GCSH_STAAM
TSB-dex	SA564-ΔhptRS/ccpA	2h	38495.9	0.119688	30440.7	48682.7	GCSH_STAAM
TSB	SA564-ΔhptRS/ccpA	2h	40858.7	0.119688	32309.1	51670.8	GCSH_STAAM
TSB-dex	SA564-ΔhptRS	6h	31482.7	0.119688	24895	39813.6	GCSH_STAAM
TSB	SA564-ΔhptRS	6h	44206.8	0.119688	34956.6	55904.9	GCSH_STAAM
TSB-dex	SA564	6h	30785.2	0.119688	24343.4	38931.5	GCSH_STAAM
TSB	SA564	6h	45410.7	0.119688	35908.6	57427.3	GCSH_STAAM
TSB-dex	SA564-ΔccpA	6h	39095.6	0.119688	30914.9	49441.1	GCSH_STAAM
TSB	SA564-ΔccpA	6h	43481	0.119688	34382.7	54987	GCSH_STAAM
TSB-dex	SA564-ΔhptRS/ccpA	6h	42393.5	0.119688	33522.7	53611.7	GCSH_STAAM
TSB	SA564-ΔhptRS/ccpA	6h	46095.4	0.119688	36450	58293.2	GCSH_STAAM
TSB-dex	SA564-ΔhptRS	2h	7952.39	0.0771452	6836.07	9251	GCSPA_STAAM
TSB	SA564-ΔhptRS	2h	8770.48	0.0771452	7539.32	10202.7	GCSPA_STAAM
TSB-dex	SA564	2h	7853.88	0.0771452	6751.39	9136.4	GCSPA_STAAM
TSB	SA564	2h	8532.05	0.0771452	7334.36	9925.32	GCSPA_STAAM
TSB-dex	SA564-ΔccpA	2h	13015.6	0.0771452	11188.5	15141	GCSPA_STAAM
TSB	SA564-ΔccpA	2h	12583.1	0.0771452	10816.8	14637.9	GCSPA_STAAM
TSB-dex	SA564-ΔhptRS/ccpA	2h	13617.6	0.0771452	11706	15841.3	GCSPA_STAAM
TSB	SA564-ΔhptRS/ccpA	2h	13787.3	0.0771452	11851.9	16038.8	GCSPA_STAAM
TSB-dex	SA564-ΔhptRS	6h	10284.3	0.0771452	8840.62	11963.7	GCSPA_STAAM
TSB	SA564-ΔhptRS	6h	12209.8	0.0771452	10495.9	14203.7	GCSPA_STAAM
TSB-dex	SA564	6h	10243.7	0.0771452	8805.76	11916.5	GCSPA_STAAM
TSB	SA564	6h	11916.1	0.0771452	10243.3	13861.9	GCSPA_STAAM
TSB-dex	SA564-ΔccpA	6h	12243.1	0.0771452	10524.5	14242.4	GCSPA_STAAM
TSB	SA564-ΔccpA	6h	12169.8	0.0771452	10461.5	14157.1	GCSPA_STAAM
TSB-dex	SA564-ΔhptRS/ccpA	6h	12395.7	0.0771452	10655.7	14419.9	GCSPA_STAAM
TSB	SA564-ΔhptRS/ccpA	6h	12765.4	0.0771452	10973.5	14850	GCSPA_STAAM
TSB-dex	SA564-ΔhptRS	2h	5690.02	0.105482	4626.73	6997.67	GCSPB_STAAM
TSB	SA564-ΔhptRS	2h	5197.73	0.105482	4226.43	6392.24	GCSPB_STAAM
TSB-dex	SA564	2h	5466.28	0.105482	4444.8	6722.51	GCSPB_STAAM
TSB	SA564	2h	5498.06	0.105482	4470.64	6761.59	GCSPB_STAAM
TSB-dex	SA564-ΔccpA	2h	9263.05	0.105482	7532.07	11391.8	GCSPB_STAAM
TSB	SA564-ΔccpA	2h	8664.62	0.105482	7045.48	10655.9	GCSPB_STAAM
TSB-dex	SA564-ΔhptRS/ccpA	2h	9609.28	0.105482	7813.6	11817.6	GCSPB_STAAM
TSB	SA564-ΔhptRS/ccpA	2h	9113.39	0.105482	7410.38	11207.8	GCSPB_STAAM
TSB-dex	SA564-ΔhptRS	6h	7408.16	0.105482	6023.8	9110.66	GCSPB_STAAM
TSB	SA564-ΔhptRS	6h	8350.66	0.105482	6790.18	10269.8	GCSPB_STAAM
TSB-dex	SA564	6h	7638.2	0.105482	6210.86	9393.57	GCSPB_STAAM
TSB	SA564	6h	8484.96	0.105482	6899.38	10434.9	GCSPB_STAAM
TSB-dex	SA564-ΔccpA	6h	9118.59	0.105482	7414.61	11214.2	GCSPB_STAAM
TSB	SA564-ΔccpA	6h	8566.2	0.105482	6965.44	10534.8	GCSPB_STAAM
[truncated: 6,018 more rows]

## Sheet: Table D
Table D. The relative normalized abundance, standard error, lower 95% confidence interval, and upper 95% confidence interval were computed for all proteins assuming a 2-way interaction (s x m | h). These values were accepted only if a 3-way interaction was rejected and a significant 2-way interaction was identified between strain and media.
strain	media	abundance	std. error	lower	upper	Protein
SA564-ΔhptRS	TSB-dex	10040.7	0.0522842	9062.53	11124.4	6PGD_STAAM
SA564-ΔhptRS	TSB	8762.96	0.0522842	7909.27	9708.8	6PGD_STAAM
SA564	TSB-dex	9944.35	0.0522842	8975.57	11017.7	6PGD_STAAM
SA564	TSB	8769.25	0.0522842	7914.95	9715.77	6PGD_STAAM
SA564-ΔccpA	TSB-dex	8360.76	0.0522842	7546.25	9263.18	6PGD_STAAM
SA564-ΔccpA	TSB	7483.7	0.0522842	6754.63	8291.46	6PGD_STAAM
SA564-ΔhptRS/ccpA	TSB-dex	8692.69	0.0522842	7845.85	9630.94	6PGD_STAAM
SA564-ΔhptRS/ccpA	TSB	8075.19	0.0522842	7288.5	8946.79	6PGD_STAAM
SA564-ΔhptRS	TSB-dex	6858.14	0.0677351	6004.14	7833.61	ACCA_STAAM
SA564-ΔhptRS	TSB	6619.95	0.0677351	5795.61	7561.54	ACCA_STAAM
SA564	TSB-dex	6606.31	0.0677351	5783.67	7545.96	ACCA_STAAM
SA564	TSB	6892.71	0.0677351	6034.41	7873.1	ACCA_STAAM
SA564-ΔccpA	TSB-dex	6719.68	0.0677351	5882.92	7675.45	ACCA_STAAM
SA564-ΔccpA	TSB	6373.61	0.0677351	5579.95	7280.17	ACCA_STAAM
SA564-ΔhptRS/ccpA	TSB-dex	6254.9	0.0677351	5476.01	7144.56	ACCA_STAAM
SA564-ΔhptRS/ccpA	TSB	6506.68	0.0677351	5696.45	7432.16	ACCA_STAAM
SA564-ΔhptRS	TSB-dex	14671.8	0.0480291	13353.4	16120.3	ACKA_STAAM
SA564-ΔhptRS	TSB	13002.7	0.0480291	11834.3	14286.5	ACKA_STAAM
SA564	TSB-dex	14360.6	0.0480291	13070.2	15778.5	ACKA_STAAM
SA564	TSB	13447.3	0.0480291	12239	14775	ACKA_STAAM
SA564-ΔccpA	TSB-dex	14915.3	0.0480291	13575	16387.9	ACKA_STAAM
SA564-ΔccpA	TSB	13241.9	0.0480291	12052	14549.3	ACKA_STAAM
SA564-ΔhptRS/ccpA	TSB-dex	11325.3	0.0480291	10307.6	12443.4	ACKA_STAAM
SA564-ΔhptRS/ccpA	TSB	9997.38	0.0480291	9099.04	10984.4	ACKA_STAAM
SA564-ΔhptRS	TSB-dex	9095.31	0.035316	8486.98	9747.25	ACON_STAAM
SA564-ΔhptRS	TSB	11214.7	0.035316	10464.6	12018.6	ACON_STAAM
SA564	TSB-dex	8998.88	0.035316	8396.99	9643.91	ACON_STAAM
SA564	TSB	11456.2	0.035316	10690	12277.4	ACON_STAAM
SA564-ΔccpA	TSB-dex	12553.1	0.035316	11713.5	13452.9	ACON_STAAM
SA564-ΔccpA	TSB	14363.7	0.035316	13403	15393.2	ACON_STAAM
SA564-ΔhptRS/ccpA	TSB-dex	11655	0.035316	10875.4	12490.4	ACON_STAAM
SA564-ΔhptRS/ccpA	TSB	13759.1	0.035316	12838.8	14745.4	ACON_STAAM
SA564-ΔhptRS	TSB-dex	37795.4	0.116185	30093	47469.1	ACP_STAAM
SA564-ΔhptRS	TSB	38514.9	0.116185	30666	48372.8	ACP_STAAM
SA564	TSB-dex	36315.6	0.116185	28914.9	45610.6	ACP_STAAM
SA564	TSB	39205	0.116185	31215.4	49239.5	ACP_STAAM
SA564-ΔccpA	TSB-dex	40051.7	0.116185	31889.6	50302.9	ACP_STAAM
SA564-ΔccpA	TSB	36200.3	0.116185	28823	45465.8	ACP_STAAM
SA564-ΔhptRS/ccpA	TSB-dex	37849	0.116185	30135.8	47536.5	ACP_STAAM
SA564-ΔhptRS/ccpA	TSB	38055.9	0.116185	30300.5	47796.3	ACP_STAAM
SA564-ΔhptRS	TSB-dex	15900	0.0637643	14031.4	18017.5	ADH_STAAM
SA564-ΔhptRS	TSB	8447.81	0.0637643	7455	9572.84	ADH_STAAM
SA564	TSB-dex	15836	0.0637643	13974.9	17944.9	ADH_STAAM
SA564	TSB	8674.96	0.0637643	7655.45	9830.23	ADH_STAAM
SA564-ΔccpA	TSB-dex	21011.5	0.0637643	18542.1	23809.6	ADH_STAAM
SA564-ΔccpA	TSB	10705.1	0.0637643	9446.98	12130.7	ADH_STAAM
SA564-ΔhptRS/ccpA	TSB-dex	12584.4	0.0637643	11105.4	14260.3	ADH_STAAM
SA564-ΔhptRS/ccpA	TSB	7907.84	0.0637643	6978.49	8960.95	ADH_STAAM
SA564-ΔhptRS	TSB-dex	32100.4	0.0766565	27621	37306.1	AHPC_STAAM
SA564-ΔhptRS	TSB	27263.9	0.0766565	23459.5	31685.4	AHPC_STAAM
SA564	TSB-dex	31709.4	0.0766565	27284.7	36851.8	AHPC_STAAM
SA564	TSB	28202	0.0766565	24266.7	32775.6	AHPC_STAAM
SA564-ΔccpA	TSB-dex	30276.7	0.0766565	26051.9	35186.7	AHPC_STAAM
SA564-ΔccpA	TSB	28407.8	0.0766565	24443.8	33014.7	AHPC_STAAM
SA564-ΔhptRS/ccpA	TSB-dex	32887.4	0.0766565	28298.2	38220.8	AHPC_STAAM
SA564-ΔhptRS/ccpA	TSB	32429.2	0.0766565	27904	37688.3	AHPC_STAAM
SA564-ΔhptRS	TSB-dex	8062.71	0.0872668	6794.47	9567.67	AHPF_STAAM
SA564-ΔhptRS	TSB	8420.54	0.0872668	7096.02	9992.3	AHPF_STAAM
SA564	TSB-dex	8131.58	0.0872668	6852.51	9649.4	AHPF_STAAM
SA564	TSB	8447.59	0.0872668	7118.81	10024.4	AHPF_STAAM
SA564-ΔccpA	TSB-dex	9095.03	0.0872668	7664.41	10792.7	AHPF_STAAM
SA564-ΔccpA	TSB	8782.1	0.0872668	7400.7	10421.3	AHPF_STAAM
SA564-ΔhptRS/ccpA	TSB-dex	9709.98	0.0872668	8182.64	11522.4	AHPF_STAAM
SA564-ΔhptRS/ccpA	TSB	9597.13	0.0872668	8087.53	11388.5	AHPF_STAAM
SA564-ΔhptRS	TSB-dex	14997	0.114619	11976.8	18778.8	ALD1_STAAM
SA564-ΔhptRS	TSB	13251.3	0.114619	10582.7	16592.9	ALD1_STAAM
SA564	TSB-dex	14275.4	0.114619	11400.5	17875.2	ALD1_STAAM
SA564	TSB	13678.9	0.114619	10924.1	17128.3	ALD1_STAAM
SA564-ΔccpA	TSB-dex	13472.4	0.114619	10759.3	16869.8	ALD1_STAAM
SA564-ΔccpA	TSB	12738	0.114619	10172.7	15950.2	ALD1_STAAM
SA564-ΔhptRS/ccpA	TSB-dex	14876.5	0.114619	11880.6	18627.9	ALD1_STAAM
SA564-ΔhptRS/ccpA	TSB	14761.1	0.114619	11788.4	18483.4	ALD1_STAAM
SA564-ΔhptRS	TSB-dex	12824.6	0.0890984	10769.4	15272	ALDA_STAAM
SA564-ΔhptRS	TSB	13006.3	0.0890984	10922	15488.5	ALDA_STAAM
SA564	TSB-dex	12803.9	0.0890984	10751.9	15247.4	ALDA_STAAM
SA564	TSB	13471.3	0.0890984	11312.5	16042.2	ALDA_STAAM
SA564-ΔccpA	TSB-dex	23303.9	0.0890984	19569.3	27751.2	ALDA_STAAM
SA564-ΔccpA	TSB	19386.3	0.0890984	16279.5	23086	ALDA_STAAM
SA564-ΔhptRS/ccpA	TSB-dex	28889.4	0.0890984	24259.6	34402.7	ALDA_STAAM
SA564-ΔhptRS/ccpA	TSB	25437	0.0890984	21360.5	30291.4	ALDA_STAAM
SA564-ΔhptRS	TSB-dex	17546.1	0.0504107	15895.1	19368.5	ALF1_STAAM
SA564-ΔhptRS	TSB	14052.5	0.0504107	12730.3	15512.1	ALF1_STAAM
SA564	TSB-dex	17065.7	0.0504107	15459.9	18838.2	ALF1_STAAM
SA564	TSB	14571.2	0.0504107	13200.1	16084.6	ALF1_STAAM
SA564-ΔccpA	TSB-dex	14037.9	0.0504107	12717.1	15496	ALF1_STAAM
SA564-ΔccpA	TSB	12981.7	0.0504107	11760.2	14330	ALF1_STAAM
SA564-ΔhptRS/ccpA	TSB-dex	15852.3	0.0504107	14360.7	17498.8	ALF1_STAAM
SA564-ΔhptRS/ccpA	TSB	14245.7	0.0504107	12905.3	15725.3	ALF1_STAAM
SA564-ΔhptRS	TSB-dex	28285.8	0.0623098	25033.2	31961	ALF2_STAAM
SA564-ΔhptRS	TSB	22704	0.0623098	20093.3	25654	ALF2_STAAM
SA564	TSB-dex	27764.6	0.0623098	24571.9	31372.1	ALF2_STAAM
SA564	TSB	22702.9	0.0623098	20092.3	25652.7	ALF2_STAAM
SA564-ΔccpA	TSB-dex	19155.4	0.0623098	16952.7	21644.3	ALF2_STAAM
SA564-ΔccpA	TSB	17098.9	0.0623098	15132.7	19320.6	ALF2_STAAM
SA564-ΔhptRS/ccpA	TSB-dex	18139	0.0623098	16053.2	20495.8	ALF2_STAAM
SA564-ΔhptRS/ccpA	TSB	16898	0.0623098	14954.9	19093.6	ALF2_STAAM
SA564-ΔhptRS	TSB-dex	4351.86	0.109222	3498.76	5412.98	APT_STAAM
SA564-ΔhptRS	TSB	5585.61	0.109222	4490.65	6947.56	APT_STAAM
SA564	TSB-dex	5375.67	0.109222	4321.87	6686.43	APT_STAAM
SA564	TSB	4846.73	0.109222	3896.61	6028.51	APT_STAAM
SA564-ΔccpA	TSB-dex	3529.53	0.109222	2837.63	4390.14	APT_STAAM
SA564-ΔccpA	TSB	4676.71	0.109222	3759.92	5817.04	APT_STAAM
SA564-ΔhptRS/ccpA	TSB-dex	2992.45	0.109222	2405.83	3722.1	APT_STAAM
SA564-ΔhptRS/ccpA	TSB	3047.4	0.109222	2450.01	3790.45	APT_STAAM
SA564-ΔhptRS	TSB-dex	1956.13	0.175776	1382.01	2768.77	ARCA_STAAM
SA564-ΔhptRS	TSB	2775.26	0.175776	1960.72	3928.19	ARCA_STAAM
SA564	TSB-dex	2003.92	0.175776	1415.76	2836.41	ARCA_STAAM
SA564	TSB	2733.83	0.175776	1931.45	3869.55	ARCA_STAAM
SA564-ΔccpA	TSB-dex	3706.42	0.175776	2618.58	5246.18	ARCA_STAAM
SA564-ΔccpA	TSB	4113.63	0.175776	2906.27	5822.55	ARCA_STAAM
SA564-ΔhptRS/ccpA	TSB-dex	3433.64	0.175776	2425.86	4860.08	ARCA_STAAM
SA564-ΔhptRS/ccpA	TSB	4034.13	0.175776	2850.1	5710.02	ARCA_STAAM
SA564-ΔhptRS	TSB-dex	5786.22	0.216251	3782.15	8852.18	ARCC1_STAAM
SA564-ΔhptRS	TSB	5771.02	0.216251	3772.22	8828.92	ARCC1_STAAM
SA564	TSB-dex	5684.83	0.216251	3715.88	8697.07	ARCC1_STAAM
SA564	TSB	5960.13	0.216251	3895.83	9118.25	ARCC1_STAAM
SA564-ΔccpA	TSB-dex	6805.43	0.216251	4448.36	10411.5	ARCC1_STAAM
SA564-ΔccpA	TSB	5521.13	0.216251	3608.88	8446.63	ARCC1_STAAM
SA564-ΔhptRS/ccpA	TSB-dex	5804.89	0.216251	3794.36	8880.74	ARCC1_STAAM
SA564-ΔhptRS/ccpA	TSB	4975.83	0.216251	3252.45	7612.39	ARCC1_STAAM
SA564-ΔhptRS	TSB-dex	9340.72	0.118272	7406.07	11780.7	ARGI_STAAM
SA564-ΔhptRS	TSB	9937.33	0.118272	7879.11	12533.2	ARGI_STAAM
SA564	TSB-dex	8953.05	0.118272	7098.69	11291.8	ARGI_STAAM
SA564	TSB	10388.9	0.118272	8237.17	13102.8	ARGI_STAAM
SA564-ΔccpA	TSB-dex	10879.3	0.118272	8626.02	13721.3	ARGI_STAAM
SA564-ΔccpA	TSB	11055.2	0.118272	8765.43	13943.1	ARGI_STAAM
SA564-ΔhptRS/ccpA	TSB-dex	9956.38	0.118272	7894.21	12557.2	ARGI_STAAM
SA564-ΔhptRS/ccpA	TSB	10898	0.118272	8640.79	13744.8	ARGI_STAAM
SA564-ΔhptRS	TSB-dex	4272.75	0.209226	2825.56	6461.15	ARGR_STAAM
SA564-ΔhptRS	TSB	4066.36	0.209226	2689.08	6149.06	ARGR_STAAM
SA564	TSB-dex	4274.12	0.209226	2826.47	6463.23	ARGR_STAAM
SA564	TSB	4282.93	0.209226	2832.3	6476.56	ARGR_STAAM
SA564-ΔccpA	TSB-dex	4025.95	0.209226	2662.35	6087.95	ARGR_STAAM
SA564-ΔccpA	TSB	4097.46	0.209226	2709.64	6196.08	ARGR_STAAM
SA564-ΔhptRS/ccpA	TSB-dex	4396.46	0.209226	2907.37	6648.22	ARGR_STAAM
SA564-ΔhptRS/ccpA	TSB	4300.52	0.209226	2843.92	6503.15	ARGR_STAAM
SA564-ΔhptRS	TSB-dex	6769.02	0.0590519	6015.79	7616.57	ARLR_STAAM
SA564-ΔhptRS	TSB	7187.2	0.0590519	6387.43	8087.11	ARLR_STAAM
SA564	TSB-dex	6731.91	0.0590519	5982.8	7574.81	ARLR_STAAM
SA564	TSB	6217.01	0.0590519	5525.2	6995.44	ARLR_STAAM
SA564-ΔccpA	TSB-dex	5587.8	0.0590519	4966.01	6287.45	ARLR_STAAM
SA564-ΔccpA	TSB	7112.07	0.0590519	6320.66	8002.57	ARLR_STAAM
SA564-ΔhptRS/ccpA	TSB-dex	5313.23	0.0590519	4721.99	5978.5	ARLR_STAAM
SA564-ΔhptRS/ccpA	TSB	6800.81	0.0590519	6044.04	7652.34	ARLR_STAAM
SA564-ΔhptRS	TSB-dex	183.539	0.129334	141.748	237.65	ARLY_STAAM
SA564-ΔhptRS	TSB	132.52	0.129334	102.346	171.59	ARLY_STAAM
SA564	TSB-dex	185.051	0.129334	142.916	239.608	ARLY_STAAM
SA564	TSB	118.368	0.129334	91.4167	153.266	ARLY_STAAM
SA564-ΔccpA	TSB-dex	93.8654	0.129334	72.4928	121.539	ARLY_STAAM
SA564-ΔccpA	TSB	77.8736	0.129334	60.1422	100.833	ARLY_STAAM
SA564-ΔhptRS/ccpA	TSB-dex	229.975	0.129334	177.611	297.777	ARLY_STAAM
SA564-ΔhptRS/ccpA	TSB	187.559	0.129334	144.853	242.855	ARLY_STAAM
SA564-ΔhptRS	TSB-dex	7818.08	0.18344	5446.37	11222.6	AROA_STAAM
SA564-ΔhptRS	TSB	7439.44	0.18344	5182.59	10679.1	AROA_STAAM
SA564	TSB-dex	7221.72	0.18344	5030.92	10366.5	AROA_STAAM
SA564	TSB	7904.41	0.18344	5506.51	11346.5	AROA_STAAM
SA564-ΔccpA	TSB-dex	8414.06	0.18344	5861.55	12078.1	AROA_STAAM
SA564-ΔccpA	TSB	7628.07	0.18344	5314	10949.8	AROA_STAAM
SA564-ΔhptRS/ccpA	TSB-dex	7520.77	0.18344	5239.25	10795.8	AROA_STAAM
SA564-ΔhptRS/ccpA	TSB	7398.12	0.18344	5153.81	10619.7	AROA_STAAM
SA564-ΔhptRS	TSB-dex	2646.93	0.14963	1972.63	3551.74	AROB_STAAM
SA564-ΔhptRS	TSB	2972.13	0.14963	2214.98	3988.1	AROB_STAAM
SA564	TSB-dex	2677.54	0.14963	1995.43	3592.8	AROB_STAAM
SA564	TSB	2989.67	0.14963	2228.05	4011.64	AROB_STAAM
SA564-ΔccpA	TSB-dex	2712.51	0.14963	2021.5	3639.73	AROB_STAAM
SA564-ΔccpA	TSB	3054.67	0.14963	2276.5	4098.86	AROB_STAAM
SA564-ΔhptRS/ccpA	TSB-dex	3685.28	0.14963	2746.46	4945.03	AROB_STAAM
SA564-ΔhptRS/ccpA	TSB	4161.09	0.14963	3101.06	5583.49	AROB_STAAM
SA564-ΔhptRS	TSB-dex	326.295	0.228525	206.7	515.086	AROE_STAAM
SA564-ΔhptRS	TSB	1020.22	0.228525	646.287	1610.51	AROE_STAAM
SA564	TSB-dex	298.322	0.228525	188.98	470.928	AROE_STAAM
SA564	TSB	933.549	0.228525	591.382	1473.69	AROE_STAAM
SA564-ΔccpA	TSB-dex	151.256	0.228525	95.8172	238.771	AROE_STAAM
SA564-ΔccpA	TSB	893.661	0.228525	566.114	1410.72	AROE_STAAM
SA564-ΔhptRS/ccpA	TSB-dex	324.841	0.228525	205.779	512.79	AROE_STAAM
SA564-ΔhptRS/ccpA	TSB	1070.23	0.228525	677.967	1689.46	AROE_STAAM
SA564-ΔhptRS	TSB-dex	46360.5	0.0816377	39503.7	54407.5	ASP23_STAAM
SA564-ΔhptRS	TSB	27504.8	0.0816377	23436.8	32278.9	ASP23_STAAM
SA564	TSB-dex	44289	0.0816377	37738.6	51976.4	ASP23_STAAM
SA564	TSB	27656.7	0.0816377	23566.2	32457.1	ASP23_STAAM
SA564-ΔccpA	TSB-dex	26133.6	0.0816377	22268.4	30669.8	ASP23_STAAM
SA564-ΔccpA	TSB	22534.2	0.0816377	19201.4	26445.6	ASP23_STAAM
SA564-ΔhptRS/ccpA	TSB-dex	16038.4	0.0816377	13666.3	18822.3	ASP23_STAAM
SA564-ΔhptRS/ccpA	TSB	15050.8	0.0816377	12824.7	17663.2	ASP23_STAAM
SA564-ΔhptRS	TSB-dex	4695.11	0.0535021	4227.62	5214.29	ATL_STAAM
SA564-ΔhptRS	TSB	4350.09	0.0535021	3916.95	4831.12	ATL_STAAM
SA564	TSB-dex	4704.4	0.0535021	4235.99	5224.62	ATL_STAAM
SA564	TSB	4412.29	0.0535021	3972.96	4900.2	ATL_STAAM
SA564-ΔccpA	TSB-dex	5280.7	0.0535021	4754.9	5864.64	ATL_STAAM
SA564-ΔccpA	TSB	4430.25	0.0535021	3989.13	4920.15	ATL_STAAM
SA564-ΔhptRS/ccpA	TSB-dex	4829.52	0.0535021	4348.64	5363.57	ATL_STAAM
SA564-ΔhptRS/ccpA	TSB	4524.42	0.0535021	4073.93	5024.74	ATL_STAAM
SA564-ΔhptRS	TSB-dex	12154.1	0.0590561	10825.3	13645.9	ATPA_STAAM
SA564-ΔhptRS	TSB	12303.7	0.0590561	10958.6	13813.9	ATPA_STAAM
SA564	TSB-dex	12115.5	0.0590561	10791	13602.6	ATPA_STAAM
SA564	TSB	12675.7	0.0590561	11289.9	14231.5	ATPA_STAAM
SA564-ΔccpA	TSB-dex	14441.6	0.0590561	12862.7	16214.2	ATPA_STAAM
SA564-ΔccpA	TSB	13314.9	0.0590561	11859.3	14949.2	ATPA_STAAM
SA564-ΔhptRS/ccpA	TSB-dex	14479.4	0.0590561	12896.4	16256.6	ATPA_STAAM
SA564-ΔhptRS/ccpA	TSB	14011.1	0.0590561	12479.4	15730.9	ATPA_STAAM
SA564-ΔhptRS	TSB-dex	14839.6	0.0471031	13530.7	16275.1	ATPB_STAAM
SA564-ΔhptRS	TSB	14982.9	0.0471031	13661.4	16432.3	ATPB_STAAM
SA564	TSB-dex	14626	0.0471031	13336	16040.9	ATPB_STAAM
SA564	TSB	15071.7	0.0471031	13742.4	16529.7	ATPB_STAAM
SA564-ΔccpA	TSB-dex	17525.3	0.0471031	15979.6	19220.6	ATPB_STAAM
SA564-ΔccpA	TSB	16339.3	0.0471031	14898.1	17919.9	ATPB_STAAM
SA564-ΔhptRS/ccpA	TSB-dex	17650.1	0.0471031	16093.3	19357.4	ATPB_STAAM
SA564-ΔhptRS/ccpA	TSB	16515.1	0.0471031	15058.4	18112.6	ATPB_STAAM
SA564-ΔhptRS	TSB-dex	16288.5	0.0974261	13451.4	19724	ATPD_STAAM
SA564-ΔhptRS	TSB	15304.4	0.0974261	12638.7	18532.3	ATPD_STAAM
SA564	TSB-dex	15933	0.0974261	13157.8	19293.5	ATPD_STAAM
SA564	TSB	15877.4	0.0974261	13111.9	19226.2	ATPD_STAAM
SA564-ΔccpA	TSB-dex	17221.8	0.0974261	14222.1	20854.1	ATPD_STAAM
SA564-ΔccpA	TSB	15397	0.0974261	12715.1	18644.4	ATPD_STAAM
SA564-ΔhptRS/ccpA	TSB-dex	16787.1	0.0974261	13863.2	20327.8	ATPD_STAAM
SA564-ΔhptRS/ccpA	TSB	15414.3	0.0974261	12729.5	18665.5	ATPD_STAAM
SA564-ΔhptRS	TSB-dex	7654.47	0.118457	6066.12	9658.72	ATPE_STAAM
SA564-ΔhptRS	TSB	7402.77	0.118457	5866.65	9341.12	ATPE_STAAM
SA564	TSB-dex	7539.09	0.118457	5974.68	9513.14	ATPE_STAAM
SA564	TSB	7734.83	0.118457	6129.8	9760.12	ATPE_STAAM
SA564-ΔccpA	TSB-dex	8839.19	0.118457	7005	11153.6	ATPE_STAAM
SA564-ΔccpA	TSB	7822.81	0.118457	6199.52	9871.14	ATPE_STAAM
SA564-ΔhptRS/ccpA	TSB-dex	7605.45	0.118457	6027.26	9596.86	ATPE_STAAM
SA564-ΔhptRS/ccpA	TSB	7065.55	0.118457	5599.4	8915.6	ATPE_STAAM
SA564-ΔhptRS	TSB-dex	13557.2	0.0615757	12015.1	15297.2	ATPF_STAAM
SA564-ΔhptRS	TSB	11724.2	0.0615757	10390.6	13228.9	ATPF_STAAM
SA564	TSB-dex	13180.7	0.0615757	11681.5	14872.4	ATPF_STAAM
SA564	TSB	11726.3	0.0615757	10392.5	13231.3	ATPF_STAAM
SA564-ΔccpA	TSB-dex	14310.2	0.0615757	12682.5	16146.8	ATPF_STAAM
SA564-ΔccpA	TSB	12172.7	0.0615757	10788.1	13735	ATPF_STAAM
SA564-ΔhptRS/ccpA	TSB-dex	13457.7	0.0615757	11926.9	15184.9	ATPF_STAAM
SA564-ΔhptRS/ccpA	TSB	12187.5	0.0615757	10801.3	13751.8	ATPF_STAAM
SA564-ΔhptRS	TSB-dex	6612.18	0.071077	5751.71	7601.36	ATPG_STAAM
SA564-ΔhptRS	TSB	6341.48	0.071077	5516.24	7290.17	ATPG_STAAM
SA564	TSB-dex	6539.25	0.071077	5688.28	7517.53	ATPG_STAAM
SA564	TSB	6475.91	0.071077	5633.18	7444.71	ATPG_STAAM
SA564-ΔccpA	TSB-dex	7173.22	0.071077	6239.75	8246.34	ATPG_STAAM
SA564-ΔccpA	TSB	6626.86	0.071077	5764.49	7618.25	ATPG_STAAM
SA564-ΔhptRS/ccpA	TSB-dex	6829.34	0.071077	5940.62	7851.02	ATPG_STAAM
SA564-ΔhptRS/ccpA	TSB	6367.92	0.071077	5539.24	7320.56	ATPG_STAAM
SA564-ΔhptRS	TSB-dex	3135.99	0.112001	2514.9	3910.46	AZO1_STAAM
SA564-ΔhptRS	TSB	3580.95	0.112001	2871.74	4465.32	AZO1_STAAM
SA564	TSB-dex	2920.12	0.112001	2341.79	3641.28	AZO1_STAAM
SA564	TSB	3329.73	0.112001	2670.27	4152.04	AZO1_STAAM
SA564-ΔccpA	TSB-dex	2163.54	0.112001	1735.04	2697.85	AZO1_STAAM
SA564-ΔccpA	TSB	3117.48	0.112001	2500.06	3887.38	AZO1_STAAM
SA564-ΔhptRS/ccpA	TSB-dex	1950.3	0.112001	1564.04	2431.96	AZO1_STAAM
SA564-ΔhptRS/ccpA	TSB	2547.08	0.112001	2042.63	3176.12	AZO1_STAAM
SA564-ΔhptRS	TSB-dex	6305.2	0.0324916	5908.94	6728.04	AZOR_STAAM
SA564-ΔhptRS	TSB	5110.69	0.0324916	4789.5	5453.43	AZOR_STAAM
SA564	TSB-dex	6301.23	0.0324916	5905.21	6723.81	AZOR_STAAM
SA564	TSB	5469.76	0.0324916	5126	5836.57	AZOR_STAAM
SA564-ΔccpA	TSB-dex	5765.96	0.0324916	5403.58	6152.64	AZOR_STAAM
SA564-ΔccpA	TSB	4330.98	0.0324916	4058.79	4621.43	AZOR_STAAM
SA564-ΔhptRS/ccpA	TSB-dex	4163.8	0.0324916	3902.12	4443.04	AZOR_STAAM
SA564-ΔhptRS/ccpA	TSB	3561.13	0.0324916	3337.32	3799.94	AZOR_STAAM
SA564-ΔhptRS	TSB-dex	9554.35	0.129778	7392.61	12348.2	BSAA_STAAM
SA564-ΔhptRS	TSB	9764.59	0.129778	7555.28	12619.9	BSAA_STAAM
SA564	TSB-dex	9283.62	0.129778	7183.14	11998.3	BSAA_STAAM
SA564	TSB	10021.7	0.129778	7754.23	12952.3	BSAA_STAAM
SA564-ΔccpA	TSB-dex	8215.23	0.129778	6356.47	10617.5	BSAA_STAAM
SA564-ΔccpA	TSB	9429.17	0.129778	7295.75	12186.4	BSAA_STAAM
SA564-ΔhptRS/ccpA	TSB-dex	8492.79	0.129778	6571.23	10976.2	BSAA_STAAM
SA564-ΔhptRS/ccpA	TSB	8365.49	0.129778	6472.74	10811.7	BSAA_STAAM
SA564-ΔhptRS	TSB-dex	10071.1	0.111509	8090.49	12536.5	BUTA_STAAM
SA564-ΔhptRS	TSB	6575.59	0.111509	5282.43	8185.33	BUTA_STAAM
SA564	TSB-dex	9552.5	0.111509	7673.89	11891	BUTA_STAAM
SA564	TSB	7073.18	0.111509	5682.16	8804.72	BUTA_STAAM
SA564-ΔccpA	TSB-dex	8992.71	0.111509	7224.2	11194.2	BUTA_STAAM
SA564-ΔccpA	TSB	7109.9	0.111509	5711.66	8850.43	BUTA_STAAM
SA564-ΔhptRS/ccpA	TSB-dex	6775.8	0.111509	5443.27	8434.55	BUTA_STAAM
SA564-ΔhptRS/ccpA	TSB	6393.82	0.111509	5136.41	7959.06	BUTA_STAAM
SA564-ΔhptRS	TSB-dex	8828.51	0.14002	6707.1	11620.9	CARA_STAAM
SA564-ΔhptRS	TSB	11305.8	0.14002	8589.08	14881.7	CARA_STAAM
SA564	TSB-dex	9068.65	0.14002	6889.54	11937	CARA_STAAM
SA564	TSB	11225.2	0.14002	8527.86	14775.6	CARA_STAAM
SA564-ΔccpA	TSB-dex	9021.29	0.14002	6853.56	11874.7	CARA_STAAM
SA564-ΔccpA	TSB	8983.8	0.14002	6825.07	11825.3	CARA_STAAM
SA564-ΔhptRS/ccpA	TSB-dex	10724.6	0.14002	8147.61	14116.8	CARA_STAAM
SA564-ΔhptRS/ccpA	TSB	10192.4	0.14002	7743.26	13416.2	CARA_STAAM
SA564-ΔhptRS	TSB-dex	12847.5	0.0953975	10656.1	15489.5	CARB_STAAM
SA564-ΔhptRS	TSB	13178.8	0.0953975	10930.9	15889	CARB_STAAM
SA564	TSB-dex	12368.2	0.0953975	10258.6	14911.7	CARB_STAAM
SA564	TSB	13801.3	0.0953975	11447.2	16639.5	CARB_STAAM
SA564-ΔccpA	TSB-dex	12522.6	0.0953975	10386.7	15097.9	CARB_STAAM
SA564-ΔccpA	TSB	12080.6	0.0953975	10020	14564.9	CARB_STAAM
SA564-ΔhptRS/ccpA	TSB-dex	11789.9	0.0953975	9778.91	14214.4	CARB_STAAM
SA564-ΔhptRS/ccpA	TSB	11133.8	0.0953975	9234.69	13423.4	CARB_STAAM
SA564-ΔhptRS	TSB-dex	10631.5	0.0643182	9371.57	12060.8	CATA_STAAM
SA564-ΔhptRS	TSB	8524.21	0.0643182	7514	9670.23	CATA_STAAM
SA564	TSB-dex	10183.2	0.0643182	8976.41	11552.3	CATA_STAAM
SA564	TSB	9177.08	0.0643182	8089.51	10410.9	CATA_STAAM
SA564-ΔccpA	TSB-dex	9231.69	0.0643182	8137.65	10472.8	CATA_STAAM
SA564-ΔccpA	TSB	8236.73	0.0643182	7260.59	9344.1	CATA_STAAM
SA564-ΔhptRS/ccpA	TSB-dex	9868.09	0.0643182	8698.62	11194.8	CATA_STAAM
SA564-ΔhptRS/ccpA	TSB	10305.1	0.0643182	9083.83	11690.5	CATA_STAAM
SA564-ΔhptRS	TSB-dex	2099.06	0.114944	1674.67	2631.01	CCPA_STAAM
SA564-ΔhptRS	TSB	1893.59	0.114944	1510.74	2373.46	CCPA_STAAM
SA564	TSB-dex	2026.14	0.114944	1616.49	2539.6	CCPA_STAAM
SA564	TSB	1832.34	0.114944	1461.87	2296.69	CCPA_STAAM
SA564-ΔccpA	TSB-dex	1903.28	0.114944	1518.47	2385.61	CCPA_STAAM
SA564-ΔccpA	TSB	1233.13	0.114944	983.81	1545.63	CCPA_STAAM
SA564-ΔhptRS/ccpA	TSB-dex	1445.21	0.114944	1153.01	1811.45	CCPA_STAAM
SA564-ΔhptRS/ccpA	TSB	1077.56	0.114944	859.699	1350.64	CCPA_STAAM
SA564-ΔhptRS	TSB-dex	3236.05	0.0714669	2810.94	3725.45	CDR_STAAM
SA564-ΔhptRS	TSB	3416.84	0.0714669	2967.98	3933.58	CDR_STAAM
SA564	TSB-dex	3251.69	0.0714669	2824.53	3743.45	CDR_STAAM
SA564	TSB	3281.65	0.0714669	2850.56	3777.95	CDR_STAAM
SA564-ΔccpA	TSB-dex	3727.34	0.0714669	3237.7	4291.04	CDR_STAAM
SA564-ΔccpA	TSB	3956.04	0.0714669	3436.35	4554.32	CDR_STAAM
SA564-ΔhptRS/ccpA	TSB-dex	4552.91	0.0714669	3954.82	5241.46	CDR_STAAM
SA564-ΔhptRS/ccpA	TSB	4273.51	0.0714669	3712.12	4919.81	CDR_STAAM
SA564-ΔhptRS	TSB-dex	7113.05	0.107559	5759.81	8784.23	CH10_STAAM
SA564-ΔhptRS	TSB	6864.67	0.107559	5558.68	8477.49	CH10_STAAM
SA564	TSB-dex	6936.09	0.107559	5616.52	8565.7	CH10_STAAM
SA564	TSB	7386.6	0.107559	5981.32	9122.05	CH10_STAAM
SA564-ΔccpA	TSB-dex	8342.38	0.107559	6755.26	10302.4	CH10_STAAM
SA564-ΔccpA	TSB	7611.08	0.107559	6163.09	9399.26	CH10_STAAM
SA564-ΔhptRS/ccpA	TSB-dex	8120.6	0.107559	6575.68	10028.5	CH10_STAAM
SA564-ΔhptRS/ccpA	TSB	8010.44	0.107559	6486.47	9892.46	CH10_STAAM
SA564-ΔhptRS	TSB-dex	11272.9	0.0494884	10230.6	12421.3	CH60_STAAM
SA564-ΔhptRS	TSB	10752.7	0.0494884	9758.55	11848.1	CH60_STAAM
SA564	TSB-dex	11281.7	0.0494884	10238.6	12431	CH60_STAAM
SA564	TSB	10803.4	0.0494884	9804.54	11904	CH60_STAAM
SA564-ΔccpA	TSB-dex	12015.4	0.0494884	10904.5	13239.5	CH60_STAAM
SA564-ΔccpA	TSB	11083.2	0.0494884	10058.5	12212.3	CH60_STAAM
SA564-ΔhptRS/ccpA	TSB-dex	11745.5	0.0494884	10659.5	12942	CH60_STAAM
SA564-ΔhptRS/ccpA	TSB	10907.3	0.0494884	9898.82	12018.5	CH60_STAAM
SA564-ΔhptRS	TSB-dex	5359.17	0.0946818	4450.41	6453.48	CLPB_STAAM
SA564-ΔhptRS	TSB	5662.66	0.0946818	4702.45	6818.95	CLPB_STAAM
SA564	TSB-dex	5037.62	0.0946818	4183.39	6066.28	CLPB_STAAM
SA564	TSB	5310.76	0.0946818	4410.22	6395.19	CLPB_STAAM
SA564-ΔccpA	TSB-dex	4712.6	0.0946818	3913.49	5674.89	CLPB_STAAM
SA564-ΔccpA	TSB	5314.44	0.0946818	4413.27	6399.62	CLPB_STAAM
SA564-ΔhptRS/ccpA	TSB-dex	3987.06	0.0946818	3310.98	4801.2	CLPB_STAAM
SA564-ΔhptRS/ccpA	TSB	4733.15	0.0946818	3930.55	5699.64	CLPB_STAAM
SA564-ΔhptRS	TSB-dex	7794.13	0.110462	6276.55	9678.64	CLPC_STAAM
SA564-ΔhptRS	TSB	6293.97	0.110462	5068.48	7815.76	CLPC_STAAM
SA564	TSB-dex	7566.22	0.110462	6093.01	9395.62	CLPC_STAAM
SA564	TSB	7081.65	0.110462	5702.8	8793.89	CLPC_STAAM
SA564-ΔccpA	TSB-dex	7733.91	0.110462	6228.06	9603.86	CLPC_STAAM
SA564-ΔccpA	TSB	6485.29	0.110462	5222.56	8053.34	CLPC_STAAM
SA564-ΔhptRS/ccpA	TSB-dex	7359.01	0.110462	5926.15	9138.32	CLPC_STAAM
SA564-ΔhptRS/ccpA	TSB	6693.05	0.110462	5389.86	8311.33	CLPC_STAAM
SA564-ΔhptRS	TSB-dex	4936.24	0.0502025	4473.56	5446.77	CLPL_STAAM
SA564-ΔhptRS	TSB	4066.5	0.0502025	3685.34	4487.08	CLPL_STAAM
SA564	TSB-dex	4907.14	0.0502025	4447.18	5414.66	CLPL_STAAM
SA564	TSB	4286.33	0.0502025	3884.56	4729.64	CLPL_STAAM
SA564-ΔccpA	TSB-dex	5246.98	0.0502025	4755.17	5789.65	CLPL_STAAM
SA564-ΔccpA	TSB	4707.5	0.0502025	4266.26	5194.38	CLPL_STAAM
SA564-ΔhptRS/ccpA	TSB-dex	4217.34	0.0502025	3822.04	4653.52	CLPL_STAAM
SA564-ΔhptRS/ccpA	TSB	3988.21	0.0502025	3614.38	4400.69	CLPL_STAAM
SA564-ΔhptRS	TSB-dex	9372.68	0.0782617	8038.48	10928.3	CLPP_STAAM
SA564-ΔhptRS	TSB	9031.43	0.0782617	7745.81	10530.4	CLPP_STAAM
SA564	TSB-dex	8905.72	0.0782617	7637.99	10383.8	CLPP_STAAM
SA564	TSB	9659.66	0.0782617	8284.62	11262.9	CLPP_STAAM
SA564-ΔccpA	TSB-dex	11698.5	0.0782617	10033.2	13640.1	CLPP_STAAM
SA564-ΔccpA	TSB	10908.7	0.0782617	9355.83	12719.3	CLPP_STAAM
SA564-ΔhptRS/ccpA	TSB-dex	10865.7	0.0782617	9318.99	12669.2	CLPP_STAAM
SA564-ΔhptRS/ccpA	TSB	11054.5	0.0782617	9480.86	12889.2	CLPP_STAAM
SA564-ΔhptRS	TSB-dex	8860.65	0.0690075	7739.2	10144.6	CLPX_STAAM
SA564-ΔhptRS	TSB	7934.79	0.0690075	6930.52	9084.57	CLPX_STAAM
SA564	TSB-dex	8546.09	0.0690075	7464.46	9784.45	CLPX_STAAM
SA564	TSB	8167.5	0.0690075	7133.78	9351	CLPX_STAAM
SA564-ΔccpA	TSB-dex	8674.32	0.0690075	7576.46	9931.27	CLPX_STAAM
SA564-ΔccpA	TSB	7747	0.0690075	6766.51	8869.57	CLPX_STAAM
SA564-ΔhptRS/ccpA	TSB-dex	8997.94	0.0690075	7859.12	10301.8	CLPX_STAAM
SA564-ΔhptRS/ccpA	TSB	8580.21	0.0690075	7494.26	9823.52	CLPX_STAAM
SA564-ΔhptRS	TSB-dex	6169.2	0.0928268	5141.95	7401.67	CODY_STAAM
SA564-ΔhptRS	TSB	7044.06	0.0928268	5871.14	8451.32	CODY_STAAM
SA564	TSB-dex	6427.84	0.0928268	5357.53	7711.99	CODY_STAAM
SA564	TSB	7007.75	0.0928268	5840.87	8407.75	CODY_STAAM
SA564-ΔccpA	TSB-dex	6099.33	0.0928268	5083.72	7317.85	CODY_STAAM
SA564-ΔccpA	TSB	7010.33	0.0928268	5843.02	8410.85	CODY_STAAM
SA564-ΔhptRS/ccpA	TSB-dex	5854.43	0.0928268	4879.6	7024.02	CODY_STAAM
SA564-ΔhptRS/ccpA	TSB	7192.4	0.0928268	5994.78	8629.29	CODY_STAAM
SA564-ΔhptRS	TSB-dex	4894.05	0.113036	3919.81	6110.43	COPZ_STAAM
SA564-ΔhptRS	TSB	4124.18	0.113036	3303.2	5149.21	COPZ_STAAM
SA564	TSB-dex	4998.46	0.113036	4003.44	6240.79	COPZ_STAAM
SA564	TSB	4262.97	0.113036	3414.36	5322.49	COPZ_STAAM
SA564-ΔccpA	TSB-dex	5752.94	0.113036	4607.73	7182.79	COPZ_STAAM
SA564-ΔccpA	TSB	4673.77	0.113036	3743.39	5835.4	COPZ_STAAM
SA564-ΔhptRS/ccpA	TSB-dex	7743.68	0.113036	6202.18	9668.31	COPZ_STAAM
SA564-ΔhptRS/ccpA	TSB	7196.87	0.113036	5764.22	8985.59	COPZ_STAAM
SA564-ΔhptRS	TSB-dex	1453.83	0.0975869	1198.79	1763.13	CRTN_STAAM
SA564-ΔhptRS	TSB	1561.49	0.0975869	1287.57	1893.69	CRTN_STAAM
SA564	TSB-dex	1427.31	0.0975869	1176.92	1730.97	CRTN_STAAM
SA564	TSB	1532.16	0.0975869	1263.38	1858.12	CRTN_STAAM
SA564-ΔccpA	TSB-dex	1662.08	0.0975869	1370.51	2015.69	CRTN_STAAM
SA564-ΔccpA	TSB	1548.22	0.0975869	1276.62	1877.6	CRTN_STAAM
SA564-ΔhptRS/ccpA	TSB-dex	2228.86	0.0975869	1837.86	2703.04	CRTN_STAAM
SA564-ΔhptRS/ccpA	TSB	2467.75	0.0975869	2034.84	2992.75	CRTN_STAAM
SA564-ΔhptRS	TSB-dex	2472.64	0.0988398	2036.29	3002.48	CSD_STAAM
SA564-ΔhptRS	TSB	2303.38	0.0988398	1896.91	2796.96	CSD_STAAM
SA564	TSB-dex	2411.94	0.0988398	1986.31	2928.78	CSD_STAAM
SA564	TSB	2239.77	0.0988398	1844.52	2719.72	CSD_STAAM
SA564-ΔccpA	TSB-dex	2361.95	0.0988398	1945.14	2868.08	CSD_STAAM
SA564-ΔccpA	TSB	2326.9	0.0988398	1916.28	2825.52	CSD_STAAM
SA564-ΔhptRS/ccpA	TSB-dex	2372.34	0.0988398	1953.7	2880.7	CSD_STAAM
SA564-ΔhptRS/ccpA	TSB	2380.74	0.0988398	1960.61	2890.9	CSD_STAAM
SA564-ΔhptRS	TSB-dex	11860.7	0.11245	9513.91	14786.4	CSHA_STAAM
SA564-ΔhptRS	TSB	10359	0.11245	8309.28	12914.2	CSHA_STAAM
SA564	TSB-dex	11633.2	0.11245	9331.42	14502.8	CSHA_STAAM
SA564	TSB	10250.5	0.11245	8222.3	12779	CSHA_STAAM
SA564-ΔccpA	TSB-dex	11058.3	0.11245	8870.21	13786	CSHA_STAAM
SA564-ΔccpA	TSB	9736.6	0.11245	7810.07	12138.4	CSHA_STAAM
SA564-ΔhptRS/ccpA	TSB-dex	10781.5	0.11245	8648.25	13441	CSHA_STAAM
SA564-ΔhptRS/ccpA	TSB	9599.47	0.11245	7700.07	11967.4	CSHA_STAAM
SA564-ΔhptRS	TSB-dex	124625	0.156809	91586.3	169581	CSPA_STAAM
SA564-ΔhptRS	TSB	84882.3	0.156809	62379.6	115502	CSPA_STAAM
SA564	TSB-dex	112267	0.156809	82504.7	152766	CSPA_STAAM
SA564	TSB	89309.4	0.156809	65633.1	121527	CSPA_STAAM
SA564-ΔccpA	TSB-dex	126777	0.156809	93168.2	172511	CSPA_STAAM
SA564-ΔccpA	TSB	89170.9	0.156809	65531.4	121338	CSPA_STAAM
SA564-ΔhptRS/ccpA	TSB-dex	96591.8	0.156809	70984.9	131436	CSPA_STAAM
SA564-ΔhptRS/ccpA	TSB	69508.8	0.156809	51081.8	94583.2	CSPA_STAAM
SA564-ΔhptRS	TSB-dex	6514.27	0.100357	5350.13	7931.71	CTPAL_STAAM
SA564-ΔhptRS	TSB	5850.6	0.100357	4805.07	7123.64	CTPAL_STAAM
SA564	TSB-dex	6229.46	0.100357	5116.22	7584.93	CTPAL_STAAM
SA564	TSB	6566.74	0.100357	5393.23	7995.61	CTPAL_STAAM
SA564-ΔccpA	TSB-dex	6844.47	0.100357	5621.32	8333.76	CTPAL_STAAM
SA564-ΔccpA	TSB	5898.71	0.100357	4844.57	7182.21	CTPAL_STAAM
SA564-ΔhptRS/ccpA	TSB-dex	6874.97	0.100357	5646.38	8370.91	CTPAL_STAAM
SA564-ΔhptRS/ccpA	TSB	6469.3	0.100357	5313.2	7876.96	CTPAL_STAAM
SA564-ΔhptRS	TSB-dex	6843.8	0.161747	4975.89	9412.92	CVFB_STAAM
SA564-ΔhptRS	TSB	7898.47	0.161747	5742.7	10863.5	CVFB_STAAM
SA564	TSB-dex	6627.94	0.161747	4818.94	9116.03	CVFB_STAAM
SA564	TSB	8503.49	0.161747	6182.59	11695.6	CVFB_STAAM
SA564-ΔccpA	TSB-dex	8523.98	0.161747	6197.49	11723.8	CVFB_STAAM
SA564-ΔccpA	TSB	9435.96	0.161747	6860.55	12978.2	CVFB_STAAM
SA564-ΔhptRS/ccpA	TSB-dex	7447.38	0.161747	5414.73	10243.1	CVFB_STAAM
SA564-ΔhptRS/ccpA	TSB	8859.79	0.161747	6441.64	12185.7	CVFB_STAAM
SA564-ΔhptRS	TSB-dex	4092.1	0.052524	3684.48	4544.81	CYSE_STAAM
SA564-ΔhptRS	TSB	3854.79	0.052524	3470.81	4281.26	CYSE_STAAM
SA564	TSB-dex	4095.65	0.052524	3687.68	4548.76	CYSE_STAAM
SA564	TSB	4344.39	0.052524	3911.64	4825.01	CYSE_STAAM
SA564-ΔccpA	TSB-dex	3886.44	0.052524	3499.3	4316.4	CYSE_STAAM
SA564-ΔccpA	TSB	3749.58	0.052524	3376.08	4164.4	CYSE_STAAM
SA564-ΔhptRS/ccpA	TSB-dex	3821.66	0.052524	3440.98	4244.45	CYSE_STAAM
SA564-ΔhptRS/ccpA	TSB	4088.92	0.052524	3681.62	4541.29	CYSE_STAAM
SA564-ΔhptRS	TSB-dex	19445.7	0.0651563	17113.9	22095.2	CYSK_STAAM
SA564-ΔhptRS	TSB	17186.8	0.0651563	15125.9	19528.5	CYSK_STAAM
SA564	TSB-dex	19030.4	0.0651563	16748.5	21623.3	CYSK_STAAM
SA564	TSB	17934.8	0.0651563	15784.2	20378.4	CYSK_STAAM
SA564-ΔccpA	TSB-dex	19678.7	0.0651563	17318.9	22359.9	CYSK_STAAM
SA564-ΔccpA	TSB	14884.1	0.0651563	13099.3	16912	CYSK_STAAM
SA564-ΔhptRS/ccpA	TSB-dex	23663.4	0.0651563	20825.9	26887.6	CYSK_STAAM
SA564-ΔhptRS/ccpA	TSB	19444.4	0.0651563	17112.8	22093.7	CYSK_STAAM
SA564-ΔhptRS	TSB-dex	7665.16	0.0624423	6781.78	8663.59	DAAA_STAAM
SA564-ΔhptRS	TSB	7976.69	0.0624423	7057.41	9015.7	DAAA_STAAM
SA564	TSB-dex	7775.46	0.0624423	6879.38	8788.27	DAAA_STAAM
SA564	TSB	8370.7	0.0624423	7406.01	9461.03	DAAA_STAAM
SA564-ΔccpA	TSB-dex	8311.08	0.0624423	7353.27	9393.66	DAAA_STAAM
SA564-ΔccpA	TSB	8479.59	0.0624423	7502.35	9584.11	DAAA_STAAM
SA564-ΔhptRS/ccpA	TSB-dex	8066.22	0.0624423	7136.63	9116.9	DAAA_STAAM
SA564-ΔhptRS/ccpA	TSB	8422.38	0.0624423	7451.74	9519.46	DAAA_STAAM
SA564-ΔhptRS	TSB-dex	1176.93	0.102356	959.278	1443.96	DAPB_STAAM
SA564-ΔhptRS	TSB	1306.15	0.102356	1064.61	1602.5	DAPB_STAAM
SA564	TSB-dex	1289.52	0.102356	1051.05	1582.09	DAPB_STAAM
SA564	TSB	1481.51	0.102356	1207.53	1817.64	DAPB_STAAM
SA564-ΔccpA	TSB-dex	1232.82	0.102356	1004.84	1512.53	DAPB_STAAM
SA564-ΔccpA	TSB	873.356	0.102356	711.847	1071.51	DAPB_STAAM
SA564-ΔhptRS/ccpA	TSB-dex	2047.36	0.102356	1668.74	2511.87	DAPB_STAAM
SA564-ΔhptRS/ccpA	TSB	1588.65	0.102356	1294.86	1949.1	DAPB_STAAM
SA564-ΔhptRS	TSB-dex	1872.4	0.131968	1442.5	2430.43	DAPH_STAAM
SA564-ΔhptRS	TSB	1269.65	0.131968	978.135	1648.04	DAPH_STAAM
SA564	TSB-dex	2008.07	0.131968	1547.02	2606.54	DAPH_STAAM
SA564	TSB	1443.39	0.131968	1111.99	1873.56	DAPH_STAAM
SA564-ΔccpA	TSB-dex	1575.05	0.131968	1213.42	2044.46	DAPH_STAAM
SA564-ΔccpA	TSB	1085.23	0.131968	836.065	1408.66	DAPH_STAAM
SA564-ΔhptRS/ccpA	TSB-dex	1034.94	0.131968	797.315	1343.38	DAPH_STAAM
SA564-ΔhptRS/ccpA	TSB	848.367	0.131968	653.582	1101.2	DAPH_STAAM
SA564-ΔhptRS	TSB-dex	65456.8	0.0884305	55037.4	77848.8	DBH_STAAM
SA564-ΔhptRS	TSB	55581.6	0.0884305	46734.1	66104.1	DBH_STAAM
SA564	TSB-dex	59972.2	0.0884305	50425.8	71325.9	DBH_STAAM
SA564	TSB	57817.5	0.0884305	48614.1	68763.3	DBH_STAAM
SA564-ΔccpA	TSB-dex	56644.8	0.0884305	47628	67368.5	DBH_STAAM
SA564-ΔccpA	TSB	54392.1	0.0884305	45733.9	64689.3	DBH_STAAM
SA564-ΔhptRS/ccpA	TSB-dex	78732.7	0.0884305	66200	93638	DBH_STAAM
SA564-ΔhptRS/ccpA	TSB	76852.7	0.0884305	64619.3	91402.1	DBH_STAAM
SA564-ΔhptRS	TSB-dex	11104	0.0346538	10361.3	11899.9	DCUP_STAAM
SA564-ΔhptRS	TSB	11213.9	0.0346538	10463.9	12017.8	DCUP_STAAM
SA564	TSB-dex	11410.4	0.0346538	10647.2	12228.3	DCUP_STAAM
SA564	TSB	10366.7	0.0346538	9673.33	11109.8	DCUP_STAAM
SA564-ΔccpA	TSB-dex	11724.8	0.0346538	10940.6	12565.3	DCUP_STAAM
SA564-ΔccpA	TSB	11229.3	0.0346538	10478.2	12034.2	DCUP_STAAM
SA564-ΔhptRS/ccpA	TSB-dex	11235.7	0.0346538	10484.2	12041.1	DCUP_STAAM
SA564-ΔhptRS/ccpA	TSB	11029.6	0.0346538	10291.9	11820.2	DCUP_STAAM
SA564-ΔhptRS	TSB-dex	6638.49	0.0669317	5821.85	7569.69	DDL_STAAM
SA564-ΔhptRS	TSB	5397.92	0.0669317	4733.89	6155.1	DDL_STAAM
SA564	TSB-dex	6552.35	0.0669317	5746.3	7471.46	DDL_STAAM
SA564	TSB	5316.3	0.0669317	4662.31	6062.03	DDL_STAAM
SA564-ΔccpA	TSB-dex	6128.15	0.0669317	5374.29	6987.76	DDL_STAAM
SA564-ΔccpA	TSB	5199.07	0.0669317	4559.5	5928.36	DDL_STAAM
SA564-ΔhptRS/ccpA	TSB-dex	6150.1	0.0669317	5393.54	7012.79	DDL_STAAM
SA564-ΔhptRS/ccpA	TSB	5272.28	0.0669317	4623.71	6011.84	DDL_STAAM
SA564-ΔhptRS	TSB-dex	5029.46	0.0920539	4198.54	6024.83	DEF_STAAM
SA564-ΔhptRS	TSB	4431.54	0.0920539	3699.4	5308.57	DEF_STAAM
SA564	TSB-dex	4962.2	0.0920539	4142.39	5944.26	DEF_STAAM
SA564	TSB	4662.39	0.0920539	3892.11	5585.11	DEF_STAAM
SA564-ΔccpA	TSB-dex	5256.32	0.0920539	4387.92	6296.59	DEF_STAAM
SA564-ΔccpA	TSB	4771.84	0.0920539	3983.48	5716.22	DEF_STAAM
SA564-ΔhptRS/ccpA	TSB-dex	5851.73	0.0920539	4884.96	7009.82	DEF_STAAM
SA564-ΔhptRS/ccpA	TSB	5168.58	0.0920539	4314.67	6191.47	DEF_STAAM
SA564-ΔhptRS	TSB-dex	11928.8	0.0936836	9923	14339.9	DEOB_STAAM
SA564-ΔhptRS	TSB	10055.9	0.0936836	8365.08	12088.6	DEOB_STAAM
SA564	TSB-dex	11897.1	0.0936836	9896.65	14301.9	DEOB_STAAM
SA564	TSB	10140.7	0.0936836	8435.63	12190.5	DEOB_STAAM
SA564-ΔccpA	TSB-dex	11310.7	0.0936836	9408.85	13596.9	DEOB_STAAM
SA564-ΔccpA	TSB	9446.58	0.0936836	7858.19	11356	DEOB_STAAM
SA564-ΔhptRS/ccpA	TSB-dex	10075.5	0.0936836	8381.37	12112.1	DEOB_STAAM
SA564-ΔhptRS/ccpA	TSB	9418.88	0.0936836	7835.14	11322.7	DEOB_STAAM
SA564-ΔhptRS	TSB-dex	14283.8	0.127894	11111.4	18362	DEOC1_STAAM
SA564-ΔhptRS	TSB	15227.2	0.127894	11845.2	19574.7	DEOC1_STAAM
SA564	TSB-dex	14186.5	0.127894	11035.7	18236.9	DEOC1_STAAM
SA564	TSB	15626.9	0.127894	12156.2	20088.6	DEOC1_STAAM
SA564-ΔccpA	TSB-dex	93165.6	0.127894	72473.7	119765	DEOC1_STAAM
SA564-ΔccpA	TSB	15543.9	0.127894	12091.6	19981.9	DEOC1_STAAM
SA564-ΔhptRS/ccpA	TSB-dex	15115.8	0.127894	11758.6	19431.4	DEOC1_STAAM
SA564-ΔhptRS/ccpA	TSB	14162.4	0.127894	11017	18206	DEOC1_STAAM
SA564-ΔhptRS	TSB-dex	11752.5	0.0595218	10457.9	13207.3	DEOC2_STAAM
SA564-ΔhptRS	TSB	12962.8	0.0595218	11535	14567.5	DEOC2_STAAM
SA564	TSB-dex	11835.2	0.0595218	10531.5	13300.2	DEOC2_STAAM
SA564	TSB	13819.4	0.0595218	12297.2	15530.1	DEOC2_STAAM
SA564-ΔccpA	TSB-dex	16171.9	0.0595218	14390.5	18173.8	DEOC2_STAAM
SA564-ΔccpA	TSB	15377.4	0.0595218	13683.6	17280.9	DEOC2_STAAM
SA564-ΔhptRS/ccpA	TSB-dex	19063.7	0.0595218	16963.8	21423.6	DEOC2_STAAM
SA564-ΔhptRS/ccpA	TSB	19192	0.0595218	17078	21567.7	DEOC2_STAAM
SA564-ΔhptRS	TSB-dex	7050.25	0.160559	5144.71	9661.58	DER_STAAM
SA564-ΔhptRS	TSB	5769.76	0.160559	4210.31	7906.81	DER_STAAM
SA564	TSB-dex	7139.29	0.160559	5209.68	9783.6	DER_STAAM
SA564	TSB	5586.35	0.160559	4076.47	7655.47	DER_STAAM
SA564-ΔccpA	TSB-dex	6217.08	0.160559	4536.73	8519.81	DER_STAAM
SA564-ΔccpA	TSB	5114.33	0.160559	3732.03	7008.62	DER_STAAM
SA564-ΔhptRS/ccpA	TSB-dex	6294.68	0.160559	4593.35	8626.16	DER_STAAM
SA564-ΔhptRS/ccpA	TSB	5287.14	0.160559	3858.13	7245.44	DER_STAAM
SA564-ΔhptRS	TSB-dex	12555	0.0976789	10363	15210.5	DHA1_STAAM
SA564-ΔhptRS	TSB	6310.56	0.0976789	5208.8	7645.35	DHA1_STAAM
SA564	TSB-dex	12898.1	0.0976789	10646.3	15626.3	DHA1_STAAM
SA564	TSB	6256.49	0.0976789	5164.17	7579.84	DHA1_STAAM
SA564-ΔccpA	TSB-dex	14221.2	0.0976789	11738.3	17229.2	DHA1_STAAM
SA564-ΔccpA	TSB	7004.93	0.0976789	5781.95	8486.6	DHA1_STAAM
SA564-ΔhptRS/ccpA	TSB-dex	8505.5	0.0976789	7020.54	10304.6	DHA1_STAAM
SA564-ΔhptRS/ccpA	TSB	6380.66	0.0976789	5266.67	7730.28	DHA1_STAAM
SA564-ΔhptRS	TSB-dex	5807.35	0.0493764	5271.46	6397.72	DHA2_STAAM
SA564-ΔhptRS	TSB	6863	0.0493764	6229.7	7560.68	DHA2_STAAM
SA564	TSB-dex	5883.13	0.0493764	5340.24	6481.2	DHA2_STAAM
SA564	TSB	7206.52	0.0493764	6541.52	7939.13	DHA2_STAAM
SA564-ΔccpA	TSB-dex	8818.58	0.0493764	8004.82	9715.07	DHA2_STAAM
SA564-ΔccpA	TSB	9170.83	0.0493764	8324.56	10103.1	DHA2_STAAM
SA564-ΔhptRS/ccpA	TSB-dex	8247.04	0.0493764	7486.02	9085.42	DHA2_STAAM
SA564-ΔhptRS/ccpA	TSB	8629.01	0.0493764	7832.75	9506.23	DHA2_STAAM
SA564-ΔhptRS	TSB-dex	10002.3	0.0465962	9129.06	10959	DHE2_STAAM
SA564-ΔhptRS	TSB	10510.7	0.0465962	9593.14	11516.1	DHE2_STAAM
SA564	TSB-dex	10119.8	0.0465962	9236.32	11087.8	DHE2_STAAM
SA564	TSB	10776.5	0.0465962	9835.69	11807.3	DHE2_STAAM
SA564-ΔccpA	TSB-dex	13884.6	0.0465962	12672.5	15212.7	DHE2_STAAM
SA564-ΔccpA	TSB	13913.8	0.0465962	12699.2	15244.7	DHE2_STAAM
SA564-ΔhptRS/ccpA	TSB-dex	13036.4	0.0465962	11898.3	14283.4	DHE2_STAAM
SA564-ΔhptRS/ccpA	TSB	12651.4	0.0465962	11546.9	13861.5	DHE2_STAAM
SA564-ΔhptRS	TSB-dex	212.047	0.118261	167.428	268.556	DHPS_STAAM
SA564-ΔhptRS	TSB	159.77	0.118261	126.151	202.348	DHPS_STAAM
SA564	TSB-dex	200.466	0.118261	158.284	253.889	DHPS_STAAM
SA564	TSB	179.882	0.118261	142.031	227.819	DHPS_STAAM
SA564-ΔccpA	TSB-dex	174.925	0.118261	138.117	221.541	DHPS_STAAM
SA564-ΔccpA	TSB	170.625	0.118261	134.722	216.096	DHPS_STAAM
SA564-ΔhptRS/ccpA	TSB-dex	205.984	0.118261	162.641	260.877	DHPS_STAAM
SA564-ΔhptRS/ccpA	TSB	210.197	0.118261	165.967	266.213	DHPS_STAAM
SA564-ΔhptRS	TSB-dex	28623.7	0.0510434	25898.2	31636	DLDH_STAAM
SA564-ΔhptRS	TSB	25024	0.0510434	22641.3	27657.5	DLDH_STAAM
SA564	TSB-dex	28346.4	0.0510434	25647.3	31329.5	DLDH_STAAM
SA564	TSB	24717.6	0.0510434	22364.1	27318.9	DLDH_STAAM
SA564-ΔccpA	TSB-dex	25501	0.0510434	23072.9	28184.7	DLDH_STAAM
SA564-ΔccpA	TSB	24538	0.0510434	22201.5	27120.3	DLDH_STAAM
SA564-ΔhptRS/ccpA	TSB-dex	27241.3	0.0510434	24647.4	30108.1	DLDH_STAAM
SA564-ΔhptRS/ccpA	TSB	25475.6	0.0510434	23049.9	28156.6	DLDH_STAAM
SA564-ΔhptRS	TSB-dex	10592.6	0.0676183	9276.91	12095	DLTA_STAAM
SA564-ΔhptRS	TSB	9451.45	0.0676183	8277.47	10791.9	DLTA_STAAM
SA564	TSB-dex	10552.9	0.0676183	9242.14	12049.6	DLTA_STAAM
SA564	TSB	9641.41	0.0676183	8443.84	11008.8	DLTA_STAAM
SA564-ΔccpA	TSB-dex	9241.9	0.0676183	8093.95	10552.7	DLTA_STAAM
SA564-ΔccpA	TSB	9296.7	0.0676183	8141.94	10615.2	DLTA_STAAM
SA564-ΔhptRS/ccpA	TSB-dex	9050.56	0.0676183	7926.38	10334.2	DLTA_STAAM
SA564-ΔhptRS/ccpA	TSB	9739.78	0.0676183	8529.99	11121.2	DLTA_STAAM
SA564-ΔhptRS	TSB-dex	18370.3	0.146916	13769	24509.4	DLTC_STAAM
SA564-ΔhptRS	TSB	17653	0.146916	13231.3	23552.3	DLTC_STAAM
SA564	TSB-dex	18101.2	0.146916	13567.2	24150.3	DLTC_STAAM
SA564	TSB	18428.3	0.146916	13812.5	24586.8	DLTC_STAAM
SA564-ΔccpA	TSB-dex	18276.9	0.146916	13698.9	24384.7	DLTC_STAAM
SA564-ΔccpA	TSB	18759	0.146916	14060.3	25028	DLTC_STAAM
SA564-ΔhptRS/ccpA	TSB-dex	18254.8	0.146916	13682.3	24355.2	DLTC_STAAM
SA564-ΔhptRS/ccpA	TSB	19711.7	0.146916	14774.4	26299	DLTC_STAAM
SA564-ΔhptRS	TSB-dex	1236.65	0.0843709	1044.83	1463.68	DNAA_STAAM
SA564-ΔhptRS	TSB	1016.61	0.0843709	858.919	1203.24	DNAA_STAAM
SA564	TSB-dex	1088.73	0.0843709	919.856	1288.61	DNAA_STAAM
SA564	TSB	928.909	0.0843709	784.825	1099.45	DNAA_STAAM
SA564-ΔccpA	TSB-dex	813.878	0.0843709	687.636	963.296	DNAA_STAAM
SA564-ΔccpA	TSB	1003.04	0.0843709	847.457	1187.19	DNAA_STAAM
SA564-ΔhptRS/ccpA	TSB-dex	761.23	0.0843709	643.154	900.982	DNAA_STAAM
SA564-ΔhptRS/ccpA	TSB	716.621	0.0843709	605.465	848.184	DNAA_STAAM
SA564-ΔhptRS	TSB-dex	4249.94	0.0381081	3938.4	4586.12	DNAG_STAAM
SA564-ΔhptRS	TSB	3886.61	0.0381081	3601.71	4194.05	DNAG_STAAM
SA564	TSB-dex	3999.32	0.0381081	3706.16	4315.68	DNAG_STAAM
SA564	TSB	3945.49	0.0381081	3656.27	4257.59	DNAG_STAAM
SA564-ΔccpA	TSB-dex	3744.2	0.0381081	3469.73	4040.37	DNAG_STAAM
SA564-ΔccpA	TSB	4282.7	0.0381081	3968.76	4621.47	DNAG_STAAM
SA564-ΔhptRS/ccpA	TSB-dex	3863.06	0.0381081	3579.88	4168.64	DNAG_STAAM
SA564-ΔhptRS/ccpA	TSB	4314.48	0.0381081	3998.21	4655.77	DNAG_STAAM
SA564-ΔhptRS	TSB-dex	6028.15	0.113029	4828.79	7525.39	DNAJ_STAAM
SA564-ΔhptRS	TSB	5128.75	0.113029	4108.34	6402.61	DNAJ_STAAM
SA564	TSB-dex	5857.73	0.113029	4692.28	7312.65	DNAJ_STAAM
SA564	TSB	4999.86	0.113029	4005.09	6241.7	DNAJ_STAAM
SA564-ΔccpA	TSB-dex	6089.44	0.113029	4877.89	7601.91	DNAJ_STAAM
SA564-ΔccpA	TSB	5330.51	0.113029	4269.96	6654.49	DNAJ_STAAM
SA564-ΔhptRS/ccpA	TSB-dex	5821.42	0.113029	4663.2	7267.32	DNAJ_STAAM
SA564-ΔhptRS/ccpA	TSB	4949.72	0.113029	3964.92	6179.11	DNAJ_STAAM
SA564-ΔhptRS	TSB-dex	18600.7	0.0418188	17136.8	20189.6	DNAK_STAAM
SA564-ΔhptRS	TSB	16358.2	0.0418188	15070.8	17755.6	DNAK_STAAM
SA564	TSB-dex	18018.2	0.0418188	16600.1	19557.4	DNAK_STAAM
SA564	TSB	16557.6	0.0418188	15254.5	17972	DNAK_STAAM
SA564-ΔccpA	TSB-dex	19786.8	0.0418188	18229.5	21477	DNAK_STAAM
SA564-ΔccpA	TSB	17530.3	0.0418188	16150.6	19027.8	DNAK_STAAM
SA564-ΔhptRS/ccpA	TSB-dex	15788.6	0.0418188	14546	17137.4	DNAK_STAAM
SA564-ΔhptRS/ccpA	TSB	14856	0.0418188	13686.8	16125.1	DNAK_STAAM
SA564-ΔhptRS	TSB-dex	4618.51	0.141771	3495.88	6101.63	DNLJ_STAAM
SA564-ΔhptRS	TSB	4233.43	0.141771	3204.41	5592.9	DNLJ_STAAM
SA564	TSB-dex	4891.53	0.141771	3702.54	6462.34	DNLJ_STAAM
SA564	TSB	4431.28	0.141771	3354.17	5854.29	DNLJ_STAAM
SA564-ΔccpA	TSB-dex	5381.43	0.141771	4073.36	7109.56	DNLJ_STAAM
SA564-ΔccpA	TSB	4252.37	0.141771	3218.74	5617.92	DNLJ_STAAM
SA564-ΔhptRS/ccpA	TSB-dex	11248.8	0.141771	8514.56	14861.1	DNLJ_STAAM
SA564-ΔhptRS/ccpA	TSB	10031.3	0.141771	7593.01	13252.7	DNLJ_STAAM
SA564-ΔhptRS	TSB-dex	12000.6	0.08329	10192.3	14129.8	DPO3B_STAAM
SA564-ΔhptRS	TSB	12507.5	0.08329	10622.8	14726.5	DPO3B_STAAM
SA564	TSB-dex	11921.5	0.08329	10125.1	14036.6	DPO3B_STAAM
SA564	TSB	12614.3	0.08329	10713.6	14852.3	DPO3B_STAAM
SA564-ΔccpA	TSB-dex	11729.7	0.08329	9962.2	13810.7	DPO3B_STAAM
SA564-ΔccpA	TSB	10518.5	0.08329	8933.5	12384.6	DPO3B_STAAM
SA564-ΔhptRS/ccpA	TSB-dex	8661.76	0.08329	7356.58	10198.5	DPO3B_STAAM
SA564-ΔhptRS/ccpA	TSB	8784.93	0.08329	7461.19	10343.5	DPO3B_STAAM
SA564-ΔhptRS	TSB-dex	14374.9	0.0326576	13467	15344	DPO4_STAAM
SA564-ΔhptRS	TSB	12854.2	0.0326576	12042.4	13720.8	DPO4_STAAM
SA564	TSB-dex	13943.9	0.0326576	13063.2	14883.9	DPO4_STAAM
SA564	TSB	13153.3	0.0326576	12322.6	14040.1	DPO4_STAAM
SA564-ΔccpA	TSB-dex	13391	0.0326576	12545.2	14293.8	DPO4_STAAM
SA564-ΔccpA	TSB	11127.3	0.0326576	10424.5	11877.4	DPO4_STAAM
SA564-ΔhptRS/ccpA	TSB-dex	13097	0.0326576	12269.8	13980	DPO4_STAAM
SA564-ΔhptRS/ccpA	TSB	10998.7	0.0326576	10304	11740.2	DPO4_STAAM
SA564-ΔhptRS	TSB-dex	7143.5	0.0956541	5917.86	8622.98	DTD_STAAM
SA564-ΔhptRS	TSB	5771.3	0.0956541	4781.09	6966.58	DTD_STAAM
SA564	TSB-dex	6682.86	0.0956541	5536.25	8066.93	DTD_STAAM
SA564	TSB	5429.51	0.0956541	4497.94	6554	DTD_STAAM
SA564-ΔccpA	TSB-dex	6496.55	0.0956541	5381.91	7842.05	DTD_STAAM
SA564-ΔccpA	TSB	4978.78	0.0956541	4124.55	6009.93	DTD_STAAM
SA564-ΔhptRS/ccpA	TSB-dex	6144.99	0.0956541	5090.67	7417.68	DTD_STAAM
SA564-ΔhptRS/ccpA	TSB	4805.55	0.0956541	3981.04	5800.82	DTD_STAAM
SA564-ΔhptRS	TSB-dex	2770.38	0.142107	2094.56	3664.25	DYR_STAAM
SA564-ΔhptRS	TSB	3233.56	0.142107	2444.75	4276.87	DYR_STAAM
SA564	TSB-dex	2753.47	0.142107	2081.78	3641.89	DYR_STAAM
SA564	TSB	3304.44	0.142107	2498.35	4370.63	DYR_STAAM
SA564-ΔccpA	TSB-dex	2787.7	0.142107	2107.66	3687.16	DYR_STAAM
SA564-ΔccpA	TSB	3253.33	0.142107	2459.7	4303.02	DYR_STAAM
SA564-ΔhptRS/ccpA	TSB-dex	3309.46	0.142107	2502.14	4377.26	DYR_STAAM
SA564-ΔhptRS/ccpA	TSB	3513.48	0.142107	2656.39	4647.11	DYR_STAAM
SA564-ΔhptRS	TSB-dex	12092.9	0.160495	8824.35	16572.2	EBPS_STAAM
SA564-ΔhptRS	TSB	8371.84	0.160495	6109.02	11472.8	EBPS_STAAM
SA564	TSB-dex	11494.4	0.160495	8387.56	15751.9	EBPS_STAAM
SA564	TSB	8167.31	0.160495	5959.77	11192.5	EBPS_STAAM
SA564-ΔccpA	TSB-dex	10554.6	0.160495	7701.83	14464.1	EBPS_STAAM
SA564-ΔccpA	TSB	7727.84	0.160495	5639.09	10590.3	EBPS_STAAM
SA564-ΔhptRS/ccpA	TSB-dex	12608.1	0.160495	9200.28	17278.3	EBPS_STAAM
SA564-ΔhptRS/ccpA	TSB	9891.17	0.160495	7217.69	13554.9	EBPS_STAAM
SA564-ΔhptRS	TSB-dex	7383.75	0.0369406	6858.47	7949.26	ECFA1_STAAM
SA564-ΔhptRS	TSB	6784.1	0.0369406	6301.47	7303.68	ECFA1_STAAM
SA564	TSB-dex	7946.14	0.0369406	7380.85	8554.72	ECFA1_STAAM
SA564	TSB	7226.77	0.0369406	6712.66	7780.26	ECFA1_STAAM
SA564-ΔccpA	TSB-dex	9243.06	0.0369406	8585.51	9950.97	ECFA1_STAAM
SA564-ΔccpA	TSB	7461.7	0.0369406	6930.87	8033.18	ECFA1_STAAM
SA564-ΔhptRS/ccpA	TSB-dex	8328.42	0.0369406	7735.93	8966.28	ECFA1_STAAM
SA564-ΔhptRS/ccpA	TSB	6601.94	0.0369406	6132.28	7107.57	ECFA1_STAAM
SA564-ΔhptRS	TSB-dex	26459.1	0.0392773	24498.5	28576.6	EFG_STAAM
SA564-ΔhptRS	TSB	23135.3	0.0392773	21421	24986.8	EFG_STAAM
SA564	TSB-dex	26612.9	0.0392773	24640.9	28742.7	EFG_STAAM
SA564	TSB	23022.5	0.0392773	21316.6	24865	EFG_STAAM
SA564-ΔccpA	TSB-dex	24648.8	0.0392773	22822.3	26621.5	EFG_STAAM
SA564-ΔccpA	TSB	23075.9	0.0392773	21366	24922.7	EFG_STAAM
SA564-ΔhptRS/ccpA	TSB-dex	22112.2	0.0392773	20473.7	23881.8	EFG_STAAM
SA564-ΔhptRS/ccpA	TSB	20845.2	0.0392773	19300.6	22513.5	EFG_STAAM
SA564-ΔhptRS	TSB-dex	16170.1	0.120638	12758.4	20494.1	EFP_STAAM
SA564-ΔhptRS	TSB	13610.8	0.120638	10739.1	17250.5	EFP_STAAM
SA564	TSB-dex	15139	0.120638	11944.9	19187.3	EFP_STAAM
SA564	TSB	13350.7	0.120638	10533.9	16920.8	EFP_STAAM
SA564-ΔccpA	TSB-dex	13718	0.120638	10823.7	17386.3	EFP_STAAM
SA564-ΔccpA	TSB	13022.3	0.120638	10274.8	16504.6	EFP_STAAM
SA564-ΔhptRS/ccpA	TSB-dex	12037.5	0.120638	9497.72	15256.4	EFP_STAAM
SA564-ΔhptRS/ccpA	TSB	11286.3	0.120638	8905.04	14304.4	EFP_STAAM
SA564-ΔhptRS	TSB-dex	30462.3	0.0505507	27588.4	33635.6	EFTS_STAAM
SA564-ΔhptRS	TSB	28364.1	0.0505507	25688.2	31318.8	EFTS_STAAM
SA564	TSB-dex	29502	0.0505507	26718.7	32575.2	EFTS_STAAM
SA564	TSB	28857.1	0.0505507	26134.7	31863.2	EFTS_STAAM
SA564-ΔccpA	TSB-dex	28891.2	0.0505507	26165.5	31900.8	EFTS_STAAM
SA564-ΔccpA	TSB	26661.8	0.0505507	24146.5	29439.2	EFTS_STAAM
SA564-ΔhptRS/ccpA	TSB-dex	30241.6	0.0505507	27388.5	33391.9	EFTS_STAAM
SA564-ΔhptRS/ccpA	TSB	29065.3	0.0505507	26323.2	32093	EFTS_STAAM
SA564-ΔhptRS	TSB-dex	97291.8	0.0579475	86845.3	108995	EFTU_STAAM
SA564-ΔhptRS	TSB	84567.6	0.0579475	75487.4	94740.2	EFTU_STAAM
SA564	TSB-dex	93512.7	0.0579475	83472	104761	EFTU_STAAM
SA564	TSB	84939.9	0.0579475	75819.7	95157.3	EFTU_STAAM
SA564-ΔccpA	TSB-dex	87275.6	0.0579475	77904.6	97773.9	EFTU_STAAM
SA564-ΔccpA	TSB	82671.4	0.0579475	73794.7	92615.8	EFTU_STAAM
SA564-ΔhptRS/ccpA	TSB-dex	90363.3	0.0579475	80660.8	101233	EFTU_STAAM
SA564-ΔhptRS/ccpA	TSB	87109	0.0579475	77755.9	97587.3	EFTU_STAAM
SA564-ΔhptRS	TSB-dex	42357.6	0.0626385	37463	47891.6	ENO_STAAM
SA564-ΔhptRS	TSB	32968.5	0.0626385	29158.9	37275.8	ENO_STAAM
SA564	TSB-dex	40347.5	0.0626385	35685.2	45618.9	ENO_STAAM
SA564	TSB	33741.3	0.0626385	29842.4	38149.6	ENO_STAAM
SA564-ΔccpA	TSB-dex	32743.4	0.0626385	28959.8	37021.3	ENO_STAAM
SA564-ΔccpA	TSB	28068.9	0.0626385	24825.4	31736.1	ENO_STAAM
SA564-ΔhptRS/ccpA	TSB-dex	40186.8	0.0626385	35543.1	45437.2	ENO_STAAM
SA564-ΔhptRS/ccpA	TSB	38338.2	0.0626385	33908.1	43347.1	ENO_STAAM
SA564-ΔhptRS	TSB-dex	1750.92	0.14251	1322.22	2318.63	ERA_STAAM
SA564-ΔhptRS	TSB	1531.91	0.14251	1156.83	2028.6	ERA_STAAM
SA564	TSB-dex	1665.07	0.14251	1257.39	2204.94	ERA_STAAM
SA564	TSB	1456.53	0.14251	1099.9	1928.78	ERA_STAAM
SA564-ΔccpA	TSB-dex	1373.64	0.14251	1037.31	1819.02	ERA_STAAM
SA564-ΔccpA	TSB	1414.4	0.14251	1068.09	1872.99	ERA_STAAM
SA564-ΔhptRS/ccpA	TSB-dex	1614.65	0.14251	1219.31	2138.16	ERA_STAAM
SA564-ΔhptRS/ccpA	TSB	1412.2	0.14251	1066.43	1870.07	ERA_STAAM
SA564-ΔhptRS	TSB-dex	10517.8	0.19115	7216.64	15329.1	ERMA_STAAM
SA564-ΔhptRS	TSB	10916.4	0.19115	7490.14	15910	ERMA_STAAM
SA564	TSB-dex	10338.5	0.19115	7093.58	15067.7	ERMA_STAAM
SA564	TSB	10426.9	0.19115	7154.29	15196.6	ERMA_STAAM
SA564-ΔccpA	TSB-dex	18168.1	0.19115	12465.8	26479	ERMA_STAAM
SA564-ΔccpA	TSB	14117.5	0.19115	9686.48	20575.4	ERMA_STAAM
SA564-ΔhptRS/ccpA	TSB-dex	20330.1	0.19115	13949.2	29629.9	ERMA_STAAM
SA564-ΔhptRS/ccpA	TSB	16828.8	0.19115	11546.8	24526.9	ERMA_STAAM
SA564-ΔhptRS	TSB-dex	7732.07	0.0564493	6907.49	8655.08	ESSA_STAAM
SA564-ΔhptRS	TSB	5641.34	0.0564493	5039.72	6314.78	ESSA_STAAM
SA564	TSB-dex	7456.63	0.0564493	6661.43	8346.77	ESSA_STAAM
SA564	TSB	6241.11	0.0564493	5575.53	6986.15	ESSA_STAAM
SA564-ΔccpA	TSB-dex	7747.33	0.0564493	6921.12	8672.17	ESSA_STAAM
SA564-ΔccpA	TSB	6279.91	0.0564493	5610.19	7029.58	ESSA_STAAM
SA564-ΔhptRS/ccpA	TSB-dex	6948.51	0.0564493	6207.49	7777.99	ESSA_STAAM
SA564-ΔhptRS/ccpA	TSB	6058.49	0.0564493	5412.39	6781.72	ESSA_STAAM
SA564-ΔhptRS	TSB-dex	7521.36	0.102603	6147.97	9201.54	ESXA_STAAM
SA564-ΔhptRS	TSB	5543.89	0.102603	4531.58	6782.32	ESXA_STAAM
SA564	TSB-dex	6999.98	0.102603	5721.8	8563.69	ESXA_STAAM
SA564	TSB	5329.44	0.102603	4356.3	6519.98	ESXA_STAAM
SA564-ΔccpA	TSB-dex	5734.52	0.102603	4687.41	7015.54	ESXA_STAAM
SA564-ΔccpA	TSB	4599.28	0.102603	3759.46	5626.71	ESXA_STAAM
SA564-ΔhptRS/ccpA	TSB-dex	4832.31	0.102603	3949.94	5911.8	ESXA_STAAM
SA564-ΔhptRS/ccpA	TSB	4262.91	0.102603	3484.51	5215.19	ESXA_STAAM
SA564-ΔhptRS	TSB-dex	2069.21	0.14864	1545.38	2770.59	EX7L_STAAM
SA564-ΔhptRS	TSB	2375.23	0.14864	1773.93	3180.35	EX7L_STAAM
SA564	TSB-dex	2178.39	0.14864	1626.92	2916.79	EX7L_STAAM
SA564	TSB	2380.54	0.14864	1777.89	3187.45	EX7L_STAAM
SA564-ΔccpA	TSB-dex	3104.22	0.14864	2318.38	4156.44	EX7L_STAAM
SA564-ΔccpA	TSB	2994.24	0.14864	2236.23	4009.17	EX7L_STAAM
SA564-ΔhptRS/ccpA	TSB-dex	3010.97	0.14864	2248.73	4031.58	EX7L_STAAM
SA564-ΔhptRS/ccpA	TSB	2737.76	0.14864	2044.69	3665.76	EX7L_STAAM
SA564-ΔhptRS	TSB-dex	12495.5	0.0954203	10362.2	15067.9	EZRA_STAAM
SA564-ΔhptRS	TSB	13406.8	0.0954203	11118	16166.8	EZRA_STAAM
SA564	TSB-dex	12754.8	0.0954203	10577.3	15380.6	EZRA_STAAM
SA564	TSB	13717	0.0954203	11375.2	16540.9	EZRA_STAAM
SA564-ΔccpA	TSB-dex	12362.6	0.0954203	10252	14907.7	EZRA_STAAM
SA564-ΔccpA	TSB	14197	0.0954203	11773.3	17119.8	EZRA_STAAM
SA564-ΔhptRS/ccpA	TSB-dex	16126.3	0.0954203	13373.2	19446.2	EZRA_STAAM
SA564-ΔhptRS/ccpA	TSB	17048.4	0.0954203	14137.9	20558.2	EZRA_STAAM
SA564-ΔhptRS	TSB-dex	9665.52	0.0617509	8563.09	10909.9	FABD_STAAM
SA564-ΔhptRS	TSB	9829.83	0.0617509	8708.67	11095.3	FABD_STAAM
SA564	TSB-dex	9378.41	0.0617509	8308.73	10585.8	FABD_STAAM
SA564	TSB	10115.4	0.0617509	8961.64	11417.6	FABD_STAAM
SA564-ΔccpA	TSB-dex	8823.6	0.0617509	7817.2	9959.56	FABD_STAAM
SA564-ΔccpA	TSB	9476.55	0.0617509	8395.68	10696.6	FABD_STAAM
SA564-ΔhptRS/ccpA	TSB-dex	10394.1	0.0617509	9208.54	11732.2	FABD_STAAM
SA564-ΔhptRS/ccpA	TSB	10792.2	0.0617509	9561.25	12181.6	FABD_STAAM
SA564-ΔhptRS	TSB-dex	12302.7	0.108739	9938.77	15228.9	FABF_STAAM
SA564-ΔhptRS	TSB	12344.1	0.108739	9972.19	15280.1	FABF_STAAM
SA564	TSB-dex	12384.3	0.108739	10004.7	15329.9	FABF_STAAM
SA564	TSB	12143.5	0.108739	9810.13	15031.8	FABF_STAAM
SA564-ΔccpA	TSB-dex	10601.7	0.108739	8564.59	13123.3	FABF_STAAM
SA564-ΔccpA	TSB	11472	0.108739	9267.69	14200.6	FABF_STAAM
SA564-ΔhptRS/ccpA	TSB-dex	11774.2	0.108739	9511.81	14574.7	FABF_STAAM
SA564-ΔhptRS/ccpA	TSB	12332.7	0.108739	9963	15266.1	FABF_STAAM
SA564-ΔhptRS	TSB-dex	11851.2	0.0614389	10506.4	13368.2	FABG_STAAM
SA564-ΔhptRS	TSB	12147.2	0.0614389	10768.7	13702.1	FABG_STAAM
SA564	TSB-dex	11653.2	0.0614389	10330.8	13144.8	FABG_STAAM
SA564	TSB	12391.1	0.0614389	10984.9	13977.2	FABG_STAAM
SA564-ΔccpA	TSB-dex	9857.22	0.0614389	8738.64	11119	FABG_STAAM
SA564-ΔccpA	TSB	11223	0.0614389	9949.46	12659.6	FABG_STAAM
SA564-ΔhptRS/ccpA	TSB-dex	11076	0.0614389	9819.11	12493.8	FABG_STAAM
SA564-ΔhptRS/ccpA	TSB	12073	0.0614389	10703	13618.4	FABG_STAAM
SA564-ΔhptRS	TSB-dex	9858.02	0.0812442	8405.41	11561.7	FABH_STAAM
SA564-ΔhptRS	TSB	10265	0.0812442	8752.4	12039	FABH_STAAM
SA564	TSB-dex	9912.03	0.0812442	8451.46	11625	FABH_STAAM
SA564	TSB	10495.4	0.0812442	8948.82	12309.1	FABH_STAAM
SA564-ΔccpA	TSB-dex	9709.21	0.0812442	8278.53	11387.2	FABH_STAAM
SA564-ΔccpA	TSB	10252.7	0.0812442	8741.94	12024.6	FABH_STAAM
SA564-ΔhptRS/ccpA	TSB-dex	10964.9	0.0812442	9349.22	12859.9	FABH_STAAM
SA564-ΔhptRS/ccpA	TSB	11090	0.0812442	9455.82	13006.5	FABH_STAAM
SA564-ΔhptRS	TSB-dex	11356.1	0.095217	9407.94	13707.8	FABZ_STAAM
SA564-ΔhptRS	TSB	10597.2	0.095217	8779.18	12791.6	FABZ_STAAM
SA564	TSB-dex	11934.6	0.095217	9887.14	14406	FABZ_STAAM
SA564	TSB	9984.44	0.095217	8271.57	12052	FABZ_STAAM
SA564-ΔccpA	TSB-dex	10103.2	0.095217	8369.91	12195.3	FABZ_STAAM
SA564-ΔccpA	TSB	8389.57	0.095217	6950.31	10126.9	FABZ_STAAM
SA564-ΔhptRS/ccpA	TSB-dex	9988.3	0.095217	8274.76	12056.7	FABZ_STAAM
SA564-ΔhptRS/ccpA	TSB	8810.24	0.095217	7298.81	10634.7	FABZ_STAAM
SA564-ΔhptRS	TSB-dex	1215.82	0.164241	878.784	1682.11	FEMA_STAAM
SA564-ΔhptRS	TSB	1192.82	0.164241	862.164	1650.3	FEMA_STAAM
SA564	TSB-dex	1353.72	0.164241	978.46	1872.91	FEMA_STAAM
SA564	TSB	1065.34	0.164241	770.018	1473.92	FEMA_STAAM
SA564-ΔccpA	TSB-dex	805.29	0.164241	582.057	1114.14	FEMA_STAAM
SA564-ΔccpA	TSB	1044.84	0.164241	755.2	1445.56	FEMA_STAAM
SA564-ΔhptRS/ccpA	TSB-dex	1395.07	0.164241	1008.35	1930.11	FEMA_STAAM
SA564-ΔhptRS/ccpA	TSB	1411.58	0.164241	1020.28	1952.96	FEMA_STAAM
SA564-ΔhptRS	TSB-dex	6550.61	0.188597	4512.19	9509.92	FEMB_STAAM
SA564-ΔhptRS	TSB	5765.29	0.188597	3971.24	8369.81	FEMB_STAAM
SA564	TSB-dex	6508.41	0.188597	4483.11	9448.65	FEMB_STAAM
SA564	TSB	5362.87	0.188597	3694.04	7785.59	FEMB_STAAM
SA564-ΔccpA	TSB-dex	5151.02	0.188597	3548.12	7478.04	FEMB_STAAM
SA564-ΔccpA	TSB	4531.47	0.188597	3121.36	6578.6	FEMB_STAAM
SA564-ΔhptRS/ccpA	TSB-dex	4064.58	0.188597	2799.76	5900.8	FEMB_STAAM
SA564-ΔhptRS/ccpA	TSB	3726.9	0.188597	2567.16	5410.57	FEMB_STAAM
SA564-ΔhptRS	TSB-dex	4588.19	0.0516838	4138.09	5087.24	FEMX_STAAM
SA564-ΔhptRS	TSB	5811.65	0.0516838	5241.53	6443.78	FEMX_STAAM
SA564	TSB-dex	4390.2	0.0516838	3959.53	4867.72	FEMX_STAAM
SA564	TSB	5348.79	0.0516838	4824.08	5930.57	FEMX_STAAM
SA564-ΔccpA	TSB-dex	4479.86	0.0516838	4040.39	4967.13	FEMX_STAAM
SA564-ΔccpA	TSB	6009.79	0.0516838	5420.24	6663.47	FEMX_STAAM
SA564-ΔhptRS/ccpA	TSB-dex	4629.24	0.0516838	4175.11	5132.75	FEMX_STAAM
SA564-ΔhptRS/ccpA	TSB	5021.58	0.0516838	4528.97	5567.77	FEMX_STAAM
SA564-ΔhptRS	TSB-dex	30803.8	0.163014	22370.1	42417	FENR_STAAM
SA564-ΔhptRS	TSB	26579.4	0.163014	19302.3	36600	FENR_STAAM
SA564	TSB-dex	31022.5	0.163014	22528.9	42718.1	FENR_STAAM
SA564	TSB	26997	0.163014	19605.6	37175.1	FENR_STAAM
SA564-ΔccpA	TSB-dex	31709.9	0.163014	23028.1	43664.8	FENR_STAAM
SA564-ΔccpA	TSB	26704.5	0.163014	19393.2	36772.4	FENR_STAAM
SA564-ΔhptRS/ccpA	TSB-dex	34185.6	0.163014	24826	47073.8	FENR_STAAM
SA564-ΔhptRS/ccpA	TSB	29564.9	0.163014	21470.4	40711.1	FENR_STAAM
SA564-ΔhptRS	TSB-dex	4133.09	0.0560817	3695.03	4623.08	FLIPR_STAAM
SA564-ΔhptRS	TSB	4117.11	0.0560817	3680.74	4605.2	FLIPR_STAAM
SA564	TSB-dex	4118.6	0.0560817	3682.08	4606.87	FLIPR_STAAM
SA564	TSB	3750.56	0.0560817	3353.04	4195.2	FLIPR_STAAM
SA564-ΔccpA	TSB-dex	4040.94	0.0560817	3612.65	4520.01	FLIPR_STAAM
SA564-ΔccpA	TSB	3975.26	0.0560817	3553.93	4446.54	FLIPR_STAAM
SA564-ΔhptRS/ccpA	TSB-dex	3211.77	0.0560817	2871.36	3592.54	FLIPR_STAAM
SA564-ΔhptRS/ccpA	TSB	3652.74	0.0560817	3265.6	4085.79	FLIPR_STAAM
SA564-ΔhptRS	TSB-dex	3387.31	0.0349761	3158.7	3632.45	FMT_STAAM
SA564-ΔhptRS	TSB	3147.11	0.0349761	2934.72	3374.87	FMT_STAAM
SA564	TSB-dex	3442.45	0.0349761	3210.13	3691.59	FMT_STAAM
SA564	TSB	3248.55	0.0349761	3029.32	3483.66	FMT_STAAM
SA564-ΔccpA	TSB-dex	2826.51	0.0349761	2635.76	3031.07	FMT_STAAM
SA564-ΔccpA	TSB	2569.54	0.0349761	2396.13	2755.51	FMT_STAAM
SA564-ΔhptRS/ccpA	TSB-dex	2711.21	0.0349761	2528.24	2907.43	FMT_STAAM
SA564-ΔhptRS/ccpA	TSB	2573.32	0.0349761	2399.65	2759.55	FMT_STAAM
SA564-ΔhptRS	TSB-dex	18727	0.055198	16771.7	20910.2	FMTA_STAAM
SA564-ΔhptRS	TSB	17019.8	0.055198	15242.8	19004	FMTA_STAAM
SA564	TSB-dex	17988	0.055198	16109.9	20085	FMTA_STAAM
SA564	TSB	17508.7	0.055198	15680.6	19549.8	FMTA_STAAM
SA564-ΔccpA	TSB-dex	24381.4	0.055198	21835.8	27223.8	FMTA_STAAM
SA564-ΔccpA	TSB	19412.6	0.055198	17385.7	21675.7	FMTA_STAAM
SA564-ΔhptRS/ccpA	TSB-dex	28828.3	0.055198	25818.4	32189.2	FMTA_STAAM
SA564-ΔhptRS/ccpA	TSB	22754.5	0.055198	20378.8	25407.3	FMTA_STAAM
SA564-ΔhptRS	TSB-dex	3261.84	0.111858	2618.7	4062.95	FOLB_STAAM
SA564-ΔhptRS	TSB	2892.88	0.111858	2322.48	3603.36	FOLB_STAAM
SA564	TSB-dex	3201.56	0.111858	2570.3	3987.85	FOLB_STAAM
SA564	TSB	2783.06	0.111858	2234.32	3466.57	FOLB_STAAM
SA564-ΔccpA	TSB-dex	3014.84	0.111858	2420.4	3755.28	FOLB_STAAM
SA564-ΔccpA	TSB	2974.16	0.111858	2387.74	3704.61	FOLB_STAAM
SA564-ΔhptRS/ccpA	TSB-dex	3199.18	0.111858	2568.39	3984.89	FOLB_STAAM
SA564-ΔhptRS/ccpA	TSB	2831.12	0.111858	2272.9	3526.43	FOLB_STAAM
SA564-ΔhptRS	TSB-dex	10870.5	0.0547832	9763.47	12103.1	FOLD_STAAM
SA564-ΔhptRS	TSB	11592.8	0.0547832	10412.2	12907.2	FOLD_STAAM
SA564	TSB-dex	10891	0.0547832	9781.83	12125.9	FOLD_STAAM
SA564	TSB	11783.4	0.0547832	10583.3	13119.4	FOLD_STAAM
SA564-ΔccpA	TSB-dex	12073.5	0.0547832	10843.9	13442.4	FOLD_STAAM
SA564-ΔccpA	TSB	12390.7	0.0547832	11128.8	13795.6	FOLD_STAAM
SA564-ΔhptRS/ccpA	TSB-dex	14396.5	0.0547832	12930.3	16028.9	FOLD_STAAM
SA564-ΔhptRS/ccpA	TSB	14059.7	0.0547832	12627.8	15653.9	FOLD_STAAM
SA564-ΔhptRS	TSB-dex	12390.4	0.0469963	11299.9	13586.1	FTHS_STAAM
SA564-ΔhptRS	TSB	13636.1	0.0469963	12436	14952	FTHS_STAAM
SA564	TSB-dex	12830.8	0.0469963	11701.5	14069	FTHS_STAAM
SA564	TSB	14171	0.0469963	12923.8	15538.6	FTHS_STAAM
SA564-ΔccpA	TSB-dex	17018	0.0469963	15520.2	18660.3	FTHS_STAAM
SA564-ΔccpA	TSB	16496.6	0.0469963	15044.7	18088.6	FTHS_STAAM
SA564-ΔhptRS/ccpA	TSB-dex	22294.4	0.0469963	20332.3	24445.9	FTHS_STAAM
SA564-ΔhptRS/ccpA	TSB	21864	0.0469963	19939.7	23973.9	FTHS_STAAM
SA564-ΔhptRS	TSB-dex	10110	0.0881463	8504.95	12018	FTN_STAAM
SA564-ΔhptRS	TSB	8578.2	0.0881463	7216.32	10197.1	FTN_STAAM
SA564	TSB-dex	9732.25	0.0881463	8187.16	11568.9	FTN_STAAM
SA564	TSB	8544.44	0.0881463	7187.93	10157	FTN_STAAM
SA564-ΔccpA	TSB-dex	11713.1	0.0881463	9853.53	13923.6	FTN_STAAM
SA564-ΔccpA	TSB	8989.4	0.0881463	7562.24	10685.9	FTN_STAAM
SA564-ΔhptRS/ccpA	TSB-dex	10205.1	0.0881463	8584.93	12131	FTN_STAAM
SA564-ΔhptRS/ccpA	TSB	8281.92	0.0881463	6967.08	9844.89	FTN_STAAM
SA564-ΔhptRS	TSB-dex	7135.05	0.0767504	6137.62	8294.57	FTSA_STAAM
SA564-ΔhptRS	TSB	7064.27	0.0767504	6076.73	8212.29	FTSA_STAAM
SA564	TSB-dex	7211.75	0.0767504	6203.6	8383.73	FTSA_STAAM
SA564	TSB	7177.49	0.0767504	6174.13	8343.91	FTSA_STAAM
SA564-ΔccpA	TSB-dex	7516.84	0.0767504	6466.04	8738.4	FTSA_STAAM
SA564-ΔccpA	TSB	7200.14	0.0767504	6193.62	8370.24	FTSA_STAAM
SA564-ΔhptRS/ccpA	TSB-dex	7273.18	0.0767504	6256.44	8455.15	FTSA_STAAM
SA564-ΔhptRS/ccpA	TSB	7223.83	0.0767504	6213.99	8397.78	FTSA_STAAM
SA564-ΔhptRS	TSB-dex	17542.9	0.0626731	15514.6	19836.3	FTSZ_STAAM
SA564-ΔhptRS	TSB	16572.1	0.0626731	14656.1	18738.7	FTSZ_STAAM
SA564	TSB-dex	17281.5	0.0626731	15283.5	19540.8	FTSZ_STAAM
SA564	TSB	16470.6	0.0626731	14566.3	18623.8	FTSZ_STAAM
SA564-ΔccpA	TSB-dex	16699.3	0.0626731	14768.6	18882.5	FTSZ_STAAM
SA564-ΔccpA	TSB	16796.1	0.0626731	14854.2	18991.9	FTSZ_STAAM
SA564-ΔhptRS/ccpA	TSB-dex	17885.5	0.0626731	15817.6	20223.7	FTSZ_STAAM
SA564-ΔhptRS/ccpA	TSB	17541.8	0.0626731	15513.6	19835.1	FTSZ_STAAM
SA564-ΔhptRS	TSB-dex	7516.18	0.063499	6636.05	8513.05	FUMC_STAAM
SA564-ΔhptRS	TSB	9261.57	0.063499	8177.05	10489.9	FUMC_STAAM
SA564	TSB-dex	7687.21	0.063499	6787.04	8706.76	FUMC_STAAM
SA564	TSB	9532.55	0.063499	8416.3	10796.8	FUMC_STAAM
SA564-ΔccpA	TSB-dex	11002.9	0.063499	9714.47	12462.2	FUMC_STAAM
SA564-ΔccpA	TSB	11435	0.063499	10096	12951.6	FUMC_STAAM
SA564-ΔhptRS/ccpA	TSB-dex	10342.2	0.063499	9131.15	11713.9	FUMC_STAAM
SA564-ΔhptRS/ccpA	TSB	10991.6	0.063499	9704.47	12449.4	FUMC_STAAM
SA564-ΔhptRS	TSB-dex	54106.4	0.0622176	47893.9	61124.8	G3P1_STAAM
SA564-ΔhptRS	TSB	31272.4	0.0622176	27681.7	35328.9	G3P1_STAAM
SA564	TSB-dex	52810.6	0.0622176	46746.8	59660.9	G3P1_STAAM
SA564	TSB	31065.5	0.0622176	27498.6	35095.1	G3P1_STAAM
SA564-ΔccpA	TSB-dex	38441	0.0622176	34027.2	43427.3	G3P1_STAAM
SA564-ΔccpA	TSB	26054.6	0.0622176	23063	29434.3	G3P1_STAAM
SA564-ΔhptRS/ccpA	TSB-dex	35353.2	0.0622176	31293.9	39939	G3P1_STAAM
SA564-ΔhptRS/ccpA	TSB	26363.3	0.0622176	23336.2	29783	G3P1_STAAM
SA564-ΔhptRS	TSB-dex	7879.45	0.105049	6412.29	9682.31	G3P2_STAAM
SA564-ΔhptRS	TSB	10303.5	0.105049	8384.94	12660.9	G3P2_STAAM
SA564	TSB-dex	7831.82	0.105049	6373.52	9623.78	G3P2_STAAM
SA564	TSB	10248.7	0.105049	8340.41	12593.7	G3P2_STAAM
SA564-ΔccpA	TSB-dex	8141.14	0.105049	6625.25	10003.9	G3P2_STAAM
SA564-ΔccpA	TSB	9204.19	0.105049	7490.36	11310.2	G3P2_STAAM
SA564-ΔhptRS/ccpA	TSB-dex	7669.68	0.105049	6241.58	9424.55	G3P2_STAAM
SA564-ΔhptRS/ccpA	TSB	8032.13	0.105049	6536.54	9869.92	G3P2_STAAM
SA564-ΔhptRS	TSB-dex	14934.5	0.0477721	13599.4	16400.7	G6PI_STAAM
SA564-ΔhptRS	TSB	15080.6	0.0477721	13732.4	16561.2	G6PI_STAAM
SA564	TSB-dex	15315.1	0.0477721	13945.9	16818.6	G6PI_STAAM
SA564	TSB	15236	0.0477721	13873.9	16731.8	G6PI_STAAM
SA564-ΔccpA	TSB-dex	16970.7	0.0477721	15453.5	18636.8	G6PI_STAAM
SA564-ΔccpA	TSB	15573.4	0.0477721	14181.2	17102.3	G6PI_STAAM
SA564-ΔhptRS/ccpA	TSB-dex	21821.8	0.0477721	19871	23964.2	G6PI_STAAM
SA564-ΔhptRS/ccpA	TSB	18314.9	0.0477721	16677.6	20113	G6PI_STAAM
SA564-ΔhptRS	TSB-dex	8136.54	0.05381	7321.9	9041.8	GATA_STAAM
SA564-ΔhptRS	TSB	7976.33	0.05381	7177.74	8863.77	GATA_STAAM
SA564	TSB-dex	8095.82	0.05381	7285.26	8996.55	GATA_STAAM
SA564	TSB	7882.33	0.05381	7093.15	8759.31	GATA_STAAM
SA564-ΔccpA	TSB-dex	7459.62	0.05381	6712.76	8289.58	GATA_STAAM
SA564-ΔccpA	TSB	7784.33	0.05381	7004.96	8650.41	GATA_STAAM
SA564-ΔhptRS/ccpA	TSB-dex	7905.22	0.05381	7113.75	8784.76	GATA_STAAM
SA564-ΔhptRS/ccpA	TSB	8260.9	0.05381	7433.81	9180	GATA_STAAM
SA564-ΔhptRS	TSB-dex	8801.84	0.0623224	7789.57	9945.65	GATB_STAAM
SA564-ΔhptRS	TSB	8266.3	0.0623224	7315.62	9340.51	GATB_STAAM
SA564	TSB-dex	8691.91	0.0623224	7692.29	9821.44	GATB_STAAM
SA564	TSB	8423.1	0.0623224	7454.39	9517.7	GATB_STAAM
SA564-ΔccpA	TSB-dex	8555.09	0.0623224	7571.2	9666.84	GATB_STAAM
SA564-ΔccpA	TSB	8073.06	0.0623224	7144.61	9122.17	GATB_STAAM
SA564-ΔhptRS/ccpA	TSB-dex	8689.39	0.0623224	7690.05	9818.59	GATB_STAAM
SA564-ΔhptRS/ccpA	TSB	8339.03	0.0623224	7379.99	9422.7	GATB_STAAM
SA564-ΔhptRS	TSB-dex	10342.5	0.102064	8465.4	12635.9	GATC_STAAM
SA564-ΔhptRS	TSB	10089.9	0.102064	8258.59	12327.2	GATC_STAAM
SA564	TSB-dex	9945.6	0.102064	8140.5	12151	GATC_STAAM
SA564	TSB	10586.4	0.102064	8665.03	12933.9	GATC_STAAM
SA564-ΔccpA	TSB-dex	9762.19	0.102064	7990.38	11926.9	GATC_STAAM
SA564-ΔccpA	TSB	9710.61	0.102064	7948.16	11863.9	GATC_STAAM
SA564-ΔhptRS/ccpA	TSB-dex	10194.9	0.102064	8344.52	12455.5	GATC_STAAM
SA564-ΔhptRS/ccpA	TSB	10625.1	0.102064	8696.71	12981.2	GATC_STAAM
SA564-ΔhptRS	TSB-dex	6919.77	0.133019	5329	8985.41	GCH4_STAAM
SA564-ΔhptRS	TSB	7048.78	0.133019	5428.35	9152.93	GCH4_STAAM
SA564	TSB-dex	6604.27	0.133019	5086.03	8575.72	GCH4_STAAM
SA564	TSB	7225.31	0.133019	5564.3	9382.16	GCH4_STAAM
SA564-ΔccpA	TSB-dex	6293.56	0.133019	4846.75	8172.27	GCH4_STAAM
SA564-ΔccpA	TSB	6730.57	0.133019	5183.3	8739.74	GCH4_STAAM
SA564-ΔhptRS/ccpA	TSB-dex	5986.42	0.133019	4610.22	7773.45	GCH4_STAAM
SA564-ΔhptRS/ccpA	TSB	6233.88	0.133019	4800.79	8094.77	GCH4_STAAM
SA564-ΔhptRS	TSB-dex	30656.6	0.0846319	25967.4	36192.7	GCSH_STAAM
SA564-ΔhptRS	TSB	36281.3	0.0846319	30731.7	42833.2	GCSH_STAAM
SA564	TSB-dex	30758.8	0.0846319	26053.9	36313.3	GCSH_STAAM
SA564	TSB	39506.7	0.0846319	33463.7	46640.9	GCSH_STAAM
SA564-ΔccpA	TSB-dex	41096.9	0.0846319	34810.7	48518.4	GCSH_STAAM
SA564-ΔccpA	TSB	42942.4	0.0846319	36373.9	50697.1	GCSH_STAAM
SA564-ΔhptRS/ccpA	TSB-dex	40397.7	0.0846319	34218.4	47692.9	GCSH_STAAM
SA564-ΔhptRS/ccpA	TSB	43398.2	0.0846319	36759.9	51235.2	GCSH_STAAM
SA564-ΔhptRS	TSB-dex	9043.48	0.0545499	8126.16	10064.4	GCSPA_STAAM
SA564-ΔhptRS	TSB	10348.2	0.0545499	9298.57	11516.4	GCSPA_STAAM
SA564	TSB-dex	8969.56	0.0545499	8059.73	9982.1	GCSPA_STAAM
SA564	TSB	10083.1	0.0545499	9060.3	11221.3	GCSPA_STAAM
SA564-ΔccpA	TSB-dex	12623.4	0.0545499	11343	14048.4	GCSPA_STAAM
SA564-ΔccpA	TSB	12374.7	0.0545499	11119.5	13771.7	GCSPA_STAAM
SA564-ΔhptRS/ccpA	TSB-dex	12992.3	0.0545499	11674.4	14458.9	GCSPA_STAAM
SA564-ΔhptRS/ccpA	TSB	13266.5	0.0545499	11920.8	14764.1	GCSPA_STAAM
SA564-ΔhptRS	TSB-dex	6492.5	0.0745873	5609.01	7515.16	GCSPB_STAAM
SA564-ΔhptRS	TSB	6588.21	0.0745873	5691.69	7625.94	GCSPB_STAAM
SA564	TSB-dex	6461.62	0.0745873	5582.33	7479.42	GCSPB_STAAM
SA564	TSB	6830.14	0.0745873	5900.7	7905.98	GCSPB_STAAM
SA564-ΔccpA	TSB-dex	9190.54	0.0745873	7939.9	10638.2	GCSPB_STAAM
SA564-ΔccpA	TSB	8615.27	0.0745873	7442.91	9972.29	GCSPB_STAAM
SA564-ΔhptRS/ccpA	TSB-dex	9095.34	0.0745873	7857.65	10528	GCSPB_STAAM
SA564-ΔhptRS/ccpA	TSB	8430.4	0.0745873	7283.19	9758.3	GCSPB_STAAM
SA564-ΔhptRS	TSB-dex	3464.11	0.0712509	3012.42	3983.53	GCST_STAAM
SA564-ΔhptRS	TSB	4507.9	0.0712509	3920.11	5183.82	GCST_STAAM
SA564	TSB-dex	3505.34	0.0712509	3048.28	4030.94	GCST_STAAM
SA564	TSB	4661.55	0.0712509	4053.73	5360.52	GCST_STAAM
SA564-ΔccpA	TSB-dex	6082.19	0.0712509	5289.12	6994.16	GCST_STAAM
SA564-ΔccpA	TSB	6953.18	0.0712509	6046.55	7995.76	GCST_STAAM
SA564-ΔhptRS/ccpA	TSB-dex	6019.73	0.0712509	5234.81	6922.34	GCST_STAAM
SA564-ΔhptRS/ccpA	TSB	6338.73	0.0712509	5512.21	7289.17	GCST_STAAM
SA564-ΔhptRS	TSB-dex	8263.28	0.0621783	7314.69	9334.87	GLMM_STAAM
SA564-ΔhptRS	TSB	7832.86	0.0621783	6933.69	8848.64	GLMM_STAAM
SA564	TSB-dex	8281.83	0.0621783	7331.12	9355.83	GLMM_STAAM
SA564	TSB	7941.76	0.0621783	7030.09	8971.66	GLMM_STAAM
SA564-ΔccpA	TSB-dex	9948.33	0.0621783	8806.31	11238.4	GLMM_STAAM
SA564-ΔccpA	TSB	8853.08	0.0621783	7836.79	10001.2	GLMM_STAAM
SA564-ΔhptRS/ccpA	TSB-dex	10039.1	0.0621783	8886.64	11341	GLMM_STAAM
SA564-ΔhptRS/ccpA	TSB	9252.08	0.0621783	8189.99	10451.9	GLMM_STAAM
SA564-ΔhptRS	TSB-dex	9779.06	0.105477	7951.93	12026	GLMS_STAAM
SA564-ΔhptRS	TSB	9803.74	0.105477	7972	12056.4	GLMS_STAAM
SA564	TSB-dex	9681.04	0.105477	7872.22	11905.5	GLMS_STAAM
SA564	TSB	9880.68	0.105477	8034.56	12151	GLMS_STAAM
SA564-ΔccpA	TSB-dex	8982.47	0.105477	7304.17	11046.4	GLMS_STAAM
SA564-ΔccpA	TSB	9176.48	0.105477	7461.93	11285	GLMS_STAAM
SA564-ΔhptRS/ccpA	TSB-dex	9623.75	0.105477	7825.63	11835	GLMS_STAAM
SA564-ΔhptRS/ccpA	TSB	10086.3	0.105477	8201.75	12403.8	GLMS_STAAM
SA564-ΔhptRS	TSB-dex	6764.65	0.0878301	5691.78	8039.76	GLMU_STAAM
SA564-ΔhptRS	TSB	6385.64	0.0878301	5372.87	7589.3	GLMU_STAAM
SA564	TSB-dex	6725.98	0.0878301	5659.24	7993.8	GLMU_STAAM
SA564	TSB	5923.51	0.0878301	4984.04	7040.06	GLMU_STAAM
SA564-ΔccpA	TSB-dex	6281.01	0.0878301	5284.85	7464.96	GLMU_STAAM
SA564-ΔccpA	TSB	6538.84	0.0878301	5501.78	7771.38	GLMU_STAAM
SA564-ΔhptRS/ccpA	TSB-dex	6985.84	0.0878301	5877.89	8302.64	GLMU_STAAM
SA564-ΔhptRS/ccpA	TSB	6505.75	0.0878301	5473.94	7732.05	GLMU_STAAM
SA564-ΔhptRS	TSB-dex	14279.6	0.0618615	12648.8	16120.8	GLNA_STAAM
SA564-ΔhptRS	TSB	11900	0.0618615	10540.9	13434.3	GLNA_STAAM
SA564	TSB-dex	14231	0.0618615	12605.7	16065.8	GLNA_STAAM
SA564	TSB	12024.4	0.0618615	10651.1	13574.7	GLNA_STAAM
SA564-ΔccpA	TSB-dex	11658	0.0618615	10326.5	13161.1	GLNA_STAAM
SA564-ΔccpA	TSB	10346.9	0.0618615	9165.23	11681	GLNA_STAAM
SA564-ΔhptRS/ccpA	TSB-dex	11081.3	0.0618615	9815.7	12510	GLNA_STAAM
SA564-ΔhptRS/ccpA	TSB	9547.2	0.0618615	8456.83	10778.2	GLNA_STAAM
SA564-ΔhptRS	TSB-dex	8717.26	0.0803013	7447.29	10203.8	GLPD_STAAM
SA564-ΔhptRS	TSB	9942.9	0.0803013	8494.37	11638.4	GLPD_STAAM
SA564	TSB-dex	8477.87	0.0803013	7242.78	9923.58	GLPD_STAAM
SA564	TSB	10221.4	0.0803013	8732.32	11964.4	GLPD_STAAM
SA564-ΔccpA	TSB-dex	8707.36	0.0803013	7438.84	10192.2	GLPD_STAAM
SA564-ΔccpA	TSB	9263.37	0.0803013	7913.84	10843	GLPD_STAAM
SA564-ΔhptRS/ccpA	TSB-dex	8745.24	0.0803013	7471.2	10236.5	GLPD_STAAM
SA564-ΔhptRS/ccpA	TSB	9546.76	0.0803013	8155.95	11174.7	GLPD_STAAM
SA564-ΔhptRS	TSB-dex	16993	0.0608837	15081.2	19147.3	GLPK_STAAM
SA564-ΔhptRS	TSB	15816.9	0.0608837	14037.3	17822	GLPK_STAAM
SA564	TSB-dex	16777	0.0608837	14889.5	18903.8	GLPK_STAAM
SA564	TSB	16769.6	0.0608837	14882.9	18895.5	GLPK_STAAM
SA564-ΔccpA	TSB-dex	18281.4	0.0608837	16224.6	20598.9	GLPK_STAAM
SA564-ΔccpA	TSB	17231.9	0.0608837	15293.2	19416.4	GLPK_STAAM
SA564-ΔhptRS/ccpA	TSB-dex	16824.1	0.0608837	14931.2	18956.9	GLPK_STAAM
SA564-ΔhptRS/ccpA	TSB	17163.4	0.0608837	15232.4	19339.2	GLPK_STAAM
SA564-ΔhptRS	TSB-dex	16722	0.0487461	15197.9	18398.9	GLYA_STAAM
SA564-ΔhptRS	TSB	18032.3	0.0487461	16388.8	19840.6	GLYA_STAAM
SA564	TSB-dex	16878.2	0.0487461	15339.9	18570.8	GLYA_STAAM
SA564	TSB	18796.3	0.0487461	17083.2	20681.2	GLYA_STAAM
SA564-ΔccpA	TSB-dex	17637.9	0.0487461	16030.3	19406.6	GLYA_STAAM
SA564-ΔccpA	TSB	17377.1	0.0487461	15793.3	19119.7	GLYA_STAAM
SA564-ΔhptRS/ccpA	TSB-dex	20157	0.0487461	18319.9	22178.4	GLYA_STAAM
SA564-ΔhptRS/ccpA	TSB	21597.7	0.0487461	19629.2	23763.5	GLYA_STAAM
SA564-ΔhptRS	TSB-dex	3032.55	0.148479	2264.77	4060.63	GPDA_STAAM
SA564-ΔhptRS	TSB	2703.74	0.148479	2019.2	3620.34	GPDA_STAAM
SA564	TSB-dex	3017.45	0.148479	2253.49	4040.41	GPDA_STAAM
SA564	TSB	2809.09	0.148479	2097.88	3761.41	GPDA_STAAM
SA564-ΔccpA	TSB-dex	1963.16	0.148479	1466.12	2628.69	GPDA_STAAM
SA564-ΔccpA	TSB	2083.71	0.148479	1556.15	2790.11	GPDA_STAAM
SA564-ΔhptRS/ccpA	TSB-dex	1536.94	0.148479	1147.81	2057.98	GPDA_STAAM
SA564-ΔhptRS/ccpA	TSB	2911.35	0.148479	2174.25	3898.34	GPDA_STAAM
SA564-ΔhptRS	TSB-dex	12639	0.10259	10335.3	15456.2	GPMA_STAAM
SA564-ΔhptRS	TSB	9303.28	0.10259	7607.59	11376.9	GPMA_STAAM
SA564	TSB-dex	12251.2	0.10259	10018.2	14982	GPMA_STAAM
SA564	TSB	9427.73	0.10259	7709.37	11529.1	GPMA_STAAM
SA564-ΔccpA	TSB-dex	9845.17	0.10259	8050.72	12039.6	GPMA_STAAM
SA564-ΔccpA	TSB	7519.68	0.10259	6149.09	9195.76	GPMA_STAAM
SA564-ΔhptRS/ccpA	TSB-dex	10398.9	0.10259	8503.54	12716.8	GPMA_STAAM
SA564-ΔhptRS/ccpA	TSB	8729.21	0.10259	7138.16	10674.9	GPMA_STAAM
SA564-ΔhptRS	TSB-dex	14966.8	0.076223	12889.1	17379.5	GPMI_STAAM
SA564-ΔhptRS	TSB	10827.6	0.076223	9324.44	12573	GPMI_STAAM
SA564	TSB-dex	14642.9	0.076223	12610.1	17003.4	GPMI_STAAM
SA564	TSB	10850.3	0.076223	9344.07	12599.4	GPMI_STAAM
SA564-ΔccpA	TSB-dex	12395.3	0.076223	10674.6	14393.5	GPMI_STAAM
SA564-ΔccpA	TSB	9575.72	0.076223	8246.38	11119.3	GPMI_STAAM
SA564-ΔhptRS/ccpA	TSB-dex	12407	0.076223	10684.6	14407	GPMI_STAAM
SA564-ΔhptRS/ccpA	TSB	10360.2	0.076223	8921.94	12030.3	GPMI_STAAM
SA564-ΔhptRS	TSB-dex	10744	0.149364	8014.26	14403.5	GPSB_STAAM
SA564-ΔhptRS	TSB	8813.28	0.149364	6574.08	11815.2	GPSB_STAAM
SA564	TSB-dex	10447.8	0.149364	7793.3	14006.4	GPSB_STAAM
SA564	TSB	8581.1	0.149364	6400.89	11503.9	GPSB_STAAM
SA564-ΔccpA	TSB-dex	11503.1	0.149364	8580.49	15421.2	GPSB_STAAM
SA564-ΔccpA	TSB	9591.99	0.149364	7154.94	12859.1	GPSB_STAAM
SA564-ΔhptRS/ccpA	TSB-dex	11500.5	0.149364	8578.53	15417.6	GPSB_STAAM
SA564-ΔhptRS/ccpA	TSB	9673.02	0.149364	7215.39	12967.7	GPSB_STAAM
SA564-ΔhptRS	TSB-dex	4334.19	0.0909569	3621	5187.84	GRAR_STAAM
SA564-ΔhptRS	TSB	3299.9	0.0909569	2756.91	3949.84	GRAR_STAAM
SA564	TSB-dex	4296.06	0.0909569	3589.15	5142.21	GRAR_STAAM
SA564	TSB	3440.15	0.0909569	2874.08	4117.71	GRAR_STAAM
SA564-ΔccpA	TSB-dex	2820.67	0.0909569	2356.53	3376.22	GRAR_STAAM
SA564-ΔccpA	TSB	3258.52	0.0909569	2722.34	3900.32	GRAR_STAAM
SA564-ΔhptRS/ccpA	TSB-dex	2404.63	0.0909569	2008.95	2878.24	GRAR_STAAM
SA564-ΔhptRS/ccpA	TSB	2541.79	0.0909569	2123.54	3042.41	GRAR_STAAM
SA564-ΔhptRS	TSB-dex	16371.4	0.0802176	13988.5	19160.1	GREA_STAAM
SA564-ΔhptRS	TSB	14614	0.0802176	12486.9	17103.4	GREA_STAAM
SA564	TSB-dex	15771.2	0.0802176	13475.7	18457.7	GREA_STAAM
SA564	TSB	14868.8	0.0802176	12704.7	17401.6	GREA_STAAM
SA564-ΔccpA	TSB-dex	15253.9	0.0802176	13033.7	17852.3	GREA_STAAM
SA564-ΔccpA	TSB	14188.7	0.0802176	12123.5	16605.6	GREA_STAAM
SA564-ΔhptRS/ccpA	TSB-dex	16126	0.0802176	13778.9	18873	GREA_STAAM
SA564-ΔhptRS/ccpA	TSB	14528.2	0.0802176	12413.7	17003	GREA_STAAM
SA564-ΔhptRS	TSB-dex	9718.56	0.0877541	8182.15	11543.5	GRPE_STAAM
SA564-ΔhptRS	TSB	8288.68	0.0877541	6978.32	9845.09	GRPE_STAAM
SA564	TSB-dex	9286.61	0.0877541	7818.49	11030.4	GRPE_STAAM
SA564	TSB	8455.77	0.0877541	7119	10043.6	GRPE_STAAM
SA564-ΔccpA	TSB-dex	9753.83	0.0877541	8211.84	11585.4	GRPE_STAAM
SA564-ΔccpA	TSB	8345.78	0.0877541	7026.39	9912.91	GRPE_STAAM
SA564-ΔhptRS/ccpA	TSB-dex	8027.81	0.0877541	6758.69	9535.23	GRPE_STAAM
SA564-ΔhptRS/ccpA	TSB	7335.69	0.0877541	6175.99	8713.15	GRPE_STAAM
SA564-ΔhptRS	TSB-dex	10343.9	0.145986	7768	13774	GSA1_STAAM
SA564-ΔhptRS	TSB	9278.33	0.145986	6967.77	12355.1	GSA1_STAAM
SA564	TSB-dex	9928.24	0.145986	7455.83	13220.5	GSA1_STAAM
SA564	TSB	9450.6	0.145986	7097.14	12584.5	GSA1_STAAM
SA564-ΔccpA	TSB-dex	9401.17	0.145986	7060.02	12518.7	GSA1_STAAM
SA564-ΔccpA	TSB	9003.5	0.145986	6761.38	11989.1	GSA1_STAAM
SA564-ΔhptRS/ccpA	TSB-dex	9492.53	0.145986	7128.63	12640.3	GSA1_STAAM
SA564-ΔhptRS/ccpA	TSB	9121.97	0.145986	6850.35	12146.9	GSA1_STAAM
SA564-ΔhptRS	TSB-dex	4444.55	0.180441	3116.18	6339.19	GSA2_STAAM
SA564-ΔhptRS	TSB	3806.6	0.180441	2668.9	5429.3	GSA2_STAAM
SA564	TSB-dex	4423.26	0.180441	3101.25	6308.82	GSA2_STAAM
SA564	TSB	3977.77	0.180441	2788.9	5673.43	GSA2_STAAM
SA564-ΔccpA	TSB-dex	4038.57	0.180441	2831.53	5760.15	GSA2_STAAM
SA564-ΔccpA	TSB	3618.91	0.180441	2537.3	5161.59	GSA2_STAAM
SA564-ΔhptRS/ccpA	TSB-dex	3992.93	0.180441	2799.53	5695.05	GSA2_STAAM
SA564-ΔhptRS/ccpA	TSB	3872.73	0.180441	2715.26	5523.61	GSA2_STAAM
SA564-ΔhptRS	TSB-dex	4272.24	0.044358	3909.95	4668.11	GTAB_STAAM
SA564-ΔhptRS	TSB	4223.91	0.044358	3865.71	4615.3	GTAB_STAAM
SA564	TSB-dex	3808.79	0.044358	3485.79	4161.71	GTAB_STAAM
SA564	TSB	4097.71	0.044358	3750.22	4477.41	GTAB_STAAM
SA564-ΔccpA	TSB-dex	3331.53	0.044358	3049	3640.23	GTAB_STAAM
SA564-ΔccpA	TSB	4132.17	0.044358	3781.75	4515.05	GTAB_STAAM
SA564-ΔhptRS/ccpA	TSB-dex	2751.34	0.044358	2518.02	3006.28	GTAB_STAAM
SA564-ΔhptRS/ccpA	TSB	3079.67	0.044358	2818.51	3365.04	GTAB_STAAM
SA564-ΔhptRS	TSB-dex	11341.8	0.0530301	10221.8	12584.4	GUAA_STAAM
SA564-ΔhptRS	TSB	9938.84	0.0530301	8957.42	11027.8	GUAA_STAAM
SA564	TSB-dex	11212	0.0530301	10104.9	12440.5	GUAA_STAAM
SA564	TSB	9973.88	0.0530301	8989	11066.7	GUAA_STAAM
SA564-ΔccpA	TSB-dex	9453.32	0.0530301	8519.85	10489.1	GUAA_STAAM
SA564-ΔccpA	TSB	8817.83	0.0530301	7947.11	9783.96	GUAA_STAAM
SA564-ΔhptRS/ccpA	TSB-dex	8395.26	0.0530301	7566.27	9315.09	GUAA_STAAM
SA564-ΔhptRS/ccpA	TSB	7936.61	0.0530301	7152.9	8806.18	GUAA_STAAM
SA564-ΔhptRS	TSB-dex	3612.16	0.100041	2967.71	4396.55	GUAC_STAAM
SA564-ΔhptRS	TSB	3660.85	0.100041	3007.71	4455.81	GUAC_STAAM
SA564	TSB-dex	3589.05	0.100041	2948.72	4368.42	GUAC_STAAM
SA564	TSB	3892.28	0.100041	3197.85	4737.5	GUAC_STAAM
SA564-ΔccpA	TSB-dex	4266.84	0.100041	3505.59	5193.4	GUAC_STAAM
SA564-ΔccpA	TSB	4040.15	0.100041	3319.34	4917.48	GUAC_STAAM
SA564-ΔhptRS/ccpA	TSB-dex	4154.88	0.100041	3413.61	5057.13	GUAC_STAAM
SA564-ΔhptRS/ccpA	TSB	3771.13	0.100041	3098.32	4590.05	GUAC_STAAM
SA564-ΔhptRS	TSB-dex	32354.1	0.214975	21218.1	49334.5	GYRB_STAAM
SA564-ΔhptRS	TSB	25408.8	0.214975	16663.3	38744.1	GYRB_STAAM
SA564	TSB-dex	32022.5	0.214975	21000.7	48828.9	GYRB_STAAM
SA564	TSB	24910.2	0.214975	16336.3	37983.8	GYRB_STAAM
SA564-ΔccpA	TSB-dex	29989.5	0.214975	19667.4	45728.9	GYRB_STAAM
SA564-ΔccpA	TSB	24737.3	0.214975	16223	37720.2	GYRB_STAAM
SA564-ΔhptRS/ccpA	TSB-dex	32182.6	0.214975	21105.7	49073	GYRB_STAAM
SA564-ΔhptRS/ccpA	TSB	26578.4	0.214975	17430.4	40527.5	GYRB_STAAM
SA564-ΔhptRS	TSB-dex	12899.7	0.106445	10468.3	15896	HCHA_STAAM
SA564-ΔhptRS	TSB	9798.09	0.106445	7951.25	12073.9	HCHA_STAAM
SA564	TSB-dex	12728.7	0.106445	10329.5	15685.2	HCHA_STAAM
SA564	TSB	9994.14	0.106445	8110.34	12315.5	HCHA_STAAM
SA564-ΔccpA	TSB-dex	9220.94	0.106445	7482.89	11362.7	HCHA_STAAM
SA564-ΔccpA	TSB	7702.35	0.106445	6250.54	9491.38	HCHA_STAAM
SA564-ΔhptRS/ccpA	TSB-dex	8861.37	0.106445	7191.09	10919.6	HCHA_STAAM
SA564-ΔhptRS/ccpA	TSB	7807.65	0.106445	6335.99	9621.13	HCHA_STAAM
SA564-ΔhptRS	TSB-dex	3918.69	0.0523813	3536.08	4342.69	HEM2_STAAM
SA564-ΔhptRS	TSB	3650.92	0.0523813	3294.46	4045.94	HEM2_STAAM
SA564	TSB-dex	3774.26	0.0523813	3405.76	4182.64	HEM2_STAAM
SA564	TSB	3636.13	0.0523813	3281.11	4029.55	HEM2_STAAM
SA564-ΔccpA	TSB-dex	4104	0.0523813	3703.31	4548.06	HEM2_STAAM
SA564-ΔccpA	TSB	3863.95	0.0523813	3486.69	4282.02	HEM2_STAAM
SA564-ΔhptRS/ccpA	TSB-dex	3897.71	0.0523813	3517.16	4319.44	HEM2_STAAM
SA564-ΔhptRS/ccpA	TSB	3866.35	0.0523813	3488.86	4284.69	HEM2_STAAM
SA564-ΔhptRS	TSB-dex	1687.99	0.113484	1350.16	2110.34	HEM3_STAAM
SA564-ΔhptRS	TSB	1849.99	0.113484	1479.74	2312.88	HEM3_STAAM
SA564	TSB-dex	1778.44	0.113484	1422.51	2223.43	HEM3_STAAM
SA564	TSB	1765.44	0.113484	1412.11	2207.17	HEM3_STAAM
SA564-ΔccpA	TSB-dex	1797.82	0.113484	1438.01	2247.66	HEM3_STAAM
SA564-ΔccpA	TSB	1876.01	0.113484	1500.55	2345.41	HEM3_STAAM
SA564-ΔhptRS/ccpA	TSB-dex	1755.3	0.113484	1404	2194.5	HEM3_STAAM
SA564-ΔhptRS/ccpA	TSB	1631.42	0.113484	1304.91	2039.62	HEM3_STAAM
SA564-ΔhptRS	TSB-dex	3681.32	0.074669	3171.17	4273.53	HLD_STAAM
SA564-ΔhptRS	TSB	2997.73	0.074669	2582.32	3479.98	HLD_STAAM
SA564	TSB-dex	3957.58	0.074669	3409.16	4594.23	HLD_STAAM
SA564	TSB	3019.14	0.074669	2600.76	3504.83	HLD_STAAM
SA564-ΔccpA	TSB-dex	3544.03	0.074669	3052.91	4114.15	HLD_STAAM
SA564-ΔccpA	TSB	2801.85	0.074669	2413.58	3252.58	HLD_STAAM
SA564-ΔhptRS/ccpA	TSB-dex	3332.85	0.074669	2871	3869.01	HLD_STAAM
SA564-ΔhptRS/ccpA	TSB	2559.2	0.074669	2204.56	2970.9	HLD_STAAM
SA564-ΔhptRS	TSB-dex	8142.3	0.194022	5558.21	11927.8	HPRK_STAAM
SA564-ΔhptRS	TSB	6769.75	0.194022	4621.26	9917.09	HPRK_STAAM
SA564	TSB-dex	8077.99	0.194022	5514.32	11833.6	HPRK_STAAM
SA564	TSB	7377.47	0.194022	5036.11	10807.4	HPRK_STAAM
SA564-ΔccpA	TSB-dex	8376.75	0.194022	5718.26	12271.2	HPRK_STAAM
SA564-ΔccpA	TSB	6863.59	0.194022	4685.32	10054.6	HPRK_STAAM
SA564-ΔhptRS/ccpA	TSB-dex	8887.5	0.194022	6066.91	13019.4	HPRK_STAAM
SA564-ΔhptRS/ccpA	TSB	7903.14	0.194022	5394.95	11577.4	HPRK_STAAM
SA564-ΔhptRS	TSB-dex	10950.2	0.109462	8834.53	13572.5	HPRT_STAAM
SA564-ΔhptRS	TSB	10659.9	0.109462	8600.33	13212.7	HPRT_STAAM
SA564	TSB-dex	11004.7	0.109462	8878.49	13640.1	HPRT_STAAM
SA564	TSB	10879.7	0.109462	8777.61	13485.1	HPRT_STAAM
SA564-ΔccpA	TSB-dex	10735.9	0.109462	8661.66	13307	HPRT_STAAM
SA564-ΔccpA	TSB	10372.7	0.109462	8368.62	12856.8	HPRT_STAAM
SA564-ΔhptRS/ccpA	TSB-dex	10123.4	0.109462	8167.49	12547.8	HPRT_STAAM
SA564-ΔhptRS/ccpA	TSB	10077.7	0.109462	8130.62	12491.1	HPRT_STAAM
SA564-ΔhptRS	TSB-dex	8320.04	0.0698429	7255.27	9541.06	HPS_STAAM
SA564-ΔhptRS	TSB	7615.01	0.0698429	6640.47	8732.56	HPS_STAAM
SA564	TSB-dex	8132.46	0.0698429	7091.7	9325.96	HPS_STAAM
SA564	TSB	7815.7	0.0698429	6815.48	8962.71	HPS_STAAM
SA564-ΔccpA	TSB-dex	8658.37	0.0698429	7550.31	9929.04	HPS_STAAM
SA564-ΔccpA	TSB	8419.19	0.0698429	7341.74	9654.76	HPS_STAAM
SA564-ΔhptRS/ccpA	TSB-dex	9751.3	0.0698429	8503.37	11182.4	HPS_STAAM
SA564-ΔhptRS/ccpA	TSB	9612.69	0.0698429	8382.5	11023.4	HPS_STAAM
SA564-ΔhptRS	TSB-dex	11392	0.168264	8185.71	15854.3	HRTA_STAAM
SA564-ΔhptRS	TSB	8062.89	0.168264	5793.55	11221.1	HRTA_STAAM
SA564	TSB-dex	10819.7	0.168264	7774.45	15057.8	HRTA_STAAM
SA564	TSB	8595.06	0.168264	6175.95	11961.7	HRTA_STAAM
SA564-ΔccpA	TSB-dex	11161.4	0.168264	8019.96	15533.3	HRTA_STAAM
SA564-ΔccpA	TSB	6730.31	0.168264	4836.04	9366.58	HRTA_STAAM
SA564-ΔhptRS/ccpA	TSB-dex	8071.37	0.168264	5799.65	11232.9	HRTA_STAAM
SA564-ΔhptRS/ccpA	TSB	5933.26	0.168264	4263.32	8257.32	HRTA_STAAM
SA564-ΔhptRS	TSB-dex	17059.7	0.0973068	14086.8	20660	HSLO_STAAM
SA564-ΔhptRS	TSB	18292.2	0.0973068	15104.5	22152.6	HSLO_STAAM
SA564	TSB-dex	17167.2	0.0973068	14175.6	20790.2	HSLO_STAAM
SA564	TSB	18110.7	0.0973068	14954.7	21932.8	HSLO_STAAM
SA564-ΔccpA	TSB-dex	18485.8	0.0973068	15264.4	22387	HSLO_STAAM
SA564-ΔccpA	TSB	20424.6	0.0973068	16865.3	24735	HSLO_STAAM
SA564-ΔhptRS/ccpA	TSB-dex	17884.1	0.0973068	14767.6	21658.4	HSLO_STAAM
SA564-ΔhptRS/ccpA	TSB	19984.2	0.0973068	16501.7	24201.7	HSLO_STAAM
SA564-ΔhptRS	TSB-dex	6818.82	0.0730085	5907.8	7870.32	HSLU_STAAM
SA564-ΔhptRS	TSB	7242.49	0.0730085	6274.86	8359.32	HSLU_STAAM
SA564	TSB-dex	6761.69	0.0730085	5858.3	7804.39	HSLU_STAAM
SA564	TSB	7365.16	0.0730085	6381.15	8500.92	HSLU_STAAM
SA564-ΔccpA	TSB-dex	8840	0.0730085	7658.94	10203.2	HSLU_STAAM
SA564-ΔccpA	TSB	8173.17	0.0730085	7081.2	9433.53	HSLU_STAAM
SA564-ΔhptRS/ccpA	TSB-dex	8794.94	0.0730085	7619.9	10151.2	HSLU_STAAM
SA564-ΔhptRS/ccpA	TSB	8657.65	0.0730085	7500.95	9992.71	HSLU_STAAM
SA564-ΔhptRS	TSB-dex	6675.95	0.134561	5125.68	8695.1	HSLV_STAAM
SA564-ΔhptRS	TSB	6545.77	0.134561	5025.73	8525.55	HSLV_STAAM
SA564	TSB-dex	6399.43	0.134561	4913.37	8334.94	HSLV_STAAM
SA564	TSB	6633.03	0.134561	5092.73	8639.2	HSLV_STAAM
SA564-ΔccpA	TSB-dex	6419.21	0.134561	4928.56	8360.71	HSLV_STAAM
SA564-ΔccpA	TSB	6593.69	0.134561	5062.53	8587.96	HSLV_STAAM
SA564-ΔhptRS/ccpA	TSB-dex	7269.3	0.134561	5581.24	9467.91	HSLV_STAAM
SA564-ΔhptRS/ccpA	TSB	7742.23	0.134561	5944.35	10083.9	HSLV_STAAM
SA564-ΔhptRS	TSB-dex	7164.22	0.028947	6761.68	7590.73	HUTH_STAAM
SA564-ΔhptRS	TSB	6724.07	0.028947	6346.26	7124.38	HUTH_STAAM
SA564	TSB-dex	6877.78	0.028947	6491.33	7287.24	HUTH_STAAM
SA564	TSB	6519.19	0.028947	6152.89	6907.3	HUTH_STAAM
SA564-ΔccpA	TSB-dex	7764.79	0.028947	7328.51	8227.06	HUTH_STAAM
SA564-ΔccpA	TSB	7388.68	0.028947	6973.52	7828.55	HUTH_STAAM
SA564-ΔhptRS/ccpA	TSB-dex	7136.55	0.028947	6735.56	7561.41	HUTH_STAAM
SA564-ΔhptRS/ccpA	TSB	7606.16	0.028947	7178.78	8058.98	HUTH_STAAM
SA564-ΔhptRS	TSB-dex	6285.74	0.113881	5026.97	7859.72	HUTI_STAAM
SA564-ΔhptRS	TSB	8771.94	0.113881	7015.28	10968.5	HUTI_STAAM
SA564	TSB-dex	6444.25	0.113881	5153.73	8057.92	HUTI_STAAM
SA564	TSB	9138.59	0.113881	7308.5	11426.9	HUTI_STAAM
SA564-ΔccpA	TSB-dex	5696.52	0.113881	4555.74	7122.96	HUTI_STAAM
SA564-ΔccpA	TSB	8616.53	0.113881	6890.99	10774.1	HUTI_STAAM
SA564-ΔhptRS/ccpA	TSB-dex	5984.33	0.113881	4785.91	7482.83	HUTI_STAAM
SA564-ΔhptRS/ccpA	TSB	8449.29	0.113881	6757.24	10565	HUTI_STAAM
SA564-ΔhptRS	TSB-dex	10819	0.101201	8870.65	13195.2	HUTU_STAAM
SA564-ΔhptRS	TSB	11637.7	0.101201	9541.94	14193.8	HUTU_STAAM
SA564	TSB-dex	10573	0.101201	8668.96	12895.2	HUTU_STAAM
SA564	TSB	11776.2	0.101201	9655.51	14362.7	HUTU_STAAM
SA564-ΔccpA	TSB-dex	10506.9	0.101201	8614.77	12814.6	HUTU_STAAM
SA564-ΔccpA	TSB	12595.3	0.101201	10327.1	15361.7	HUTU_STAAM
SA564-ΔhptRS/ccpA	TSB-dex	10204.4	0.101201	8366.76	12445.7	HUTU_STAAM
SA564-ΔhptRS/ccpA	TSB	11707	0.101201	9598.77	14278.3	HUTU_STAAM
SA564-ΔhptRS	TSB-dex	8210.74	0.0403592	7574.72	8900.17	ICAB_STAAM
SA564-ΔhptRS	TSB	7015.21	0.0403592	6471.79	7604.25	ICAB_STAAM
SA564	TSB-dex	8148.6	0.0403592	7517.39	8832.81	ICAB_STAAM
SA564	TSB	7330.7	0.0403592	6762.84	7946.23	ICAB_STAAM
SA564-ΔccpA	TSB-dex	7580.63	0.0403592	6993.41	8217.14	ICAB_STAAM
SA564-ΔccpA	TSB	6196.16	0.0403592	5716.19	6716.43	ICAB_STAAM
SA564-ΔhptRS/ccpA	TSB-dex	3821.04	0.0403592	3525.05	4141.88	ICAB_STAAM
SA564-ΔhptRS/ccpA	TSB	3126.52	0.0403592	2884.33	3389.04	ICAB_STAAM
SA564-ΔhptRS	TSB-dex	12979.1	0.0515731	11731	14359.9	IDH_STAAM
SA564-ΔhptRS	TSB	12937.4	0.0515731	11693.3	14313.9	IDH_STAAM
SA564	TSB-dex	13440.8	0.0515731	12148.3	14870.8	IDH_STAAM
SA564	TSB	13366.8	0.0515731	12081.4	14789	IDH_STAAM
SA564-ΔccpA	TSB-dex	14415.6	0.0515731	13029.4	15949.3	IDH_STAAM
SA564-ΔccpA	TSB	13834.2	0.0515731	12503.8	15306	IDH_STAAM
SA564-ΔhptRS/ccpA	TSB-dex	17871.6	0.0515731	16153	19773	IDH_STAAM
SA564-ΔhptRS/ccpA	TSB	20856.5	0.0515731	18850.9	23075.5	IDH_STAAM
SA564-ΔhptRS	TSB-dex	18960.7	0.105475	15414.1	23323.2	IF1_STAAM
SA564-ΔhptRS	TSB	15661.4	0.105475	12732	19264.8	IF1_STAAM
SA564	TSB-dex	19452.1	0.105475	15813.7	23927.7	IF1_STAAM
SA564	TSB	15768.3	0.105475	12818.9	19396.3	IF1_STAAM
SA564-ΔccpA	TSB-dex	18615.5	0.105475	15133.5	22898.6	IF1_STAAM
SA564-ΔccpA	TSB	15824.8	0.105475	12864.8	19465.8	IF1_STAAM
SA564-ΔhptRS/ccpA	TSB-dex	16730.9	0.105475	13601.4	20580.4	IF1_STAAM
SA564-ΔhptRS/ccpA	TSB	14868.6	0.105475	12087.4	18289.6	IF1_STAAM
SA564-ΔhptRS	TSB-dex	10753.4	0.0540748	9671.78	11955.9	IF2_STAAM
SA564-ΔhptRS	TSB	9703.97	0.0540748	8727.92	10789.2	IF2_STAAM
SA564	TSB-dex	10710.7	0.0540748	9633.43	11908.5	IF2_STAAM
SA564	TSB	9645.97	0.0540748	8675.76	10724.7	IF2_STAAM
SA564-ΔccpA	TSB-dex	10313.9	0.0540748	9276.54	11467.3	IF2_STAAM
SA564-ΔccpA	TSB	9698.63	0.0540748	8723.12	10783.2	IF2_STAAM
SA564-ΔhptRS/ccpA	TSB-dex	10625.7	0.0540748	9556.91	11813.9	IF2_STAAM
SA564-ΔhptRS/ccpA	TSB	10066.8	0.0540748	9054.28	11192.6	IF2_STAAM
SA564-ΔhptRS	TSB-dex	18241.5	0.0746851	15756.1	21119	IF3_STAAM
SA564-ΔhptRS	TSB	15537.2	0.0746851	13420.2	17988.1	IF3_STAAM
SA564	TSB-dex	18056.3	0.0746851	15596.1	20904.6	IF3_STAAM
SA564	TSB	15014.1	0.0746851	12968.4	17382.5	IF3_STAAM
SA564-ΔccpA	TSB-dex	16798.9	0.0746851	14510	19448.8	IF3_STAAM
SA564-ΔccpA	TSB	14842.7	0.0746851	12820.4	17184.1	IF3_STAAM
SA564-ΔhptRS/ccpA	TSB-dex	16136	0.0746851	13937.5	18681.4	IF3_STAAM
SA564-ΔhptRS/ccpA	TSB	14666.6	0.0746851	12668.3	16980.2	IF3_STAAM
SA564-ΔhptRS	TSB-dex	6355.93	0.111032	5106.88	7910.48	ILVC_STAAM
SA564-ΔhptRS	TSB	5823.59	0.111032	4679.15	7247.94	ILVC_STAAM
SA564	TSB-dex	6333.05	0.111032	5088.49	7882	ILVC_STAAM
SA564	TSB	5927.95	0.111032	4763	7377.83	ILVC_STAAM
SA564-ΔccpA	TSB-dex	4966.04	0.111032	3990.12	6180.64	ILVC_STAAM
SA564-ΔccpA	TSB	4949.44	0.111032	3976.79	6159.99	ILVC_STAAM
SA564-ΔhptRS/ccpA	TSB-dex	4823.41	0.111032	3875.52	6003.13	ILVC_STAAM
SA564-ΔhptRS/ccpA	TSB	5059.18	0.111032	4064.96	6296.57	ILVC_STAAM
SA564-ΔhptRS	TSB-dex	9847.49	0.0643233	8680.59	11171.3	ILVE_STAAM
SA564-ΔhptRS	TSB	8862.75	0.0643233	7812.53	10054.1	ILVE_STAAM
SA564	TSB-dex	9865.12	0.0643233	8696.12	11191.3	ILVE_STAAM
SA564	TSB	9257.47	0.0643233	8160.48	10501.9	ILVE_STAAM
SA564-ΔccpA	TSB-dex	10561.8	0.0643233	9310.29	11981.6	ILVE_STAAM
SA564-ΔccpA	TSB	9131.38	0.0643233	8049.33	10358.9	ILVE_STAAM
SA564-ΔhptRS/ccpA	TSB-dex	10096.1	0.0643233	8899.75	11453.3	ILVE_STAAM
SA564-ΔhptRS/ccpA	TSB	9782.45	0.0643233	8623.25	11097.5	ILVE_STAAM
SA564-ΔhptRS	TSB-dex	18344.3	0.0462302	16755	20084.3	IMDH_STAAM
SA564-ΔhptRS	TSB	16592.7	0.0462302	15155.2	18166.6	IMDH_STAAM
SA564	TSB-dex	17865.1	0.0462302	16317.3	19559.6	IMDH_STAAM
SA564	TSB	16767.3	0.0462302	15314.6	18357.7	IMDH_STAAM
SA564-ΔccpA	TSB-dex	16180.9	0.0462302	14779.1	17715.7	IMDH_STAAM
SA564-ΔccpA	TSB	15118.1	0.0462302	13808.3	16552.1	IMDH_STAAM
SA564-ΔhptRS/ccpA	TSB-dex	13298.3	0.0462302	12146.2	14559.7	IMDH_STAAM
SA564-ΔhptRS/ccpA	TSB	12837.2	0.0462302	11725	14054.8	IMDH_STAAM
SA564-ΔhptRS	TSB-dex	15953.4	0.185139	11085.8	22958.5	ISAA_STAAM
SA564-ΔhptRS	TSB	16563.9	0.185139	11510	23837	ISAA_STAAM
SA564	TSB-dex	15636.4	0.185139	10865.4	22502.2	ISAA_STAAM
SA564	TSB	18110.9	0.185139	12584.9	26063.2	ISAA_STAAM
SA564-ΔccpA	TSB-dex	19510.1	0.185139	13557.3	28076.9	ISAA_STAAM
SA564-ΔccpA	TSB	18817.4	0.185139	13075.9	27079.9	ISAA_STAAM
SA564-ΔhptRS/ccpA	TSB-dex	21161.8	0.185139	14705	30453.8	ISAA_STAAM
SA564-ΔhptRS/ccpA	TSB	20767.6	0.185139	14431	29886.5	ISAA_STAAM
SA564-ΔhptRS	TSB-dex	101798	0.0594658	90395.8	114639	ISPD1_STAAM
SA564-ΔhptRS	TSB	79204.9	0.0594658	70333	89195.9	ISPD1_STAAM
SA564	TSB-dex	97385.5	0.0594658	86477.2	109670	ISPD1_STAAM
SA564	TSB	79402.1	0.0594658	70508.1	89417.9	ISPD1_STAAM
SA564-ΔccpA	TSB-dex	100485	0.0594658	89229.1	113160	ISPD1_STAAM
SA564-ΔccpA	TSB	79319.1	0.0594658	70434.5	89324.5	ISPD1_STAAM
SA564-ΔhptRS/ccpA	TSB-dex	108232	0.0594658	96108.5	121884	ISPD1_STAAM
SA564-ΔhptRS/ccpA	TSB	88126.7	0.0594658	78255.5	99243	ISPD1_STAAM
SA564-ΔhptRS	TSB-dex	12675.3	0.0486008	11522.7	13943.2	ISPD2_STAAM
SA564-ΔhptRS	TSB	13162	0.0486008	11965.1	14478.6	ISPD2_STAAM
SA564	TSB-dex	13084.9	0.0486008	11895.1	14393.8	ISPD2_STAAM
SA564	TSB	13304.9	0.0486008	12095.1	14635.8	ISPD2_STAAM
SA564-ΔccpA	TSB-dex	13226.8	0.0486008	12024	14549.8	ISPD2_STAAM
SA564-ΔccpA	TSB	13424.7	0.0486008	12203.9	14767.5	ISPD2_STAAM
SA564-ΔhptRS/ccpA	TSB-dex	16151.8	0.0486008	14683.1	17767.5	ISPD2_STAAM
SA564-ΔhptRS/ccpA	TSB	16476.1	0.0486008	14977.9	18124.2	ISPD2_STAAM
SA564-ΔhptRS	TSB-dex	17944.7	0.13373	13776.6	23374	ISPE_STAAM
SA564-ΔhptRS	TSB	13051.7	0.13373	10020.1	17000.6	ISPE_STAAM
SA564	TSB-dex	17661.7	0.13373	13559.3	23005.3	ISPE_STAAM
SA564	TSB	12127	0.13373	9310.15	15796	ISPE_STAAM
SA564-ΔccpA	TSB-dex	21313	0.13373	16362.5	27761.4	ISPE_STAAM
SA564-ΔccpA	TSB	14550.2	0.13373	11170.5	18952.4	ISPE_STAAM
SA564-ΔhptRS/ccpA	TSB-dex	18857.3	0.13373	14477.2	24562.7	ISPE_STAAM
SA564-ΔhptRS/ccpA	TSB	13971.1	0.13373	10725.9	18198.1	ISPE_STAAM
SA564-ΔhptRS	TSB-dex	17046.8	0.0618789	15099.4	19245.5	KAD_STAAM
SA564-ΔhptRS	TSB	14694	0.0618789	13015.3	16589.2	KAD_STAAM
SA564	TSB-dex	16260.7	0.0618789	14403	18357.9	KAD_STAAM
SA564	TSB	15033.6	0.0618789	13316.1	16972.6	KAD_STAAM
SA564-ΔccpA	TSB-dex	16379.4	0.0618789	14508.2	18491.9	KAD_STAAM
SA564-ΔccpA	TSB	14504.4	0.0618789	12847.4	16375.1	KAD_STAAM
SA564-ΔhptRS/ccpA	TSB-dex	15057.1	0.0618789	13337	16999.1	KAD_STAAM
SA564-ΔhptRS/ccpA	TSB	13912.1	0.0618789	12322.7	15706.4	KAD_STAAM
SA564-ΔhptRS	TSB-dex	5375.21	0.134732	4124.28	7005.55	KCY_STAAM
SA564-ΔhptRS	TSB	4067.05	0.134732	3120.56	5300.62	KCY_STAAM
SA564	TSB-dex	5196.94	0.134732	3987.5	6773.21	KCY_STAAM
SA564	TSB	4228.61	0.134732	3244.52	5511.18	KCY_STAAM
SA564-ΔccpA	TSB-dex	4761.82	0.134732	3653.64	6206.12	KCY_STAAM
SA564-ΔccpA	TSB	3884.95	0.134732	2980.84	5063.29	KCY_STAAM
SA564-ΔhptRS/ccpA	TSB-dex	4446.24	0.134732	3411.5	5794.82	KCY_STAAM
SA564-ΔhptRS/ccpA	TSB	3863.03	0.134732	2964.02	5034.72	KCY_STAAM
SA564-ΔhptRS	TSB-dex	3106.35	0.0516883	2801.59	3444.25	KITH_STAAM
SA564-ΔhptRS	TSB	2506.14	0.0516883	2260.27	2778.75	KITH_STAAM
SA564	TSB-dex	2887.6	0.0516883	2604.3	3201.71	KITH_STAAM
SA564	TSB	2457.92	0.0516883	2216.78	2725.29	KITH_STAAM
SA564-ΔccpA	TSB-dex	2910.57	0.0516883	2625.03	3227.18	KITH_STAAM
SA564-ΔccpA	TSB	2662.48	0.0516883	2401.28	2952.11	KITH_STAAM
SA564-ΔhptRS/ccpA	TSB-dex	3805.2	0.0516883	3431.89	4219.13	KITH_STAAM
SA564-ΔhptRS/ccpA	TSB	2637.3	0.0516883	2378.57	2924.19	KITH_STAAM
SA564-ΔhptRS	TSB-dex	15841.4	0.0786776	13576.9	18483.5	KPRS_STAAM
SA564-ΔhptRS	TSB	12613.4	0.0786776	10810.4	14717.1	KPRS_STAAM
SA564	TSB-dex	15436.1	0.0786776	13229.6	18010.6	KPRS_STAAM
SA564	TSB	13685.3	0.0786776	11729	15967.8	KPRS_STAAM
SA564-ΔccpA	TSB-dex	14903.3	0.0786776	12773	17389	KPRS_STAAM
SA564-ΔccpA	TSB	12275.1	0.0786776	10520.5	14322.4	KPRS_STAAM
SA564-ΔhptRS/ccpA	TSB-dex	14173.7	0.0786776	12147.7	16537.7	KPRS_STAAM
SA564-ΔhptRS/ccpA	TSB	12615.2	0.0786776	10811.9	14719.2	KPRS_STAAM
SA564-ΔhptRS	TSB-dex	15053.8	0.0404054	13907.5	16294.6	KPYK_STAAM
SA564-ΔhptRS	TSB	12322.9	0.0404054	11384.5	13338.6	KPYK_STAAM
SA564	TSB-dex	14510.8	0.0404054	13405.8	15706.8	KPYK_STAAM
SA564	TSB	12222.5	0.0404054	11291.8	13229.9	KPYK_STAAM
SA564-ΔccpA	TSB-dex	9970.48	0.0404054	9211.25	10792.3	KPYK_STAAM
SA564-ΔccpA	TSB	9891.05	0.0404054	9137.87	10706.3	KPYK_STAAM
SA564-ΔhptRS/ccpA	TSB-dex	10242	0.0404054	9462.06	11086.2	KPYK_STAAM
SA564-ΔhptRS/ccpA	TSB	10254.6	0.0404054	9473.71	11099.8	KPYK_STAAM
SA564-ΔhptRS	TSB-dex	743.838	0.117999	589.511	938.566	KTHY_STAAM
SA564-ΔhptRS	TSB	773.92	0.117999	613.352	976.524	KTHY_STAAM
SA564	TSB-dex	764.098	0.117999	605.568	964.13	KTHY_STAAM
SA564	TSB	778.858	0.117999	617.265	982.754	KTHY_STAAM
SA564-ΔccpA	TSB-dex	1148.02	0.117999	909.838	1448.56	KTHY_STAAM
SA564-ΔccpA	TSB	978.788	0.117999	775.715	1235.02	KTHY_STAAM
SA564-ΔhptRS/ccpA	TSB-dex	969.379	0.117999	768.259	1223.15	KTHY_STAAM
SA564-ΔhptRS/ccpA	TSB	813.141	0.117999	644.435	1026.01	KTHY_STAAM
SA564-ΔhptRS	TSB-dex	28462.7	0.0566182	25418.7	31871.2	LACA_STAAM
SA564-ΔhptRS	TSB	21325.1	0.0566182	19044.5	23878.9	LACA_STAAM
SA564	TSB-dex	27137.7	0.0566182	24235.4	30387.5	LACA_STAAM
SA564	TSB	23551.1	0.0566182	21032.4	26371.4	LACA_STAAM
SA564-ΔccpA	TSB-dex	22431.8	0.0566182	20032.8	25118.1	LACA_STAAM
SA564-ΔccpA	TSB	18628.4	0.0566182	16636.2	20859.2	LACA_STAAM
SA564-ΔhptRS/ccpA	TSB-dex	17037.5	0.0566182	15215.4	19077.8	LACA_STAAM
SA564-ΔhptRS/ccpA	TSB	15986.9	0.0566182	14277.2	17901.4	LACA_STAAM
SA564-ΔhptRS	TSB-dex	13914.3	0.0790447	11915.9	16247.9	LDH1_STAAM
SA564-ΔhptRS	TSB	7847.23	0.0790447	6720.2	9163.28	LDH1_STAAM
SA564	TSB-dex	13686.6	0.0790447	11720.9	15982	LDH1_STAAM
SA564	TSB	7955.36	0.0790447	6812.8	9289.54	LDH1_STAAM
SA564-ΔccpA	TSB-dex	8694.19	0.0790447	7445.52	10152.3	LDH1_STAAM
SA564-ΔccpA	TSB	7384.25	0.0790447	6323.72	8622.66	LDH1_STAAM
SA564-ΔhptRS/ccpA	TSB-dex	8030.91	0.0790447	6877.5	9377.76	LDH1_STAAM
SA564-ΔhptRS/ccpA	TSB	6215.88	0.0790447	5323.14	7258.34	LDH1_STAAM
SA564-ΔhptRS	TSB-dex	18839.4	0.0671644	16514.9	21491.1	LDH2_STAAM
SA564-ΔhptRS	TSB	22089.6	0.0671644	19364	25198.7	LDH2_STAAM
SA564	TSB-dex	19026.6	0.0671644	16679	21704.6	LDH2_STAAM
SA564	TSB	23802.8	0.0671644	20865.9	27153.1	LDH2_STAAM
SA564-ΔccpA	TSB-dex	25995	0.0671644	22787.6	29653.8	LDH2_STAAM
SA564-ΔccpA	TSB	27600.6	0.0671644	24195.1	31485.4	LDH2_STAAM
SA564-ΔhptRS/ccpA	TSB-dex	19468.5	0.0671644	17066.3	22208.7	LDH2_STAAM
SA564-ΔhptRS/ccpA	TSB	16784.6	0.0671644	14713.6	19147	LDH2_STAAM
SA564-ΔhptRS	TSB-dex	14282	0.112439	11454.7	17807.2	LDHD_STAAM
SA564-ΔhptRS	TSB	13063.1	0.112439	10477.1	16287.5	LDHD_STAAM
SA564	TSB-dex	14092.7	0.112439	11302.9	17571.2	LDHD_STAAM
SA564	TSB	13460.6	0.112439	10795.9	16783.1	LDHD_STAAM
SA564-ΔccpA	TSB-dex	15038.5	0.112439	12061.4	18750.4	LDHD_STAAM
SA564-ΔccpA	TSB	13710.4	0.112439	10996.2	17094.5	LDHD_STAAM
SA564-ΔhptRS/ccpA	TSB-dex	11697.4	0.112439	9381.76	14584.7	LDHD_STAAM
SA564-ΔhptRS/ccpA	TSB	11509.6	0.112439	9231.1	14350.5	LDHD_STAAM
SA564-ΔhptRS	TSB-dex	13506.6	0.189053	9295.2	19626	LEP_STAAM
SA564-ΔhptRS	TSB	11675.2	0.189053	8034.85	16964.9	LEP_STAAM
SA564	TSB-dex	13214	0.189053	9093.86	19200.9	LEP_STAAM
SA564	TSB	12685.5	0.189053	8730.13	18432.9	LEP_STAAM
SA564-ΔccpA	TSB-dex	13236.1	0.189053	9109.05	19232.9	LEP_STAAM
SA564-ΔccpA	TSB	11216.7	0.189053	7719.29	16298.6	LEP_STAAM
SA564-ΔhptRS/ccpA	TSB-dex	13137.8	0.189053	9041.44	19090.2	LEP_STAAM
SA564-ΔhptRS/ccpA	TSB	12031.4	0.189053	8280.01	17482.5	LEP_STAAM
SA564-ΔhptRS	TSB-dex	4302.81	0.0713231	3741.22	4948.69	LEPA_STAAM
SA564-ΔhptRS	TSB	4455.84	0.0713231	3874.29	5124.7	LEPA_STAAM
SA564	TSB-dex	4316.17	0.0713231	3752.84	4964.06	LEPA_STAAM
SA564	TSB	4574.11	0.0713231	3977.12	5260.72	LEPA_STAAM
SA564-ΔccpA	TSB-dex	4029.1	0.0713231	3503.24	4633.89	LEPA_STAAM
SA564-ΔccpA	TSB	4288	0.0713231	3728.35	4931.66	LEPA_STAAM
SA564-ΔhptRS/ccpA	TSB-dex	4218.2	0.0713231	3667.66	4851.38	LEPA_STAAM
SA564-ΔhptRS/ccpA	TSB	4540.33	0.0713231	3947.74	5221.86	LEPA_STAAM
SA564-ΔhptRS	TSB-dex	6247.92	0.115099	4980.02	7838.64	LEU1_STAAM
SA564-ΔhptRS	TSB	9131.46	0.115099	7278.39	11456.3	LEU1_STAAM
SA564	TSB-dex	6170.28	0.115099	4918.13	7741.22	LEU1_STAAM
SA564	TSB	9587.95	0.115099	7642.24	12029	LEU1_STAAM
SA564-ΔccpA	TSB-dex	9929.14	0.115099	7914.19	12457.1	LEU1_STAAM
SA564-ΔccpA	TSB	12501.8	0.115099	9964.79	15684.8	LEU1_STAAM
SA564-ΔhptRS/ccpA	TSB-dex	10064.5	0.115099	8022.09	12626.9	LEU1_STAAM
SA564-ΔhptRS/ccpA	TSB	12812.9	0.115099	10212.7	16075	LEU1_STAAM
SA564-ΔhptRS	TSB-dex	10549.1	0.147285	7900.49	14085.8	LIPA_STAAM
SA564-ΔhptRS	TSB	10113.5	0.147285	7574.23	13504.1	LIPA_STAAM
SA564	TSB-dex	10605.4	0.147285	7942.63	14160.9	LIPA_STAAM
SA564	TSB	9924.15	0.147285	7432.42	13251.2	LIPA_STAAM
SA564-ΔccpA	TSB-dex	11194.2	0.147285	8383.59	14947.1	LIPA_STAAM
SA564-ΔccpA	TSB	9998.69	0.147285	7488.25	13350.8	LIPA_STAAM
SA564-ΔhptRS/ccpA	TSB-dex	10577.3	0.147285	7921.6	14123.4	LIPA_STAAM
SA564-ΔhptRS/ccpA	TSB	9776.82	0.147285	7322.08	13054.5	LIPA_STAAM
SA564-ΔhptRS	TSB-dex	11169.9	0.0682686	9768.11	12772.9	LUXS_STAAM
SA564-ΔhptRS	TSB	10809.1	0.0682686	9452.6	12360.4	LUXS_STAAM
SA564	TSB-dex	10709.8	0.0682686	9365.76	12246.8	LUXS_STAAM
SA564	TSB	11517	0.0682686	10071.6	13169.8	LUXS_STAAM
SA564-ΔccpA	TSB-dex	11514.5	0.0682686	10069.5	13167	LUXS_STAAM
SA564-ΔccpA	TSB	10751.9	0.0682686	9402.57	12294.9	LUXS_STAAM
SA564-ΔhptRS/ccpA	TSB-dex	12725	0.0682686	11128	14551.1	LUXS_STAAM
SA564-ΔhptRS/ccpA	TSB	12797	0.0682686	11191	14633.5	LUXS_STAAM
SA564-ΔhptRS	TSB-dex	5171.79	0.178692	3632.86	7362.63	LYTH_STAAM
SA564-ΔhptRS	TSB	4886.76	0.178692	3432.64	6956.87	LYTH_STAAM
SA564	TSB-dex	5665.56	0.178692	3979.7	8065.57	LYTH_STAAM
SA564	TSB	4457.09	0.178692	3130.83	6345.18	LYTH_STAAM
SA564-ΔccpA	TSB-dex	5348.87	0.178692	3757.25	7614.73	LYTH_STAAM
SA564-ΔccpA	TSB	4605.46	0.178692	3235.04	6556.39	LYTH_STAAM
SA564-ΔhptRS/ccpA	TSB-dex	4776.2	0.178692	3354.98	6799.46	LYTH_STAAM
SA564-ΔhptRS/ccpA	TSB	4530.4	0.178692	3182.32	6449.54	LYTH_STAAM
SA564-ΔhptRS	TSB-dex	9730.88	0.133253	7477.65	12663.1	LYTN_STAAM
SA564-ΔhptRS	TSB	11332.1	0.133253	8708.14	14746.8	LYTN_STAAM
SA564	TSB-dex	9657.27	0.133253	7421.09	12567.3	LYTN_STAAM
SA564	TSB	11105.3	0.133253	8533.81	14451.6	LYTN_STAAM
SA564-ΔccpA	TSB-dex	10428.8	0.133253	8013.99	13571.3	LYTN_STAAM
SA564-ΔccpA	TSB	9281.59	0.133253	7132.4	12078.4	LYTN_STAAM
SA564-ΔhptRS/ccpA	TSB-dex	9632.18	0.133253	7401.81	12534.6	LYTN_STAAM
SA564-ΔhptRS/ccpA	TSB	9114.79	0.133253	7004.22	11861.3	LYTN_STAAM
SA564-ΔhptRS	TSB-dex	8664.61	0.0565787	7747.85	9689.86	MAP_STAAM
SA564-ΔhptRS	TSB	8217.72	0.0565787	7348.24	9190.09	MAP_STAAM
SA564	TSB-dex	8951.81	0.0565787	8004.66	10011	MAP_STAAM
SA564	TSB	8157.25	0.0565787	7294.16	9122.45	MAP_STAAM
SA564-ΔccpA	TSB-dex	8808.01	0.0565787	7876.08	9850.22	MAP_STAAM
SA564-ΔccpA	TSB	7418.33	0.0565787	6633.43	8296.1	MAP_STAAM
SA564-ΔhptRS/ccpA	TSB-dex	8419.68	0.0565787	7528.83	9415.94	MAP_STAAM
SA564-ΔhptRS/ccpA	TSB	7607.93	0.0565787	6802.97	8508.14	MAP_STAAM
SA564-ΔhptRS	TSB-dex	10560.8	0.0990224	8692.47	12830.8	MAP1_STAAM
SA564-ΔhptRS	TSB	9533.83	0.0990224	7847.17	11583	MAP1_STAAM
SA564	TSB-dex	11048.9	0.0990224	9094.23	13423.8	MAP1_STAAM
SA564	TSB	9460.01	0.0990224	7786.41	11493.3	MAP1_STAAM
SA564-ΔccpA	TSB-dex	14722.4	0.0990224	12117.8	17886.8	MAP1_STAAM
SA564-ΔccpA	TSB	10391.9	0.0990224	8553.4	12625.5	MAP1_STAAM
SA564-ΔhptRS/ccpA	TSB-dex	13733.6	0.0990224	11304	16685.5	MAP1_STAAM
SA564-ΔhptRS/ccpA	TSB	10699.5	0.0990224	8806.65	12999.3	MAP1_STAAM
SA564-ΔhptRS	TSB-dex	1988.65	0.168132	1426.36	2772.58	MAZF_STAAM
SA564-ΔhptRS	TSB	2164.78	0.168132	1552.69	3018.15	MAZF_STAAM
SA564	TSB-dex	1953.92	0.168132	1401.46	2724.17	MAZF_STAAM
SA564	TSB	1952.64	0.168132	1400.54	2722.39	MAZF_STAAM
SA564-ΔccpA	TSB-dex	1401.74	0.168132	1005.4	1954.31	MAZF_STAAM
SA564-ΔccpA	TSB	1810.67	0.168132	1298.71	2524.45	MAZF_STAAM
SA564-ΔhptRS/ccpA	TSB-dex	2071.59	0.168132	1485.85	2888.23	MAZF_STAAM
SA564-ΔhptRS/ccpA	TSB	2111.89	0.168132	1514.76	2944.41	MAZF_STAAM
SA564-ΔhptRS	TSB-dex	11327.4	0.0847071	9593.64	13374.5	MENB_STAAM
SA564-ΔhptRS	TSB	10434.8	0.0847071	8837.69	12320.6	MENB_STAAM
SA564	TSB-dex	11346.3	0.0847071	9609.67	13396.8	MENB_STAAM
SA564	TSB	10506.8	0.0847071	8898.64	12405.6	MENB_STAAM
SA564-ΔccpA	TSB-dex	11165.7	0.0847071	9456.72	13183.6	MENB_STAAM
SA564-ΔccpA	TSB	10062.1	0.0847071	8522	11880.5	MENB_STAAM
SA564-ΔhptRS/ccpA	TSB-dex	10107.7	0.0847071	8560.66	11934.4	MENB_STAAM
SA564-ΔhptRS/ccpA	TSB	9557.31	0.0847071	8094.47	11284.5	MENB_STAAM
SA564-ΔhptRS	TSB-dex	5058.25	0.07172	4394.38	5822.43	MENG_STAAM
SA564-ΔhptRS	TSB	4567.47	0.07172	3968.01	5257.49	MENG_STAAM
SA564	TSB-dex	5047.59	0.07172	4385.12	5810.15	MENG_STAAM
SA564	TSB	4580.41	0.07172	3979.25	5272.39	MENG_STAAM
SA564-ΔccpA	TSB-dex	4734.38	0.07172	4113.01	5449.62	MENG_STAAM
SA564-ΔccpA	TSB	4393.55	0.07172	3816.92	5057.31	MENG_STAAM
SA564-ΔhptRS/ccpA	TSB-dex	4408.58	0.07172	3829.97	5074.61	MENG_STAAM
SA564-ΔhptRS/ccpA	TSB	4224.12	0.07172	3669.72	4862.28	MENG_STAAM
SA564-ΔhptRS	TSB-dex	23015	0.12316	18073	29308.4	METK_STAAM
SA564-ΔhptRS	TSB	19611.9	0.12316	15400.7	24974.8	METK_STAAM
SA564	TSB-dex	22299.8	0.12316	17511.3	28397.6	METK_STAAM
SA564	TSB	20451.5	0.12316	16059.9	26043.9	METK_STAAM
SA564-ΔccpA	TSB-dex	20625.7	0.12316	16196.7	26265.7	METK_STAAM
SA564-ΔccpA	TSB	18475.6	0.12316	14508.3	23527.7	METK_STAAM
SA564-ΔhptRS/ccpA	TSB-dex	18600.4	0.12316	14606.3	23686.6	METK_STAAM
SA564-ΔhptRS/ccpA	TSB	16946.3	0.12316	13307.4	21580.2	METK_STAAM
SA564-ΔhptRS	TSB-dex	3589.81	0.216164	2344.62	5496.3	METN2_STAAM
SA564-ΔhptRS	TSB	3050.12	0.216164	1992.13	4669.98	METN2_STAAM
SA564	TSB-dex	3717.78	0.216164	2428.2	5692.23	METN2_STAAM
SA564	TSB	3230.55	0.216164	2109.97	4946.23	METN2_STAAM
SA564-ΔccpA	TSB-dex	3530.35	0.216164	2305.79	5405.26	METN2_STAAM
SA564-ΔccpA	TSB	2855.04	0.216164	1864.72	4371.3	METN2_STAAM
SA564-ΔhptRS/ccpA	TSB-dex	3390.61	0.216164	2214.52	5191.31	METN2_STAAM
SA564-ΔhptRS/ccpA	TSB	3114.46	0.216164	2034.16	4768.5	METN2_STAAM
SA564-ΔhptRS	TSB-dex	6844.84	0.0734411	5926.56	7905.41	MGRA_STAAM
SA564-ΔhptRS	TSB	6481.88	0.0734411	5612.29	7486.21	MGRA_STAAM
SA564	TSB-dex	6528.42	0.0734411	5652.59	7539.96	MGRA_STAAM
SA564	TSB	6526.52	0.0734411	5650.94	7537.76	MGRA_STAAM
SA564-ΔccpA	TSB-dex	7132.46	0.0734411	6175.59	8237.6	MGRA_STAAM
SA564-ΔccpA	TSB	6293.33	0.0734411	5449.03	7268.44	MGRA_STAAM
SA564-ΔhptRS/ccpA	TSB-dex	5946.8	0.0734411	5148.99	6868.22	MGRA_STAAM
SA564-ΔhptRS/ccpA	TSB	5223.86	0.0734411	4523.04	6033.27	MGRA_STAAM
SA564-ΔhptRS	TSB-dex	5681.59	0.158769	4157.05	7765.22	MIAB_STAAM
SA564-ΔhptRS	TSB	5801.42	0.158769	4244.72	7929	MIAB_STAAM
SA564	TSB-dex	5577.04	0.158769	4080.56	7622.34	MIAB_STAAM
SA564	TSB	5678.07	0.158769	4154.48	7760.42	MIAB_STAAM
SA564-ΔccpA	TSB-dex	4860.8	0.158769	3556.5	6643.42	MIAB_STAAM
SA564-ΔccpA	TSB	5687.92	0.158769	4161.69	7773.89	MIAB_STAAM
SA564-ΔhptRS/ccpA	TSB-dex	5783.8	0.158769	4231.83	7904.92	MIAB_STAAM
SA564-ΔhptRS/ccpA	TSB	5865.94	0.158769	4291.93	8017.18	MIAB_STAAM
SA564-ΔhptRS	TSB-dex	16254	0.15057	12094.1	21844.7	MNME_STAAM
SA564-ΔhptRS	TSB	14281.8	0.15057	10626.6	19194.1	MNME_STAAM
SA564	TSB-dex	16660.4	0.15057	12396.5	22390.9	MNME_STAAM
SA564	TSB	14062.6	0.15057	10463.5	18899.5	MNME_STAAM
SA564-ΔccpA	TSB-dex	15768.1	0.15057	11732.6	21191.7	MNME_STAAM
SA564-ΔccpA	TSB	13925.9	0.15057	10361.9	18715.9	MNME_STAAM
SA564-ΔhptRS/ccpA	TSB-dex	12670.8	0.15057	9427.99	17029.1	MNME_STAAM
SA564-ΔhptRS/ccpA	TSB	11537.2	0.15057	8584.47	15505.5	MNME_STAAM
SA564-ΔhptRS	TSB-dex	7912.94	0.0672698	6930.54	9034.61	MNMG_STAAM
SA564-ΔhptRS	TSB	7336.96	0.0672698	6426.07	8376.98	MNMG_STAAM
SA564	TSB-dex	7915.86	0.0672698	6933.09	9037.94	MNMG_STAAM
SA564	TSB	7194.07	0.0672698	6300.91	8213.83	MNMG_STAAM
SA564-ΔccpA	TSB-dex	7595.46	0.0672698	6652.47	8672.12	MNMG_STAAM
SA564-ΔccpA	TSB	7459.93	0.0672698	6533.77	8517.38	MNMG_STAAM
SA564-ΔhptRS/ccpA	TSB-dex	7800.13	0.0672698	6831.73	8905.8	MNMG_STAAM
SA564-ΔhptRS/ccpA	TSB	7771.47	0.0672698	6806.62	8873.08	MNMG_STAAM
SA564-ΔhptRS	TSB-dex	7529.65	0.0374907	6986.3	8115.24	MOAC_STAAM
SA564-ΔhptRS	TSB	7954.74	0.0374907	7380.72	8573.4	MOAC_STAAM
SA564	TSB-dex	8483.55	0.0374907	7871.38	9143.34	MOAC_STAAM
SA564	TSB	7467.03	0.0374907	6928.2	8047.75	MOAC_STAAM
SA564-ΔccpA	TSB-dex	9936.74	0.0374907	9219.7	10709.5	MOAC_STAAM
SA564-ΔccpA	TSB	8508.35	0.0374907	7894.38	9170.06	MOAC_STAAM
SA564-ΔhptRS/ccpA	TSB-dex	9731.17	0.0374907	9028.96	10488	MOAC_STAAM
SA564-ΔhptRS/ccpA	TSB	8642.81	0.0374907	8019.14	9314.98	MOAC_STAAM
SA564-ΔhptRS	TSB-dex	8043.84	0.108547	6498.69	9956.36	MOEA_STAAM
SA564-ΔhptRS	TSB	6752.37	0.108547	5455.3	8357.83	MOEA_STAAM
SA564	TSB-dex	6966.43	0.108547	5628.24	8622.78	MOEA_STAAM
SA564	TSB	7045.49	0.108547	5692.12	8720.64	MOEA_STAAM
SA564-ΔccpA	TSB-dex	9803.71	0.108547	7920.51	12134.7	MOEA_STAAM
SA564-ΔccpA	TSB	7660.75	0.108547	6189.19	9482.19	MOEA_STAAM
SA564-ΔhptRS/ccpA	TSB-dex	9732.94	0.108547	7863.33	12047.1	MOEA_STAAM
SA564-ΔhptRS/ccpA	TSB	7913.3	0.108547	6393.23	9794.79	MOEA_STAAM
SA564-ΔhptRS	TSB-dex	16523.7	0.0423562	15207.2	17954.1	MQO2_STAAM
SA564-ΔhptRS	TSB	16097	0.0423562	14814.5	17490.5	MQO2_STAAM
SA564	TSB-dex	16191.9	0.0423562	14901.8	17593.6	MQO2_STAAM
SA564	TSB	16350.7	0.0423562	15048	17766.2	MQO2_STAAM
SA564-ΔccpA	TSB-dex	15741.5	0.0423562	14487.4	17104.3	MQO2_STAAM
SA564-ΔccpA	TSB	16049.3	0.0423562	14770.6	17438.7	MQO2_STAAM
SA564-ΔhptRS/ccpA	TSB-dex	13747.8	0.0423562	12652.5	14938	MQO2_STAAM
SA564-ΔhptRS/ccpA	TSB	13671.7	0.0423562	12582.5	14855.3	MQO2_STAAM
SA564-ΔhptRS	TSB-dex	637.196	0.0945128	527.562	769.613	MSRA1_STAAM
SA564-ΔhptRS	TSB	762.306	0.0945128	631.146	920.722	MSRA1_STAAM
SA564	TSB-dex	752.271	0.0945128	622.838	908.603	MSRA1_STAAM
SA564	TSB	733.496	0.0945128	607.293	885.926	MSRA1_STAAM
SA564-ΔccpA	TSB-dex	522.611	0.0945128	432.692	631.216	MSRA1_STAAM
SA564-ΔccpA	TSB	656.969	0.0945128	543.933	793.496	MSRA1_STAAM
SA564-ΔhptRS/ccpA	TSB-dex	626.444	0.0945128	518.66	756.626	MSRA1_STAAM
SA564-ΔhptRS/ccpA	TSB	696.331	0.0945128	576.522	841.037	MSRA1_STAAM
SA564-ΔhptRS	TSB-dex	4569.12	0.149026	3409.56	6123.03	MSRA2_STAAM
SA564-ΔhptRS	TSB	4395.5	0.149026	3280	5890.37	MSRA2_STAAM
SA564	TSB-dex	4930.5	0.149026	3679.23	6607.32	MSRA2_STAAM
SA564	TSB	4547.54	0.149026	3393.46	6094.11	MSRA2_STAAM
SA564-ΔccpA	TSB-dex	4481.27	0.149026	3344.01	6005.31	MSRA2_STAAM
SA564-ΔccpA	TSB	4525.41	0.149026	3376.95	6064.46	MSRA2_STAAM
SA564-ΔhptRS/ccpA	TSB-dex	5549.47	0.149026	4141.12	7436.79	MSRA2_STAAM
SA564-ΔhptRS/ccpA	TSB	5046.97	0.149026	3766.14	6763.4	MSRA2_STAAM
SA564-ΔhptRS	TSB-dex	9036.55	0.201418	6079.53	13431.8	MSRB_STAAM
SA564-ΔhptRS	TSB	8456.99	0.201418	5689.62	12570.4	MSRB_STAAM
SA564	TSB-dex	9398.72	0.201418	6323.19	13970.2	MSRB_STAAM
SA564	TSB	9034.28	0.201418	6078.01	13428.5	MSRB_STAAM
SA564-ΔccpA	TSB-dex	10555.6	0.201418	7101.5	15689.7	MSRB_STAAM
SA564-ΔccpA	TSB	9299	0.201418	6256.1	13821.9	MSRB_STAAM
SA564-ΔhptRS/ccpA	TSB-dex	11839.4	0.201418	7965.18	17597.9	MSRB_STAAM
SA564-ΔhptRS/ccpA	TSB	10543.4	0.201418	7093.29	15671.6	MSRB_STAAM
SA564-ΔhptRS	TSB-dex	7899.96	0.186247	5475.93	11397	MTLD_STAAM
SA564-ΔhptRS	TSB	7492.73	0.186247	5193.65	10809.5	MTLD_STAAM
SA564	TSB-dex	7959.96	0.186247	5517.51	11483.6	MTLD_STAAM
SA564	TSB	7666.78	0.186247	5314.29	11060.6	MTLD_STAAM
SA564-ΔccpA	TSB-dex	7897.76	0.186247	5474.4	11393.9	MTLD_STAAM
SA564-ΔccpA	TSB	7071.76	0.186247	4901.85	10202.2	MTLD_STAAM
SA564-ΔhptRS/ccpA	TSB-dex	7644.76	0.186247	5299.03	11028.9	MTLD_STAAM
SA564-ΔhptRS/ccpA	TSB	7249.97	0.186247	5025.38	10459.3	MTLD_STAAM
SA564-ΔhptRS	TSB-dex	16907	0.0458307	15427.8	18528	MTNN_STAAM
SA564-ΔhptRS	TSB	17173	0.0458307	15670.5	18819.6	MTNN_STAAM
SA564	TSB-dex	18431.4	0.0458307	16818.8	20198.5	MTNN_STAAM
SA564	TSB	16423.2	0.0458307	14986.3	17997.9	MTNN_STAAM
SA564-ΔccpA	TSB-dex	16650.8	0.0458307	15194	18247.3	MTNN_STAAM
SA564-ΔccpA	TSB	16730.4	0.0458307	15266.7	18334.5	MTNN_STAAM
SA564-ΔhptRS/ccpA	TSB-dex	19490.9	0.0458307	17785.6	21359.7	MTNN_STAAM
SA564-ΔhptRS/ccpA	TSB	16725	0.0458307	15261.7	18328.5	MTNN_STAAM
SA564-ΔhptRS	TSB-dex	7389.38	0.138544	5631.6	9695.81	MURA1_STAAM
SA564-ΔhptRS	TSB	6551.96	0.138544	4993.38	8597.01	MURA1_STAAM
SA564	TSB-dex	7201.36	0.138544	5488.31	9449.11	MURA1_STAAM
SA564	TSB	6673.57	0.138544	5086.06	8756.58	MURA1_STAAM
SA564-ΔccpA	TSB-dex	6908.73	0.138544	5265.29	9065.14	MURA1_STAAM
SA564-ΔccpA	TSB	6209.24	0.138544	4732.19	8147.31	MURA1_STAAM
SA564-ΔhptRS/ccpA	TSB-dex	6759.08	0.138544	5151.23	8868.78	MURA1_STAAM
SA564-ΔhptRS/ccpA	TSB	6084.67	0.138544	4637.25	7983.86	MURA1_STAAM
SA564-ΔhptRS	TSB-dex	3711.99	0.0755154	3200.64	4305.02	MURA2_STAAM
SA564-ΔhptRS	TSB	3810.84	0.0755154	3285.88	4419.67	MURA2_STAAM
SA564	TSB-dex	3807.52	0.0755154	3283.02	4415.82	MURA2_STAAM
SA564	TSB	3522.17	0.0755154	3036.97	4084.88	MURA2_STAAM
SA564-ΔccpA	TSB-dex	3318.65	0.0755154	2861.49	3848.84	MURA2_STAAM
SA564-ΔccpA	TSB	3501.45	0.0755154	3019.11	4060.85	MURA2_STAAM
SA564-ΔhptRS/ccpA	TSB-dex	4306.24	0.0755154	3713.04	4994.22	MURA2_STAAM
SA564-ΔhptRS/ccpA	TSB	4388.74	0.0755154	3784.17	5089.9	MURA2_STAAM
SA564-ΔhptRS	TSB-dex	26279.1	0.179173	18476.3	37377.1	MURC_STAAM
SA564-ΔhptRS	TSB	24121.9	0.179173	16959.6	34308.9	MURC_STAAM
SA564	TSB-dex	25950.8	0.179173	18245.5	36910.2	MURC_STAAM
SA564	TSB	25582	0.179173	17986.2	36385.5	MURC_STAAM
SA564-ΔccpA	TSB-dex	26096.9	0.179173	18348.2	37117.9	MURC_STAAM
SA564-ΔccpA	TSB	24087.3	0.179173	16935.3	34259.7	MURC_STAAM
SA564-ΔhptRS/ccpA	TSB-dex	26557.4	0.179173	18672	37772.9	MURC_STAAM
SA564-ΔhptRS/ccpA	TSB	25119.4	0.179173	17661	35727.6	MURC_STAAM
SA564-ΔhptRS	TSB-dex	5875.94	0.09041	4919.81	7017.89	MURD_STAAM
SA564-ΔhptRS	TSB	5408.79	0.09041	4528.68	6459.95	MURD_STAAM
SA564	TSB-dex	5905.53	0.09041	4944.58	7053.22	MURD_STAAM
SA564	TSB	5012.56	0.09041	4196.92	5986.71	MURD_STAAM
SA564-ΔccpA	TSB-dex	5515.33	0.09041	4617.88	6587.19	MURD_STAAM
SA564-ΔccpA	TSB	5193.77	0.09041	4348.64	6203.14	MURD_STAAM
SA564-ΔhptRS/ccpA	TSB-dex	5689.52	0.09041	4763.73	6795.23	MURD_STAAM
SA564-ΔhptRS/ccpA	TSB	5222.19	0.09041	4372.44	6237.08	MURD_STAAM
SA564-ΔhptRS	TSB-dex	2558.07	0.0717167	2219.98	2947.64	MURE_STAAM
SA564-ΔhptRS	TSB	2651.12	0.0717167	2300.74	3054.87	MURE_STAAM
SA564	TSB-dex	2374.39	0.0717167	2060.58	2735.99	MURE_STAAM
SA564	TSB	2889.57	0.0717167	2507.67	3329.63	MURE_STAAM
SA564-ΔccpA	TSB-dex	2335.05	0.0717167	2026.44	2690.67	MURE_STAAM
SA564-ΔccpA	TSB	2758.26	0.0717167	2393.71	3178.32	MURE_STAAM
SA564-ΔhptRS/ccpA	TSB-dex	2265.66	0.0717167	1966.22	2610.71	MURE_STAAM
SA564-ΔhptRS/ccpA	TSB	2679.84	0.0717167	2325.66	3087.96	MURE_STAAM
SA564-ΔhptRS	TSB-dex	8212.95	0.0972982	6784.78	9941.73	MURG_STAAM
SA564-ΔhptRS	TSB	7087.37	0.0972982	5854.93	8579.22	MURG_STAAM
SA564	TSB-dex	8101.54	0.0972982	6692.75	9806.87	MURG_STAAM
SA564	TSB	7209.99	0.0972982	5956.23	8727.65	MURG_STAAM
SA564-ΔccpA	TSB-dex	8107.89	0.0972982	6697.99	9814.56	MURG_STAAM
SA564-ΔccpA	TSB	7137.76	0.0972982	5896.57	8640.23	MURG_STAAM
SA564-ΔhptRS/ccpA	TSB-dex	7954.93	0.0972982	6571.63	9629.4	MURG_STAAM
SA564-ΔhptRS/ccpA	TSB	7201.09	0.0972982	5948.88	8716.88	MURG_STAAM
SA564-ΔhptRS	TSB-dex	6481.11	0.169892	4640.66	9051.46	MURI_STAAM
SA564-ΔhptRS	TSB	6096.02	0.169892	4364.93	8513.65	MURI_STAAM
SA564	TSB-dex	6839.05	0.169892	4896.96	9551.36	MURI_STAAM
SA564	TSB	6091.47	0.169892	4361.67	8507.29	MURI_STAAM
SA564-ΔccpA	TSB-dex	6880.85	0.169892	4926.89	9609.73	MURI_STAAM
SA564-ΔccpA	TSB	6172.69	0.169892	4419.83	8620.73	MURI_STAAM
SA564-ΔhptRS/ccpA	TSB-dex	10415.9	0.169892	7458.06	14546.7	MURI_STAAM
SA564-ΔhptRS/ccpA	TSB	7678.99	0.169892	5498.38	10724.4	MURI_STAAM
SA564-ΔhptRS	TSB-dex	1526.67	0.146813	1144.29	2036.83	MUTS_STAAM
SA564-ΔhptRS	TSB	2088.91	0.146813	1565.7	2786.96	MUTS_STAAM
SA564	TSB-dex	1548.4	0.146813	1160.57	2065.82	MUTS_STAAM
SA564	TSB	2059.49	0.146813	1543.65	2747.7	MUTS_STAAM
SA564-ΔccpA	TSB-dex	1831.29	0.146813	1372.61	2443.25	MUTS_STAAM
SA564-ΔccpA	TSB	2286.29	0.146813	1713.65	3050.3	MUTS_STAAM
SA564-ΔhptRS/ccpA	TSB-dex	1755.51	0.146813	1315.81	2342.15	MUTS_STAAM
SA564-ΔhptRS/ccpA	TSB	2429.13	0.146813	1820.71	3240.87	MUTS_STAAM
SA564-ΔhptRS	TSB-dex	1522.57	0.0952095	1262.1	1836.79	NADD_STAAM
SA564-ΔhptRS	TSB	1508.77	0.0952095	1250.67	1820.15	NADD_STAAM
SA564	TSB-dex	1524.24	0.0952095	1263.48	1838.8	NADD_STAAM
SA564	TSB	1746.8	0.0952095	1447.97	2107.3	NADD_STAAM
SA564-ΔccpA	TSB-dex	1169.08	0.0952095	969.081	1410.35	NADD_STAAM
SA564-ΔccpA	TSB	1432.38	0.0952095	1187.34	1727.98	NADD_STAAM
SA564-ΔhptRS/ccpA	TSB-dex	1301.65	0.0952095	1078.98	1570.28	NADD_STAAM
SA564-ΔhptRS/ccpA	TSB	1425.27	0.0952095	1181.45	1719.41	NADD_STAAM
SA564-ΔhptRS	TSB-dex	4524.64	0.0968138	3741.85	5471.2	NADE_STAAM
SA564-ΔhptRS	TSB	4037.89	0.0968138	3339.3	4882.62	NADE_STAAM
SA564	TSB-dex	4554.06	0.0968138	3766.17	5506.77	NADE_STAAM
SA564	TSB	4111.25	0.0968138	3399.97	4971.33	NADE_STAAM
SA564-ΔccpA	TSB-dex	4511.32	0.0968138	3730.83	5455.09	NADE_STAAM
SA564-ΔccpA	TSB	4069.68	0.0968138	3365.59	4921.06	NADE_STAAM
SA564-ΔhptRS/ccpA	TSB-dex	5017.21	0.0968138	4149.2	6066.82	NADE_STAAM
SA564-ΔhptRS/ccpA	TSB	4330.57	0.0968138	3581.35	5236.54	NADE_STAAM
SA564-ΔhptRS	TSB-dex	7171.62	0.119836	5663.16	9081.88	NAGD_STAAM
SA564-ΔhptRS	TSB	7902.8	0.119836	6240.54	10007.8	NAGD_STAAM
SA564	TSB-dex	7307.37	0.119836	5770.36	9253.79	NAGD_STAAM
SA564	TSB	7803.6	0.119836	6162.21	9882.19	NAGD_STAAM
SA564-ΔccpA	TSB-dex	7621.9	0.119836	6018.73	9652.09	NAGD_STAAM
SA564-ΔccpA	TSB	8070.79	0.119836	6373.2	10220.6	NAGD_STAAM
SA564-ΔhptRS/ccpA	TSB-dex	8089.01	0.119836	6387.59	10243.6	NAGD_STAAM
SA564-ΔhptRS/ccpA	TSB	8523.73	0.119836	6730.87	10794.1	NAGD_STAAM
SA564-ΔhptRS	TSB-dex	13195.8	0.073965	11413.9	15255.9	NDK_STAAM
SA564-ΔhptRS	TSB	19856.6	0.073965	17175.2	22956.6	NDK_STAAM
SA564	TSB-dex	13194	0.073965	11412.3	15253.8	NDK_STAAM
SA564	TSB	21258.3	0.073965	18387.6	24577.2	NDK_STAAM
SA564-ΔccpA	TSB-dex	45262.5	0.073965	39150.4	52328.9	NDK_STAAM
SA564-ΔccpA	TSB	44768.4	0.073965	38723	51757.6	NDK_STAAM
SA564-ΔhptRS/ccpA	TSB-dex	33708.1	0.073965	29156.2	38970.5	NDK_STAAM
SA564-ΔhptRS/ccpA	TSB	34091.8	0.073965	29488.1	39414.2	NDK_STAAM
SA564-ΔhptRS	TSB-dex	7207.63	0.210664	4764.38	10903.8	NRDR_STAAM
SA564-ΔhptRS	TSB	7281.08	0.210664	4812.93	11014.9	NRDR_STAAM
SA564	TSB-dex	7449.22	0.210664	4924.07	11269.3	NRDR_STAAM
SA564	TSB	7648.39	0.210664	5055.72	11570.6	NRDR_STAAM
SA564-ΔccpA	TSB-dex	7222.76	0.210664	4774.38	10926.7	NRDR_STAAM
SA564-ΔccpA	TSB	6882.73	0.210664	4549.61	10412.3	NRDR_STAAM
SA564-ΔhptRS/ccpA	TSB-dex	9208.23	0.210664	6086.81	13930.4	NRDR_STAAM
SA564-ΔhptRS/ccpA	TSB	9108.72	0.210664	6021.03	13779.8	NRDR_STAAM
SA564-ΔhptRS	TSB-dex	6729.47	0.177798	4745.07	9543.75	NREB_STAAM
SA564-ΔhptRS	TSB	6330.57	0.177798	4463.8	8978.03	NREB_STAAM
SA564	TSB-dex	6669.36	0.177798	4702.69	9458.5	NREB_STAAM
SA564	TSB	6205.91	0.177798	4375.9	8801.23	NREB_STAAM
SA564-ΔccpA	TSB-dex	7309.66	0.177798	5154.17	10366.6	NREB_STAAM
SA564-ΔccpA	TSB	6189.82	0.177798	4364.55	8778.41	NREB_STAAM
SA564-ΔhptRS/ccpA	TSB-dex	7985.23	0.177798	5630.53	11324.7	NREB_STAAM
SA564-ΔhptRS/ccpA	TSB	6542.21	0.177798	4613.03	9278.17	NREB_STAAM
SA564-ΔhptRS	TSB-dex	13303.2	0.0833683	11296.3	15666.7	NUSG_STAAM
SA564-ΔhptRS	TSB	12236	0.0833683	10390	14409.8	NUSG_STAAM
SA564	TSB-dex	13192.8	0.0833683	11202.6	15536.7	NUSG_STAAM
SA564	TSB	11912.9	0.0833683	10115.7	14029.4	NUSG_STAAM
SA564-ΔccpA	TSB-dex	12242.2	0.0833683	10395.4	14417.2	NUSG_STAAM
SA564-ΔccpA	TSB	11278.6	0.0833683	9577.11	13282.4	NUSG_STAAM
SA564-ΔhptRS/ccpA	TSB-dex	14730.3	0.0833683	12508.1	17347.3	NUSG_STAAM
SA564-ΔhptRS/ccpA	TSB	13321.9	0.0833683	11312.1	15688.6	NUSG_STAAM
SA564-ΔhptRS	TSB-dex	11862.7	0.0517961	10717.3	13130.6	OAT2_STAAM
SA564-ΔhptRS	TSB	14460.9	0.0517961	13064.6	16006.5	OAT2_STAAM
SA564	TSB-dex	11539.1	0.0517961	10424.9	12772.3	OAT2_STAAM
SA564	TSB	14946.7	0.0517961	13503.5	16544.1	OAT2_STAAM
SA564-ΔccpA	TSB-dex	16978.2	0.0517961	15338.9	18792.8	OAT2_STAAM
SA564-ΔccpA	TSB	19342.2	0.0517961	17474.6	21409.5	OAT2_STAAM
SA564-ΔhptRS/ccpA	TSB-dex	16277.4	0.0517961	14705.7	18017	OAT2_STAAM
SA564-ΔhptRS/ccpA	TSB	18923	0.0517961	17095.9	20945.5	OAT2_STAAM
SA564-ΔhptRS	TSB-dex	13009.8	0.134445	9994.6	16934.6	OBG_STAAM
SA564-ΔhptRS	TSB	10715.8	0.134445	8232.26	13948.5	OBG_STAAM
SA564	TSB-dex	12108.8	0.134445	9302.45	15761.8	OBG_STAAM
SA564	TSB	12356.2	0.134445	9492.48	16083.8	OBG_STAAM
SA564-ΔccpA	TSB-dex	13469.4	0.134445	10347.7	17532.9	OBG_STAAM
SA564-ΔccpA	TSB	10423.6	0.134445	8007.82	13568.3	OBG_STAAM
SA564-ΔhptRS/ccpA	TSB-dex	12663	0.134445	9728.15	16483.1	OBG_STAAM
SA564-ΔhptRS/ccpA	TSB	11229.8	0.134445	8627.12	14617.6	OBG_STAAM
SA564-ΔhptRS	TSB-dex	14014.5	0.171273	10012.4	19616.3	ODO1_STAAM
SA564-ΔhptRS	TSB	15418.2	0.171273	11015.2	21581	ODO1_STAAM
SA564	TSB-dex	13865.7	0.171273	9906.07	19408	ODO1_STAAM
SA564	TSB	15992.7	0.171273	11425.7	22385.1	ODO1_STAAM
SA564-ΔccpA	TSB-dex	21775.1	0.171273	15556.8	30479	ODO1_STAAM
SA564-ΔccpA	TSB	18774.2	0.171273	13412.9	26278.5	ODO1_STAAM
SA564-ΔhptRS/ccpA	TSB-dex	19646.4	0.171273	14036	27499.3	ODO1_STAAM
SA564-ΔhptRS/ccpA	TSB	18791	0.171273	13424.9	26302	ODO1_STAAM
SA564-ΔhptRS	TSB-dex	7418.64	0.0958509	6147.51	8952.6	ODO2_STAAM
SA564-ΔhptRS	TSB	8884.74	0.0958509	7362.41	10721.9	ODO2_STAAM
SA564	TSB-dex	7147.96	0.0958509	5923.21	8625.96	ODO2_STAAM
SA564	TSB	8889.9	0.0958509	7366.69	10728.1	ODO2_STAAM
SA564-ΔccpA	TSB-dex	10541.3	0.0958509	8735.09	12720.9	ODO2_STAAM
SA564-ΔccpA	TSB	10364.5	0.0958509	8588.61	12507.6	ODO2_STAAM
SA564-ΔhptRS/ccpA	TSB-dex	9881.93	0.0958509	8188.73	11925.2	ODO2_STAAM
SA564-ΔhptRS/ccpA	TSB	10385.5	0.0958509	8605.99	12532.9	ODO2_STAAM
SA564-ΔhptRS	TSB-dex	30637.8	0.0553727	27486.3	34150.7	ODP2_STAAM
SA564-ΔhptRS	TSB	25152.5	0.0553727	22565.2	28036.4	ODP2_STAAM
SA564	TSB-dex	29534.4	0.0553727	26496.4	32920.7	ODP2_STAAM
SA564	TSB	25223.5	0.0553727	22628.9	28115.5	ODP2_STAAM
SA564-ΔccpA	TSB-dex	26637.6	0.0553727	23897.6	29691.8	ODP2_STAAM
SA564-ΔccpA	TSB	24697.3	0.0553727	22156.8	27529	ODP2_STAAM
SA564-ΔhptRS/ccpA	TSB-dex	27013.6	0.0553727	24234.9	30110.9	ODP2_STAAM
SA564-ΔhptRS/ccpA	TSB	24523.8	0.0553727	22001.2	27335.6	ODP2_STAAM
SA564-ΔhptRS	TSB-dex	28120.5	0.0597907	25010.1	31617.7	ODPA_STAAM
SA564-ΔhptRS	TSB	24478.1	0.0597907	21770.6	27522.3	ODPA_STAAM
SA564	TSB-dex	27557.8	0.0597907	24509.6	30985	ODPA_STAAM
SA564	TSB	25106.4	0.0597907	22329.4	28228.8	ODPA_STAAM
SA564-ΔccpA	TSB-dex	25209.6	0.0597907	22421.2	28344.8	ODPA_STAAM
SA564-ΔccpA	TSB	24391	0.0597907	21693.1	27424.4	ODPA_STAAM
SA564-ΔhptRS/ccpA	TSB-dex	25116.4	0.0597907	22338.3	28240	ODPA_STAAM
SA564-ΔhptRS/ccpA	TSB	24053.8	0.0597907	21393.3	27045.3	ODPA_STAAM
SA564-ΔhptRS	TSB-dex	32583.1	0.0596601	28986.8	36625.7	ODPB_STAAM
SA564-ΔhptRS	TSB	29253.3	0.0596601	26024.5	32882.8	ODPB_STAAM
SA564	TSB-dex	32671.7	0.0596601	29065.6	36725.2	ODPB_STAAM
SA564	TSB	29470.1	0.0596601	26217.3	33126.4	ODPB_STAAM
SA564-ΔccpA	TSB-dex	28414.1	0.0596601	25277.9	31939.4	ODPB_STAAM
SA564-ΔccpA	TSB	29073.4	0.0596601	25864.5	32680.5	ODPB_STAAM
SA564-ΔhptRS/ccpA	TSB-dex	30187.3	0.0596601	26855.4	33932.6	ODPB_STAAM
SA564-ΔhptRS/ccpA	TSB	28927.3	0.0596601	25734.5	32516.3	ODPB_STAAM
SA564-ΔhptRS	TSB-dex	5634.35	0.14397	4242.58	7482.68	OHRL_STAAM
SA564-ΔhptRS	TSB	4474.12	0.14397	3368.95	5941.85	OHRL_STAAM
SA564	TSB-dex	5421.38	0.14397	4082.22	7199.86	OHRL_STAAM
SA564	TSB	4835.89	0.14397	3641.35	6422.29	OHRL_STAAM
SA564-ΔccpA	TSB-dex	8228.88	0.14397	6196.23	10928.3	OHRL_STAAM
SA564-ΔccpA	TSB	5302.03	0.14397	3992.35	7041.35	OHRL_STAAM
SA564-ΔhptRS/ccpA	TSB-dex	4582.93	0.14397	3450.88	6086.34	OHRL_STAAM
SA564-ΔhptRS/ccpA	TSB	3167.04	0.14397	2384.73	4205.97	OHRL_STAAM
SA564-ΔhptRS	TSB-dex	7438.59	0.0796809	6359.92	8700.21	OTC_STAAM
SA564-ΔhptRS	TSB	7038.97	0.0796809	6018.25	8232.81	OTC_STAAM
SA564	TSB-dex	7415.52	0.0796809	6340.19	8673.22	OTC_STAAM
SA564	TSB	7323.59	0.0796809	6261.59	8565.7	OTC_STAAM
SA564-ΔccpA	TSB-dex	15489.3	0.0796809	13243.2	18116.3	OTC_STAAM
SA564-ΔccpA	TSB	9784.11	0.0796809	8365.31	11443.5	OTC_STAAM
SA564-ΔhptRS/ccpA	TSB-dex	9635.1	0.0796809	8237.91	11269.3	OTC_STAAM
SA564-ΔhptRS/ccpA	TSB	7722.92	0.0796809	6603.02	9032.76	OTC_STAAM
SA564-ΔhptRS	TSB-dex	1458.15	0.101285	1193.6	1781.35	OTCC_STAAM
SA564-ΔhptRS	TSB	1751.51	0.101285	1433.73	2139.72	OTCC_STAAM
SA564	TSB-dex	1581.25	0.101285	1294.36	1931.73	OTCC_STAAM
SA564	TSB	1940.57	0.101285	1588.49	2370.69	OTCC_STAAM
SA564-ΔccpA	TSB-dex	1927.99	0.101285	1578.19	2355.32	OTCC_STAAM
SA564-ΔccpA	TSB	2229.38	0.101285	1824.9	2723.51	OTCC_STAAM
SA564-ΔhptRS/ccpA	TSB-dex	2564.04	0.101285	2098.85	3132.35	OTCC_STAAM
SA564-ΔhptRS/ccpA	TSB	2659.97	0.101285	2177.37	3249.54	OTCC_STAAM
SA564-ΔhptRS	TSB-dex	4725.86	0.0318261	4434.74	5036.08	P5CR_STAAM
SA564-ΔhptRS	TSB	4698.38	0.0318261	4408.96	5006.81	P5CR_STAAM
SA564	TSB-dex	4692.76	0.0318261	4403.68	5000.81	P5CR_STAAM
SA564	TSB	5289.41	0.0318261	4963.58	5636.64	P5CR_STAAM
SA564-ΔccpA	TSB-dex	5519.1	0.0318261	5179.11	5881.39	P5CR_STAAM
SA564-ΔccpA	TSB	5612.37	0.0318261	5266.64	5980.79	P5CR_STAAM
SA564-ΔhptRS/ccpA	TSB-dex	6292.75	0.0318261	5905.11	6705.83	P5CR_STAAM
SA564-ΔhptRS/ccpA	TSB	6003.58	0.0318261	5633.75	6397.68	P5CR_STAAM
SA564-ΔhptRS	TSB-dex	8174.18	0.112518	6554.86	10193.5	PANB_STAAM
SA564-ΔhptRS	TSB	8393.79	0.112518	6730.96	10467.4	PANB_STAAM
SA564	TSB-dex	8062.6	0.112518	6465.39	10054.4	PANB_STAAM
SA564	TSB	8159.91	0.112518	6543.42	10175.7	PANB_STAAM
SA564-ΔccpA	TSB-dex	7728.3	0.112518	6197.31	9637.51	PANB_STAAM
SA564-ΔccpA	TSB	7854.66	0.112518	6298.64	9795.09	PANB_STAAM
SA564-ΔhptRS/ccpA	TSB-dex	7156.87	0.112518	5739.08	8924.91	PANB_STAAM
SA564-ΔhptRS/ccpA	TSB	7366.13	0.112518	5906.89	9185.87	PANB_STAAM
SA564-ΔhptRS	TSB-dex	662.114	0.0886123	554.693	790.339	PAND_STAAM
SA564-ΔhptRS	TSB	722.976	0.0886123	605.68	862.987	PAND_STAAM
SA564	TSB-dex	653.049	0.0886123	547.099	779.518	PAND_STAAM
SA564	TSB	600.284	0.0886123	502.894	716.534	PAND_STAAM
SA564-ΔccpA	TSB-dex	644.262	0.0886123	539.737	769.029	PAND_STAAM
SA564-ΔccpA	TSB	656.922	0.0886123	550.343	784.141	PAND_STAAM
SA564-ΔhptRS/ccpA	TSB-dex	581.765	0.0886123	487.38	694.43	PAND_STAAM
SA564-ΔhptRS/ccpA	TSB	508.333	0.0886123	425.861	606.776	PAND_STAAM
SA564-ΔhptRS	TSB-dex	29837	0.189226	20583.5	43250.3	PARC_STAAM
SA564-ΔhptRS	TSB	24455.4	0.189226	16871	35449.4	PARC_STAAM
SA564	TSB-dex	29946.7	0.189226	20659.2	43409.3	PARC_STAAM
SA564	TSB	24171.5	0.189226	16675.1	35037.8	PARC_STAAM
SA564-ΔccpA	TSB-dex	26796.5	0.189226	18486.1	38843	PARC_STAAM
SA564-ΔccpA	TSB	23846.2	0.189226	16450.7	34566.3	PARC_STAAM
SA564-ΔhptRS/ccpA	TSB-dex	29104.2	0.189226	20078.1	42188.2	PARC_STAAM
SA564-ΔhptRS/ccpA	TSB	25966.6	0.189226	17913.5	37640	PARC_STAAM
SA564-ΔhptRS	TSB-dex	7763.28	0.0469292	7080.94	8511.38	PCKA_STAAM
SA564-ΔhptRS	TSB	9867.75	0.0469292	9000.44	10818.6	PCKA_STAAM
SA564	TSB-dex	7835.63	0.0469292	7146.92	8590.69	PCKA_STAAM
SA564	TSB	9975.57	0.0469292	9098.78	10936.8	PCKA_STAAM
SA564-ΔccpA	TSB-dex	9811.17	0.0469292	8948.83	10756.6	PCKA_STAAM
SA564-ΔccpA	TSB	11316.6	0.0469292	10321.9	12407.1	PCKA_STAAM
SA564-ΔhptRS/ccpA	TSB-dex	11231.2	0.0469292	10244.1	12313.5	PCKA_STAAM
SA564-ΔhptRS/ccpA	TSB	12617.4	0.0469292	11508.4	13833.3	PCKA_STAAM
SA564-ΔhptRS	TSB-dex	1933.01	0.0877188	1622.29	2303.24	PCRA_STAAM
SA564-ΔhptRS	TSB	1484.58	0.0877188	1245.95	1768.92	PCRA_STAAM
SA564	TSB-dex	1800.51	0.0877188	1511.09	2145.36	PCRA_STAAM
SA564	TSB	1527.59	0.0877188	1282.04	1820.17	PCRA_STAAM
SA564-ΔccpA	TSB-dex	1519.93	0.0877188	1275.61	1811.04	PCRA_STAAM
SA564-ΔccpA	TSB	1330.2	0.0877188	1116.38	1584.98	PCRA_STAAM
SA564-ΔhptRS/ccpA	TSB-dex	2024.49	0.0877188	1699.06	2412.24	PCRA_STAAM
SA564-ΔhptRS/ccpA	TSB	1742.84	0.0877188	1462.69	2076.65	PCRA_STAAM
SA564-ΔhptRS	TSB-dex	10898.8	0.0439997	9998.14	11880.6	PDP_STAAM
SA564-ΔhptRS	TSB	12101.9	0.0439997	11101.8	13192.1	PDP_STAAM
SA564	TSB-dex	10970.5	0.0439997	10063.9	11958.7	PDP_STAAM
SA564	TSB	12666.5	0.0439997	11619.8	13807.5	PDP_STAAM
SA564-ΔccpA	TSB-dex	14479.4	0.0439997	13282.8	15783.7	PDP_STAAM
SA564-ΔccpA	TSB	15722.6	0.0439997	14423.3	17138.9	PDP_STAAM
SA564-ΔhptRS/ccpA	TSB-dex	15903.5	0.0439997	14589.3	17336.1	PDP_STAAM
SA564-ΔhptRS/ccpA	TSB	16656.2	0.0439997	15279.8	18156.6	PDP_STAAM
SA564-ΔhptRS	TSB-dex	12960.1	0.183956	9033.41	18593.6	PDRP_STAAM
SA564-ΔhptRS	TSB	9775.94	0.183956	6814.01	14025.4	PDRP_STAAM
SA564	TSB-dex	13447.9	0.183956	9373.46	19293.5	PDRP_STAAM
SA564	TSB	9777.93	0.183956	6815.4	14028.2	PDRP_STAAM
SA564-ΔccpA	TSB-dex	9446.34	0.183956	6584.27	13552.5	PDRP_STAAM
SA564-ΔccpA	TSB	8094.91	0.183956	5642.3	11613.6	PDRP_STAAM
SA564-ΔhptRS/ccpA	TSB-dex	9357.12	0.183956	6522.08	13424.5	PDRP_STAAM
SA564-ΔhptRS/ccpA	TSB	8352.5	0.183956	5821.84	11983.2	PDRP_STAAM
SA564-ΔhptRS	TSB-dex	15627.4	0.0514543	14127.9	17286	PDXS_STAAM
SA564-ΔhptRS	TSB	16402.9	0.0514543	14829	18143.8	PDXS_STAAM
SA564	TSB-dex	15195.5	0.0514543	13737.4	16808.2	PDXS_STAAM
SA564	TSB	17474.1	0.0514543	15797.4	19328.7	PDXS_STAAM
SA564-ΔccpA	TSB-dex	14801	0.0514543	13380.9	16372	PDXS_STAAM
SA564-ΔccpA	TSB	15339.5	0.0514543	13867.6	16967.5	PDXS_STAAM
SA564-ΔhptRS/ccpA	TSB-dex	12789.9	0.0514543	11562.7	14147.4	PDXS_STAAM
SA564-ΔhptRS/ccpA	TSB	14158	0.0514543	12799.5	15660.7	PDXS_STAAM
SA564-ΔhptRS	TSB-dex	3216.26	0.09718	2657.49	3892.53	PDXT_STAAM
SA564-ΔhptRS	TSB	3414.74	0.09718	2821.48	4132.74	PDXT_STAAM
SA564	TSB-dex	3173.41	0.09718	2622.08	3840.67	PDXT_STAAM
SA564	TSB	3470.12	0.09718	2867.24	4199.77	PDXT_STAAM
SA564-ΔccpA	TSB-dex	2721.37	0.09718	2248.57	3293.58	PDXT_STAAM
SA564-ΔccpA	TSB	3130.51	0.09718	2586.63	3788.75	PDXT_STAAM
SA564-ΔhptRS/ccpA	TSB-dex	2695.82	0.09718	2227.46	3262.65	PDXT_STAAM
SA564-ΔhptRS/ccpA	TSB	2882.71	0.09718	2381.88	3488.84	PDXT_STAAM
SA564-ΔhptRS	TSB-dex	14140.4	0.0883788	11890.6	16816	PEPVL_STAAM
SA564-ΔhptRS	TSB	11302.3	0.0883788	9504.01	13440.9	PEPVL_STAAM
SA564	TSB-dex	13874	0.0883788	11666.5	16499.1	PEPVL_STAAM
SA564	TSB	12399.8	0.0883788	10426.9	14746	PEPVL_STAAM
SA564-ΔccpA	TSB-dex	15497.6	0.0883788	13031.8	18429.9	PEPVL_STAAM
SA564-ΔccpA	TSB	11756.3	0.0883788	9885.79	13980.8	PEPVL_STAAM
SA564-ΔhptRS/ccpA	TSB-dex	14084	0.0883788	11843.1	16748.8	PEPVL_STAAM
SA564-ΔhptRS/ccpA	TSB	12045.4	0.0883788	10128.9	14324.5	PEPVL_STAAM
SA564-ΔhptRS	TSB-dex	6299.77	0.0850452	5327.71	7449.18	PERR_STAAM
SA564-ΔhptRS	TSB	5317.95	0.0850452	4497.39	6288.22	PERR_STAAM
SA564	TSB-dex	6127.69	0.0850452	5182.19	7245.7	PERR_STAAM
SA564	TSB	5352.12	0.0850452	4526.29	6328.63	PERR_STAAM
SA564-ΔccpA	TSB-dex	5140.55	0.0850452	4347.36	6078.46	PERR_STAAM
SA564-ΔccpA	TSB	4967.33	0.0850452	4200.87	5873.63	PERR_STAAM
SA564-ΔhptRS/ccpA	TSB-dex	4518.07	0.0850452	3820.93	5342.4	PERR_STAAM
SA564-ΔhptRS/ccpA	TSB	4396.35	0.0850452	3717.99	5198.48	PERR_STAAM
SA564-ΔhptRS	TSB-dex	8997.57	0.0955739	7459.15	10853.3	PFKA_STAAM
SA564-ΔhptRS	TSB	7335.06	0.0955739	6080.9	8847.89	PFKA_STAAM
SA564	TSB-dex	8852.92	0.0955739	7339.24	10678.8	PFKA_STAAM
SA564	TSB	7448.18	0.0955739	6174.68	8984.34	PFKA_STAAM
SA564-ΔccpA	TSB-dex	6840.48	0.0955739	5670.88	8251.3	PFKA_STAAM
SA564-ΔccpA	TSB	6311.91	0.0955739	5232.69	7613.72	PFKA_STAAM
SA564-ΔhptRS/ccpA	TSB-dex	6897.94	0.0955739	5718.52	8320.62	PFKA_STAAM
SA564-ΔhptRS/ccpA	TSB	6708.32	0.0955739	5561.32	8091.88	PFKA_STAAM
SA564-ΔhptRS	TSB-dex	23665.7	0.0633656	20851.8	26859.3	PFLA_STAAM
SA564-ΔhptRS	TSB	18004.1	0.0633656	15863.3	20433.7	PFLA_STAAM
SA564	TSB-dex	25848.3	0.0633656	22774.9	29336.5	PFLA_STAAM
SA564	TSB	21197	0.0633656	18676.6	24057.5	PFLA_STAAM
SA564-ΔccpA	TSB-dex	25112.7	0.0633656	22126.7	28501.6	PFLA_STAAM
SA564-ΔccpA	TSB	17239.6	0.0633656	15189.7	19566	PFLA_STAAM
SA564-ΔhptRS/ccpA	TSB-dex	28809.8	0.0633656	25384.2	32697.7	PFLA_STAAM
SA564-ΔhptRS/ccpA	TSB	22752.3	0.0633656	20047	25822.7	PFLA_STAAM
SA564-ΔhptRS	TSB-dex	14815.3	0.0363506	13796.4	15909.4	PFLB_STAAM
SA564-ΔhptRS	TSB	10968.7	0.0363506	10214.3	11778.8	PFLB_STAAM
SA564	TSB-dex	16004.4	0.0363506	14903.7	17186.4	PFLB_STAAM
SA564	TSB	11689.2	0.0363506	10885.3	12552.5	PFLB_STAAM
SA564-ΔccpA	TSB-dex	30659.5	0.0363506	28550.9	32923.8	PFLB_STAAM
SA564-ΔccpA	TSB	16293.2	0.0363506	15172.7	17496.5	PFLB_STAAM
SA564-ΔhptRS/ccpA	TSB-dex	20824.4	0.0363506	19392.3	22362.4	PFLB_STAAM
SA564-ΔhptRS/ccpA	TSB	9569.69	0.0363506	8911.55	10276.4	PFLB_STAAM
SA564-ΔhptRS	TSB-dex	10398.1	0.106203	8438.58	12812.7	PGCA_STAAM
SA564-ΔhptRS	TSB	10559.7	0.106203	8569.69	13011.8	PGCA_STAAM
SA564	TSB-dex	10485	0.106203	8509.08	12919.8	PGCA_STAAM
SA564	TSB	10225	0.106203	8298.04	12599.3	PGCA_STAAM
SA564-ΔccpA	TSB-dex	9061.34	0.106203	7353.71	11165.5	PGCA_STAAM
SA564-ΔccpA	TSB	9151.02	0.106203	7426.49	11276	PGCA_STAAM
SA564-ΔhptRS/ccpA	TSB-dex	9685.34	0.106203	7860.12	11934.4	PGCA_STAAM
SA564-ΔhptRS/ccpA	TSB	9353.74	0.106203	7591.01	11525.8	PGCA_STAAM
SA564-ΔhptRS	TSB-dex	19278.1	0.0497988	17485	21255.1	PGK_STAAM
SA564-ΔhptRS	TSB	13806.7	0.0497988	12522.5	15222.6	PGK_STAAM
SA564	TSB-dex	19137.5	0.0497988	17357.5	21100.1	PGK_STAAM
SA564	TSB	14008.8	0.0497988	12705.8	15445.4	PGK_STAAM
SA564-ΔccpA	TSB-dex	14000.6	0.0497988	12698.3	15436.3	PGK_STAAM
SA564-ΔccpA	TSB	11868.1	0.0497988	10764.2	13085.2	PGK_STAAM
[truncated: 2,010 more rows]

## Sheet: Table E
Table E. The relative normalized abundance, standard error, lower 95% confidence interval, and upper 95% confidence interval were computed for all proteins assuming a 2-way interaction (s x h | m). These values were accepted only if a 3-way interaction was rejected and a significant 2-way interaction was identified between strain and hour.
strain	hour	abundance	std. error	lower	upper	Protein
SA564-ΔhptRS	2h	9454.07	0.0522842	8533.05	10474.5	6PGD_STAAM
SA564	2h	9470.65	0.0522842	8548.02	10492.9	6PGD_STAAM
SA564-ΔccpA	2h	7626.47	0.0522842	6883.5	8449.64	6PGD_STAAM
SA564-ΔhptRS/ccpA	2h	8042.62	0.0522842	7259.11	8910.71	6PGD_STAAM
SA564-ΔhptRS	6h	9306.71	0.0522842	8400.04	10311.2	6PGD_STAAM
SA564	6h	9207.87	0.0522842	8310.83	10201.7	6PGD_STAAM
SA564-ΔccpA	6h	8204.24	0.0522842	7404.98	9089.77	6PGD_STAAM
SA564-ΔhptRS/ccpA	6h	8727.89	0.0522842	7877.62	9669.94	6PGD_STAAM
SA564-ΔhptRS	2h	6721.06	0.0677351	5884.13	7677.03	ACCA_STAAM
SA564	2h	6923.81	0.0677351	6061.63	7908.61	ACCA_STAAM
SA564-ΔccpA	2h	6473.97	0.0677351	5667.81	7394.79	ACCA_STAAM
SA564-ΔhptRS/ccpA	2h	6453.68	0.0677351	5650.04	7371.62	ACCA_STAAM
SA564-ΔhptRS	6h	6754.97	0.0677351	5913.82	7715.77	ACCA_STAAM
SA564	6h	6576.65	0.0677351	5757.7	7512.08	ACCA_STAAM
SA564-ΔccpA	6h	6615.51	0.0677351	5791.73	7556.47	ACCA_STAAM
SA564-ΔhptRS/ccpA	6h	6306.27	0.0677351	5520.99	7203.24	ACCA_STAAM
SA564-ΔhptRS	2h	13076.9	0.0480291	11901.8	14367.9	ACKA_STAAM
SA564	2h	13373.7	0.0480291	12172	14694.1	ACKA_STAAM
SA564-ΔccpA	2h	12176.7	0.0480291	11082.6	13378.9	ACKA_STAAM
SA564-ΔhptRS/ccpA	2h	10391.4	0.0480291	9457.61	11417.3	ACKA_STAAM
SA564-ΔhptRS	6h	14588.6	0.0480291	13277.7	16028.9	ACKA_STAAM
SA564	6h	14439.7	0.0480291	13142.1	15865.3	ACKA_STAAM
SA564-ΔccpA	6h	16220	0.0480291	14762.5	17821.4	ACKA_STAAM
SA564-ΔhptRS/ccpA	6h	10895.9	0.0480291	9916.83	11971.7	ACKA_STAAM
SA564-ΔhptRS	2h	7048.67	0.035316	6577.23	7553.91	ACON_STAAM
SA564	2h	7305.55	0.035316	6816.93	7829.21	ACON_STAAM
SA564-ΔccpA	2h	10282.5	0.035316	9594.75	11019.5	ACON_STAAM
SA564-ΔhptRS/ccpA	2h	10443.2	0.035316	9744.75	11191.8	ACON_STAAM
SA564-ΔhptRS	6h	14471	0.035316	13503.1	15508.3	ACON_STAAM
SA564	6h	14111.6	0.035316	13167.8	15123.1	ACON_STAAM
SA564-ΔccpA	6h	17535.5	0.035316	16362.7	18792.4	ACON_STAAM
SA564-ΔhptRS/ccpA	6h	15355.6	0.035316	14328.5	16456.3	ACON_STAAM
SA564-ΔhptRS	2h	45809	0.116185	36473.6	57533.8	ACP_STAAM
SA564	2h	46544.2	0.116185	37058.9	58457.2	ACP_STAAM
SA564-ΔccpA	2h	45564.8	0.116185	36279.1	57227	ACP_STAAM
SA564-ΔhptRS/ccpA	2h	46948.1	0.116185	37380.6	58964.5	ACP_STAAM
SA564-ΔhptRS	6h	31777.3	0.116185	25301.4	39910.6	ACP_STAAM
SA564	6h	30589.3	0.116185	24355.5	38418.6	ACP_STAAM
SA564-ΔccpA	6h	31820.3	0.116185	25335.6	39964.7	ACP_STAAM
SA564-ΔhptRS/ccpA	6h	30680.2	0.116185	24427.9	38532.8	ACP_STAAM
SA564-ΔhptRS	2h	7351.05	0.0637643	6487.13	8330.01	ADH_STAAM
SA564	2h	7704.17	0.0637643	6798.76	8730.16	ADH_STAAM
SA564-ΔccpA	2h	7567.57	0.0637643	6678.21	8575.37	ADH_STAAM
SA564-ΔhptRS/ccpA	2h	7502.47	0.0637643	6620.76	8501.6	ADH_STAAM
SA564-ΔhptRS	6h	18272.3	0.0637643	16124.9	20705.7	ADH_STAAM
SA564	6h	17831.4	0.0637643	15735.8	20206.1	ADH_STAAM
SA564-ΔccpA	6h	29722.8	0.0637643	26229.7	33681.1	ADH_STAAM
SA564-ΔhptRS/ccpA	6h	13264.3	0.0637643	11705.5	15030.8	ADH_STAAM
SA564-ΔhptRS	2h	24825.2	0.0766565	21361	28851.1	AHPC_STAAM
SA564	2h	25147.3	0.0766565	21638.2	29225.4	AHPC_STAAM
SA564-ΔccpA	2h	28318.2	0.0766565	24366.7	32910.6	AHPC_STAAM
SA564-ΔhptRS/ccpA	2h	31691.6	0.0766565	27269.3	36831.1	AHPC_STAAM
SA564-ΔhptRS	6h	35253.8	0.0766565	30334.4	40970.9	AHPC_STAAM
SA564	6h	35561.4	0.0766565	30599.1	41328.4	AHPC_STAAM
SA564-ΔccpA	6h	30372.5	0.0766565	26134.3	35298	AHPC_STAAM
SA564-ΔhptRS/ccpA	6h	33652.8	0.0766565	28956.8	39110.3	AHPC_STAAM
SA564-ΔhptRS	2h	7724.36	0.0872668	6509.35	9166.17	AHPF_STAAM
SA564	2h	7644.98	0.0872668	6442.45	9071.97	AHPF_STAAM
SA564-ΔccpA	2h	8524.37	0.0872668	7183.51	10115.5	AHPF_STAAM
SA564-ΔhptRS/ccpA	2h	9095.91	0.0872668	7665.15	10793.7	AHPF_STAAM
SA564-ΔhptRS	6h	8789.38	0.0872668	7406.84	10430	AHPF_STAAM
SA564	6h	8985.27	0.0872668	7571.92	10662.4	AHPF_STAAM
SA564-ΔccpA	6h	9370.02	0.0872668	7896.14	11119	AHPF_STAAM
SA564-ΔhptRS/ccpA	6h	10245	0.0872668	8633.54	12157.4	AHPF_STAAM
SA564-ΔhptRS	2h	13286.6	0.114619	10610.9	16637.1	ALD1_STAAM
SA564	2h	13670.1	0.114619	10917.2	17117.4	ALD1_STAAM
SA564-ΔccpA	2h	12796.9	0.114619	10219.8	16023.9	ALD1_STAAM
SA564-ΔhptRS/ccpA	2h	13835.3	0.114619	11049	17324.1	ALD1_STAAM
SA564-ΔhptRS	6h	14957.2	0.114619	11945	18729	ALD1_STAAM
SA564	6h	14284.5	0.114619	11407.8	17886.7	ALD1_STAAM
SA564-ΔccpA	6h	13410.5	0.114619	10709.8	16792.2	ALD1_STAAM
SA564-ΔhptRS/ccpA	6h	15872	0.114619	12675.6	19874.4	ALD1_STAAM
SA564-ΔhptRS	2h	11978.5	0.0890984	10058.8	14264.4	ALDA_STAAM
SA564	2h	12433.4	0.0890984	10440.8	14806.2	ALDA_STAAM
SA564-ΔccpA	2h	22313.5	0.0890984	18737.6	26571.8	ALDA_STAAM
SA564-ΔhptRS/ccpA	2h	24153.5	0.0890984	20282.7	28762.9	ALDA_STAAM
SA564-ΔhptRS	6h	13925.1	0.0890984	11693.5	16582.5	ALDA_STAAM
SA564	6h	13872.8	0.0890984	11649.5	16520.2	ALDA_STAAM
SA564-ΔccpA	6h	20246.8	0.0890984	17002.1	24110.7	ALDA_STAAM
SA564-ΔhptRS/ccpA	6h	30424.5	0.0890984	25548.8	36230.8	ALDA_STAAM
SA564-ΔhptRS	2h	12763.8	0.0504107	11562.8	14089.5	ALF1_STAAM
SA564	2h	13306.8	0.0504107	12054.7	14688.9	ALF1_STAAM
SA564-ΔccpA	2h	12084	0.0504107	10947	13339.1	ALF1_STAAM
SA564-ΔhptRS/ccpA	2h	12475	0.0504107	11301.2	13770.8	ALF1_STAAM
SA564-ΔhptRS	6h	19317.7	0.0504107	17500.1	21324.1	ALF1_STAAM
SA564	6h	18687.3	0.0504107	16928.9	20628.2	ALF1_STAAM
SA564-ΔccpA	6h	15080.7	0.0504107	13661.8	16647.1	ALF1_STAAM
SA564-ΔhptRS/ccpA	6h	18102.3	0.0504107	16399	19982.5	ALF1_STAAM
SA564-ΔhptRS	2h	25887.1	0.0623098	22910.4	29250.7	ALF2_STAAM
SA564	2h	26281.5	0.0623098	23259.4	29696.3	ALF2_STAAM
SA564-ΔccpA	2h	16310.1	0.0623098	14434.6	18429.2	ALF2_STAAM
SA564-ΔhptRS/ccpA	2h	15859.7	0.0623098	14036	17920.3	ALF2_STAAM
SA564-ΔhptRS	6h	24807.8	0.0623098	21955.1	28031.1	ALF2_STAAM
SA564	6h	23984	0.0623098	21226.1	27100.3	ALF2_STAAM
SA564-ΔccpA	6h	20081.9	0.0623098	17772.7	22691.2	ALF2_STAAM
SA564-ΔhptRS/ccpA	6h	19326.6	0.0623098	17104.2	21837.7	ALF2_STAAM
SA564-ΔhptRS	2h	4059.91	0.109222	3264.04	5049.84	APT_STAAM
SA564	2h	4131.47	0.109222	3321.57	5138.86	APT_STAAM
SA564-ΔccpA	2h	2902.79	0.109222	2333.75	3610.59	APT_STAAM
SA564-ΔhptRS/ccpA	2h	2112.87	0.109222	1698.68	2628.05	APT_STAAM
SA564-ΔhptRS	6h	5987.28	0.109222	4813.58	7447.17	APT_STAAM
SA564	6h	6306.33	0.109222	5070.08	7844.01	APT_STAAM
SA564-ΔccpA	6h	5686.45	0.109222	4571.72	7072.98	APT_STAAM
SA564-ΔhptRS/ccpA	6h	4316.02	0.109222	3469.94	5368.4	APT_STAAM
SA564-ΔhptRS	2h	1682.54	0.175776	1188.71	2381.52	ARCA_STAAM
SA564	2h	1675.46	0.175776	1183.71	2371.49	ARCA_STAAM
SA564-ΔccpA	2h	3432.22	0.175776	2424.86	4858.07	ARCA_STAAM
SA564-ΔhptRS/ccpA	2h	3123.19	0.175776	2206.53	4420.66	ARCA_STAAM
SA564-ΔhptRS	6h	3226.54	0.175776	2279.55	4566.94	ARCA_STAAM
SA564	6h	3269.78	0.175776	2310.1	4628.15	ARCA_STAAM
SA564-ΔccpA	6h	4442.27	0.175776	3138.46	6287.73	ARCA_STAAM
SA564-ΔhptRS/ccpA	6h	4435.12	0.175776	3133.41	6277.61	ARCA_STAAM
SA564-ΔhptRS	2h	3800.75	0.216251	2484.35	5814.66	ARCC1_STAAM
SA564	2h	3903.26	0.216251	2551.36	5971.5	ARCC1_STAAM
SA564-ΔccpA	2h	3721.2	0.216251	2432.36	5692.97	ARCC1_STAAM
SA564-ΔhptRS/ccpA	2h	3942.32	0.216251	2576.89	6031.25	ARCC1_STAAM
SA564-ΔhptRS	6h	8785.73	0.216251	5742.78	13441.1	ARCC1_STAAM
SA564	6h	8680.52	0.216251	5674.01	13280.1	ARCC1_STAAM
SA564-ΔccpA	6h	10097.2	0.216251	6600.01	15447.4	ARCC1_STAAM
SA564-ΔhptRS/ccpA	6h	7326.69	0.216251	4789.08	11208.9	ARCC1_STAAM
SA564-ΔhptRS	2h	7170.03	0.118272	5684.97	9043.02	ARGI_STAAM
SA564	2h	7284.75	0.118272	5775.93	9187.7	ARGI_STAAM
SA564-ΔccpA	2h	8533.03	0.118272	6765.67	10762.1	ARGI_STAAM
SA564-ΔhptRS/ccpA	2h	8377.12	0.118272	6642.05	10565.4	ARGI_STAAM
SA564-ΔhptRS	6h	12945.8	0.118272	10264.5	16327.6	ARGI_STAAM
SA564	6h	12768.1	0.118272	10123.6	16103.5	ARGI_STAAM
SA564-ΔccpA	6h	14095	0.118272	11175.6	17777	ARGI_STAAM
SA564-ΔhptRS/ccpA	6h	12952.5	0.118272	10269.8	16336	ARGI_STAAM
SA564-ΔhptRS	2h	4170.8	0.209226	2758.14	6306.99	ARGR_STAAM
SA564	2h	4374.64	0.209226	2892.94	6615.22	ARGR_STAAM
SA564-ΔccpA	2h	3671.21	0.209226	2427.77	5551.52	ARGR_STAAM
SA564-ΔhptRS/ccpA	2h	3976.63	0.209226	2629.74	6013.37	ARGR_STAAM
SA564-ΔhptRS	6h	4165.75	0.209226	2754.81	6299.36	ARGR_STAAM
SA564	6h	4184.53	0.209226	2767.22	6327.75	ARGR_STAAM
SA564-ΔccpA	6h	4493.38	0.209226	2971.47	6794.79	ARGR_STAAM
SA564-ΔhptRS/ccpA	6h	4754.55	0.209226	3144.17	7189.72	ARGR_STAAM
SA564-ΔhptRS	2h	7511.32	0.0590519	6675.48	8451.81	ARLR_STAAM
SA564	2h	6927.34	0.0590519	6156.49	7794.71	ARLR_STAAM
SA564-ΔccpA	2h	6767.09	0.0590519	6014.06	7614.39	ARLR_STAAM
SA564-ΔhptRS/ccpA	2h	6361.11	0.0590519	5653.27	7157.59	ARLR_STAAM
SA564-ΔhptRS	6h	6476.94	0.0590519	5756.2	7287.91	ARLR_STAAM
SA564	6h	6041.62	0.0590519	5369.32	6798.09	ARLR_STAAM
SA564-ΔccpA	6h	5872.67	0.0590519	5219.17	6607.98	ARLR_STAAM
SA564-ΔhptRS/ccpA	6h	5680.5	0.0590519	5048.39	6391.76	ARLR_STAAM
SA564-ΔhptRS	2h	194.45	0.129334	150.175	251.778	ARLY_STAAM
SA564	2h	196.531	0.129334	151.782	254.473	ARLY_STAAM
SA564-ΔccpA	2h	94.5712	0.129334	73.0379	122.453	ARLY_STAAM
SA564-ΔhptRS/ccpA	2h	255.005	0.129334	196.942	330.187	ARLY_STAAM
SA564-ΔhptRS	6h	125.084	0.129334	96.6031	161.962	ARLY_STAAM
SA564	6h	111.454	0.129334	86.0766	144.313	ARLY_STAAM
SA564-ΔccpA	6h	77.2924	0.129334	59.6934	100.08	ARLY_STAAM
SA564-ΔhptRS/ccpA	6h	169.149	0.129334	130.634	219.017	ARLY_STAAM
SA564-ΔhptRS	2h	8985.95	0.18344	6259.95	12899	AROA_STAAM
SA564	2h	9162.43	0.18344	6382.89	13152.4	AROA_STAAM
SA564-ΔccpA	2h	9472.28	0.18344	6598.74	13597.1	AROA_STAAM
SA564-ΔhptRS/ccpA	2h	9015.28	0.18344	6280.39	12941.1	AROA_STAAM
SA564-ΔhptRS	6h	6472.57	0.18344	4509.04	9291.16	AROA_STAAM
SA564	6h	6230.17	0.18344	4340.17	8943.2	AROA_STAAM
SA564-ΔccpA	6h	6775.89	0.18344	4720.34	9726.56	AROA_STAAM
SA564-ΔhptRS/ccpA	6h	6171.69	0.18344	4299.43	8859.25	AROA_STAAM
SA564-ΔhptRS	2h	2649.72	0.14963	1974.7	3555.47	AROB_STAAM
SA564	2h	2676.14	0.14963	1994.39	3590.93	AROB_STAAM
SA564-ΔccpA	2h	2592.01	0.14963	1931.7	3478.04	AROB_STAAM
SA564-ΔhptRS/ccpA	2h	3300.75	0.14963	2459.88	4429.05	AROB_STAAM
SA564-ΔhptRS	6h	2969.01	0.14963	2212.65	3983.91	AROB_STAAM
SA564	6h	2991.23	0.14963	2229.22	4013.73	AROB_STAAM
SA564-ΔccpA	6h	3196.68	0.14963	2382.33	4289.41	AROB_STAAM
SA564-ΔhptRS/ccpA	6h	4645.86	0.14963	3462.33	6233.96	AROB_STAAM
SA564-ΔhptRS	2h	677.332	0.228525	429.074	1069.23	AROE_STAAM
SA564	2h	670.277	0.228525	424.605	1058.09	AROE_STAAM
SA564-ΔccpA	2h	296.249	0.228525	187.667	467.655	AROE_STAAM
SA564-ΔhptRS/ccpA	2h	611.684	0.228525	387.488	965.598	AROE_STAAM
SA564-ΔhptRS	6h	491.477	0.228525	311.339	775.841	AROE_STAAM
SA564	6h	415.497	0.228525	263.208	655.899	AROE_STAAM
SA564-ΔccpA	6h	456.277	0.228525	289.041	720.274	AROE_STAAM
SA564-ΔhptRS/ccpA	6h	568.357	0.228525	360.041	897.202	AROE_STAAM
SA564-ΔhptRS	2h	20879.3	0.0816377	17791.2	24503.4	ASP23_STAAM
SA564	2h	21399.1	0.0816377	18234.1	25113.4	ASP23_STAAM
SA564-ΔccpA	2h	18432.8	0.0816377	15706.5	21632.2	ASP23_STAAM
SA564-ΔhptRS/ccpA	2h	13020.2	0.0816377	11094.5	15280.2	ASP23_STAAM
SA564-ΔhptRS	6h	61071.8	0.0816377	52039.2	71672.3	ASP23_STAAM
SA564	6h	57240.1	0.0816377	48774.1	67175.5	ASP23_STAAM
SA564-ΔccpA	6h	31948.6	0.0816377	27223.3	37494	ASP23_STAAM
SA564-ΔhptRS/ccpA	6h	18539.7	0.0816377	15797.6	21757.7	ASP23_STAAM
SA564-ΔhptRS	2h	3955.84	0.0535021	3561.95	4393.27	ATL_STAAM
SA564	2h	4120.42	0.0535021	3710.15	4576.05	ATL_STAAM
SA564-ΔccpA	2h	4191.16	0.0535021	3773.85	4654.62	ATL_STAAM
SA564-ΔhptRS/ccpA	2h	4243.12	0.0535021	3820.63	4712.32	ATL_STAAM
SA564-ΔhptRS	6h	5163.04	0.0535021	4648.95	5733.97	ATL_STAAM
SA564	6h	5037.64	0.0535021	4536.05	5594.71	ATL_STAAM
SA564-ΔccpA	6h	5581.95	0.0535021	5026.16	6199.2	ATL_STAAM
SA564-ΔhptRS/ccpA	6h	5149.7	0.0535021	4636.94	5719.15	ATL_STAAM
SA564-ΔhptRS	2h	11946.1	0.0590561	10640.1	13412.4	ATPA_STAAM
SA564	2h	12289.3	0.0590561	10945.8	13797.8	ATPA_STAAM
SA564-ΔccpA	2h	13488.3	0.0590561	12013.7	15143.9	ATPA_STAAM
SA564-ΔhptRS/ccpA	2h	14699.2	0.0590561	13092.2	16503.4	ATPA_STAAM
SA564-ΔhptRS	6h	12517.9	0.0590561	11149.4	14054.4	ATPA_STAAM
SA564	6h	12496.4	0.0590561	11130.2	14030.2	ATPA_STAAM
SA564-ΔccpA	6h	14255.9	0.0590561	12697.4	16005.7	ATPA_STAAM
SA564-ΔhptRS/ccpA	6h	13801.6	0.0590561	12292.8	15495.7	ATPA_STAAM
SA564-ΔhptRS	2h	13884.9	0.0471031	12660.2	15228	ATPB_STAAM
SA564	2h	14053.3	0.0471031	12813.7	15412.7	ATPB_STAAM
SA564-ΔccpA	2h	15590	0.0471031	14215	17098.1	ATPB_STAAM
SA564-ΔhptRS/ccpA	2h	16696.3	0.0471031	15223.6	18311.4	ATPB_STAAM
SA564-ΔhptRS	6h	16013.2	0.0471031	14600.8	17562.2	ATPB_STAAM
SA564	6h	15686	0.0471031	14302.5	17203.4	ATPB_STAAM
SA564-ΔccpA	6h	18367.6	0.0471031	16747.6	20144.4	ATPB_STAAM
SA564-ΔhptRS/ccpA	6h	17458.5	0.0471031	15918.6	19147.3	ATPB_STAAM
SA564-ΔhptRS	2h	16120.2	0.0974261	13312.4	19520.2	ATPD_STAAM
SA564	2h	16333.4	0.0974261	13488.4	19778.4	ATPD_STAAM
SA564-ΔccpA	2h	16119.1	0.0974261	13311.5	19518.8	ATPD_STAAM
SA564-ΔhptRS/ccpA	2h	16381.6	0.0974261	13528.3	19836.8	ATPD_STAAM
SA564-ΔhptRS	6h	15464.1	0.0974261	12770.6	18725.8	ATPD_STAAM
SA564	6h	15488.2	0.0974261	12790.5	18754.9	ATPD_STAAM
SA564-ΔccpA	6h	16450.3	0.0974261	13585	19919.9	ATPD_STAAM
SA564-ΔhptRS/ccpA	6h	15795.9	0.0974261	13044.6	19127.5	ATPD_STAAM
SA564-ΔhptRS	2h	6439.91	0.118457	5103.59	8126.14	ATPE_STAAM
SA564	2h	6834.41	0.118457	5416.22	8623.93	ATPE_STAAM
SA564-ΔccpA	2h	7641.76	0.118457	6056.04	9642.68	ATPE_STAAM
SA564-ΔhptRS/ccpA	2h	7076.43	0.118457	5608.02	8929.32	ATPE_STAAM
SA564-ΔhptRS	6h	8798.93	0.118457	6973.09	11102.8	ATPE_STAAM
SA564	6h	8532.36	0.118457	6761.83	10766.5	ATPE_STAAM
SA564-ΔccpA	6h	9048.61	0.118457	7170.96	11417.9	ATPE_STAAM
SA564-ΔhptRS/ccpA	6h	7593.76	0.118457	6018	9582.11	ATPE_STAAM
SA564-ΔhptRS	2h	13237.6	0.0615757	11731.9	14936.6	ATPF_STAAM
SA564	2h	13385.6	0.0615757	11863.1	15103.6	ATPF_STAAM
SA564-ΔccpA	2h	13782.2	0.0615757	12214.5	15551.1	ATPF_STAAM
SA564-ΔhptRS/ccpA	2h	14174.5	0.0615757	12562.2	15993.7	ATPF_STAAM
SA564-ΔhptRS	6h	12007.2	0.0615757	10641.5	13548.3	ATPF_STAAM
SA564	6h	11546.8	0.0615757	10233.4	13028.8	ATPF_STAAM
SA564-ΔccpA	6h	12639.1	0.0615757	11201.4	14261.2	ATPF_STAAM
SA564-ΔhptRS/ccpA	6h	11571.2	0.0615757	10255	13056.3	ATPF_STAAM
SA564-ΔhptRS	2h	6339.39	0.071077	5514.43	7287.77	ATPG_STAAM
SA564	2h	6528.48	0.071077	5678.91	7505.15	ATPG_STAAM
SA564-ΔccpA	2h	6759.46	0.071077	5879.83	7770.68	ATPG_STAAM
SA564-ΔhptRS/ccpA	2h	6690.71	0.071077	5820.03	7691.65	ATPG_STAAM
SA564-ΔhptRS	6h	6614.35	0.071077	5753.6	7603.86	ATPG_STAAM
SA564	6h	6486.59	0.071077	5642.47	7456.99	ATPG_STAAM
SA564-ΔccpA	6h	7032.51	0.071077	6117.35	8084.58	ATPG_STAAM
SA564-ΔhptRS/ccpA	6h	6499.86	0.071077	5654.01	7472.24	ATPG_STAAM
SA564-ΔhptRS	2h	3337.03	0.112001	2676.13	4161.16	AZO1_STAAM
SA564	2h	3072.03	0.112001	2463.61	3830.71	AZO1_STAAM
SA564-ΔccpA	2h	2114.01	0.112001	1695.33	2636.09	AZO1_STAAM
SA564-ΔhptRS/ccpA	2h	2168.94	0.112001	1739.38	2704.59	AZO1_STAAM
SA564-ΔhptRS	6h	3365.21	0.112001	2698.73	4196.29	AZO1_STAAM
SA564	6h	3165.07	0.112001	2538.23	3946.73	AZO1_STAAM
SA564-ΔccpA	6h	3190.52	0.112001	2558.63	3978.46	AZO1_STAAM
SA564-ΔhptRS/ccpA	6h	2290.33	0.112001	1836.73	2855.95	AZO1_STAAM
SA564-ΔhptRS	2h	5581.74	0.0324916	5230.94	5956.07	AZOR_STAAM
SA564	2h	5907.04	0.0324916	5535.8	6303.18	AZOR_STAAM
SA564-ΔccpA	2h	4275.06	0.0324916	4006.38	4561.75	AZOR_STAAM
SA564-ΔhptRS/ccpA	2h	4001.52	0.0324916	3750.04	4269.87	AZOR_STAAM
SA564-ΔhptRS	6h	5773.1	0.0324916	5410.27	6160.26	AZOR_STAAM
SA564	6h	5834.77	0.0324916	5468.07	6226.06	AZOR_STAAM
SA564-ΔccpA	6h	5841.38	0.0324916	5474.27	6233.12	AZOR_STAAM
SA564-ΔhptRS/ccpA	6h	3705.54	0.0324916	3472.66	3954.05	AZOR_STAAM
SA564-ΔhptRS	2h	11678.6	0.129778	9036.21	15093.6	BSAA_STAAM
SA564	2h	12014.1	0.129778	9295.78	15527.2	BSAA_STAAM
SA564-ΔccpA	2h	10159.6	0.129778	7860.93	13130.5	BSAA_STAAM
SA564-ΔhptRS/ccpA	2h	9483.2	0.129778	7337.56	12256.3	BSAA_STAAM
SA564-ΔhptRS	6h	7988.5	0.129778	6181.04	10324.5	BSAA_STAAM
SA564	6h	7744.09	0.129778	5991.93	10008.6	BSAA_STAAM
SA564-ΔccpA	6h	7624.58	0.129778	5899.46	9854.16	BSAA_STAAM
SA564-ΔhptRS/ccpA	6h	7491.81	0.129778	5796.73	9682.56	BSAA_STAAM
SA564-ΔhptRS	2h	7222.86	0.111509	5802.41	8991.05	BUTA_STAAM
SA564	2h	7566.47	0.111509	6078.44	9418.78	BUTA_STAAM
SA564-ΔccpA	2h	7956.53	0.111509	6391.79	9904.32	BUTA_STAAM
SA564-ΔhptRS/ccpA	2h	6923.84	0.111509	5562.19	8618.82	BUTA_STAAM
SA564-ΔhptRS	6h	9168.56	0.111509	7365.46	11413.1	BUTA_STAAM
SA564	6h	8929.73	0.111509	7173.6	11115.8	BUTA_STAAM
SA564-ΔccpA	6h	8035.82	0.111509	6455.49	10003	BUTA_STAAM
SA564-ΔhptRS/ccpA	6h	6257.12	0.111509	5026.59	7788.9	BUTA_STAAM
SA564-ΔhptRS	2h	9061.29	0.14002	6883.94	11927.3	CARA_STAAM
SA564	2h	9271.64	0.14002	7043.75	12204.2	CARA_STAAM
SA564-ΔccpA	2h	7353.87	0.14002	5586.8	9679.85	CARA_STAAM
SA564-ΔhptRS/ccpA	2h	8830.22	0.14002	6708.4	11623.2	CARA_STAAM
SA564-ΔhptRS	6h	11015.3	0.14002	8368.44	14499.4	CARA_STAAM
SA564	6h	10979.4	0.14002	8341.15	14452.1	CARA_STAAM
SA564-ΔccpA	6h	11020.8	0.14002	8372.6	14506.6	CARA_STAAM
SA564-ΔhptRS/ccpA	6h	12379.1	0.14002	9404.48	16294.5	CARA_STAAM
SA564-ΔhptRS	2h	13124.3	0.0953975	10885.7	15823.2	CARB_STAAM
SA564	2h	13525.3	0.0953975	11218.3	16306.8	CARB_STAAM
SA564-ΔccpA	2h	12154.8	0.0953975	10081.5	14654.3	CARB_STAAM
SA564-ΔhptRS/ccpA	2h	11485.3	0.0953975	9526.22	13847.2	CARB_STAAM
SA564-ΔhptRS	6h	12900.9	0.0953975	10700.4	15553.9	CARB_STAAM
SA564	6h	12620.6	0.0953975	10467.9	15216	CARB_STAAM
SA564-ΔccpA	6h	12446.2	0.0953975	10323.3	15005.8	CARB_STAAM
SA564-ΔhptRS/ccpA	6h	11429.1	0.0953975	9479.64	13779.4	CARB_STAAM
SA564-ΔhptRS	2h	6741.04	0.0643182	5942.16	7647.32	CATA_STAAM
SA564	2h	7230.58	0.0643182	6373.68	8202.68	CATA_STAAM
SA564-ΔccpA	2h	7753.17	0.0643182	6834.34	8795.53	CATA_STAAM
SA564-ΔhptRS/ccpA	2h	8353.96	0.0643182	7363.93	9477.09	CATA_STAAM
SA564-ΔhptRS	6h	13443.8	0.0643182	11850.6	15251.2	CATA_STAAM
SA564	6h	12924.6	0.0643182	11392.9	14662.2	CATA_STAAM
SA564-ΔccpA	6h	9807.46	0.0643182	8645.18	11126	CATA_STAAM
SA564-ΔhptRS/ccpA	6h	12172.9	0.0643182	10730.2	13809.4	CATA_STAAM
SA564-ΔhptRS	2h	1617.01	0.114944	1290.08	2026.79	CCPA_STAAM
SA564	2h	1620.52	0.114944	1292.88	2031.19	CCPA_STAAM
SA564-ΔccpA	2h	988.733	0.114944	788.828	1239.3	CCPA_STAAM
SA564-ΔhptRS/ccpA	2h	1072.91	0.114944	855.982	1344.8	CCPA_STAAM
SA564-ΔhptRS	6h	2458.1	0.114944	1961.12	3081.04	CCPA_STAAM
SA564	6h	2290.98	0.114944	1827.78	2871.56	CCPA_STAAM
SA564-ΔccpA	6h	2373.73	0.114944	1893.8	2975.29	CCPA_STAAM
SA564-ΔhptRS/ccpA	6h	1451.48	0.114944	1158.02	1819.32	CCPA_STAAM
SA564-ΔhptRS	2h	2860.34	0.0714669	2484.59	3292.91	CDR_STAAM
SA564	2h	2894.97	0.0714669	2514.67	3332.78	CDR_STAAM
SA564-ΔccpA	2h	3457.24	0.0714669	3003.08	3980.09	CDR_STAAM
SA564-ΔhptRS/ccpA	2h	3886.33	0.0714669	3375.8	4474.07	CDR_STAAM
SA564-ΔhptRS	6h	3865.65	0.0714669	3357.83	4450.26	CDR_STAAM
SA564	6h	3686.02	0.0714669	3201.8	4243.47	CDR_STAAM
SA564-ΔccpA	6h	4265.11	0.0714669	3704.82	4910.13	CDR_STAAM
SA564-ΔhptRS/ccpA	6h	5006.51	0.0714669	4348.82	5763.66	CDR_STAAM
SA564-ΔhptRS	2h	6867.54	0.107559	5561.01	8481.04	CH10_STAAM
SA564	2h	7236.03	0.107559	5859.39	8936.1	CH10_STAAM
SA564-ΔccpA	2h	8277.1	0.107559	6702.4	10221.8	CH10_STAAM
SA564-ΔhptRS/ccpA	2h	7274.13	0.107559	5890.24	8983.15	CH10_STAAM
SA564-ΔhptRS	6h	7110.07	0.107559	5757.4	8780.55	CH10_STAAM
SA564	6h	7080.42	0.107559	5733.39	8743.93	CH10_STAAM
SA564-ΔccpA	6h	7671.1	0.107559	6211.69	9473.39	CH10_STAAM
SA564-ΔhptRS/ccpA	6h	8942.6	0.107559	7241.29	11043.6	CH10_STAAM
SA564-ΔhptRS	2h	11383.2	0.0494884	10330.8	12542.9	CH60_STAAM
SA564	2h	11473.7	0.0494884	10412.9	12642.6	CH60_STAAM
SA564-ΔccpA	2h	11946.8	0.0494884	10842.2	13163.9	CH60_STAAM
SA564-ΔhptRS/ccpA	2h	10116.5	0.0494884	9181.18	11147.1	CH60_STAAM
SA564-ΔhptRS	6h	10648.5	0.0494884	9663.99	11733.3	CH60_STAAM
SA564	6h	10622.5	0.0494884	9640.41	11704.7	CH60_STAAM
SA564-ΔccpA	6h	11146.9	0.0494884	10116.3	12282.5	CH60_STAAM
SA564-ΔhptRS/ccpA	6h	12663.5	0.0494884	11492.7	13953.6	CH60_STAAM
SA564-ΔhptRS	2h	5302.44	0.0946818	4403.31	6385.17	CLPB_STAAM
SA564	2h	4988.6	0.0946818	4142.68	6007.25	CLPB_STAAM
SA564-ΔccpA	2h	5011.39	0.0946818	4161.61	6034.69	CLPB_STAAM
SA564-ΔhptRS/ccpA	2h	4540.22	0.0946818	3770.34	5467.32	CLPB_STAAM
SA564-ΔhptRS	6h	5723.24	0.0946818	4752.75	6891.9	CLPB_STAAM
SA564	6h	5362.95	0.0946818	4453.56	6458.04	CLPB_STAAM
SA564-ΔccpA	6h	4997.59	0.0946818	4150.15	6018.07	CLPB_STAAM
SA564-ΔhptRS/ccpA	6h	4156.48	0.0946818	3451.67	5005.22	CLPB_STAAM
SA564-ΔhptRS	2h	6799.65	0.110462	5475.7	8443.71	CLPC_STAAM
SA564	2h	7296.28	0.110462	5875.63	9060.41	CLPC_STAAM
SA564-ΔccpA	2h	7539.1	0.110462	6071.17	9361.94	CLPC_STAAM
SA564-ΔhptRS/ccpA	2h	7211.81	0.110462	5807.61	8955.52	CLPC_STAAM
SA564-ΔhptRS	6h	7214.49	0.110462	5809.77	8958.85	CLPC_STAAM
SA564	6h	7343.65	0.110462	5913.78	9119.24	CLPC_STAAM
SA564-ΔccpA	6h	6652.88	0.110462	5357.51	8261.45	CLPC_STAAM
SA564-ΔhptRS/ccpA	6h	6829.67	0.110462	5499.88	8480.98	CLPC_STAAM
SA564-ΔhptRS	2h	3232.39	0.0502025	2929.41	3566.71	CLPL_STAAM
SA564	2h	3390.21	0.0502025	3072.44	3740.84	CLPL_STAAM
SA564-ΔccpA	2h	3210.58	0.0502025	2909.64	3542.63	CLPL_STAAM
SA564-ΔhptRS/ccpA	2h	3319.04	0.0502025	3007.94	3662.32	CLPL_STAAM
SA564-ΔhptRS	6h	6210.02	0.0502025	5627.94	6852.3	CLPL_STAAM
SA564	6h	6204.22	0.0502025	5622.68	6845.9	CLPL_STAAM
SA564-ΔccpA	6h	7693.38	0.0502025	6972.26	8489.07	CLPL_STAAM
SA564-ΔhptRS/ccpA	6h	5067.62	0.0502025	4592.62	5591.74	CLPL_STAAM
SA564-ΔhptRS	2h	8896.32	0.0782617	7629.93	10372.9	CLPP_STAAM
SA564	2h	8975.49	0.0782617	7697.83	10465.2	CLPP_STAAM
SA564-ΔccpA	2h	11626.3	0.0782617	9971.27	13555.9	CLPP_STAAM
SA564-ΔhptRS/ccpA	2h	10555.1	0.0782617	9052.56	12307	CLPP_STAAM
SA564-ΔhptRS	6h	9515.03	0.0782617	8160.57	11094.3	CLPP_STAAM
SA564	6h	9584.57	0.0782617	8220.21	11175.4	CLPP_STAAM
SA564-ΔccpA	6h	10976.4	0.0782617	9413.93	12798.2	CLPP_STAAM
SA564-ΔhptRS/ccpA	6h	11379.8	0.0782617	9759.9	13268.6	CLPP_STAAM
SA564-ΔhptRS	2h	7979.99	0.0690075	6970.01	9136.32	CLPX_STAAM
SA564	2h	8199.41	0.0690075	7161.65	9387.54	CLPX_STAAM
SA564-ΔccpA	2h	7863.18	0.0690075	6867.98	9002.59	CLPX_STAAM
SA564-ΔhptRS/ccpA	2h	8343.18	0.0690075	7287.23	9552.14	CLPX_STAAM
SA564-ΔhptRS	6h	8810.46	0.0690075	7695.36	10087.1	CLPX_STAAM
SA564	6h	8512.83	0.0690075	7435.41	9746.38	CLPX_STAAM
SA564-ΔccpA	6h	8546.16	0.0690075	7464.52	9784.53	CLPX_STAAM
SA564-ΔhptRS/ccpA	6h	9253.57	0.0690075	8082.4	10594.5	CLPX_STAAM
SA564-ΔhptRS	2h	6993.82	0.0928268	5829.26	8391.03	CODY_STAAM
SA564	2h	6478.26	0.0928268	5399.55	7772.48	CODY_STAAM
SA564-ΔccpA	2h	6578.92	0.0928268	5483.45	7893.25	CODY_STAAM
SA564-ΔhptRS/ccpA	2h	6959.31	0.0928268	5800.5	8349.63	CODY_STAAM
SA564-ΔhptRS	6h	6213.52	0.0928268	5178.89	7454.84	CODY_STAAM
SA564	6h	6953.21	0.0928268	5795.41	8342.31	CODY_STAAM
SA564-ΔccpA	6h	6499.29	0.0928268	5417.08	7797.71	CODY_STAAM
SA564-ΔhptRS/ccpA	6h	6050.52	0.0928268	5043.03	7259.28	CODY_STAAM
SA564-ΔhptRS	2h	4413.98	0.113036	3535.31	5511.04	COPZ_STAAM
SA564	2h	4507.29	0.113036	3610.04	5627.54	COPZ_STAAM
SA564-ΔccpA	2h	6117.93	0.113036	4900.06	7638.49	COPZ_STAAM
SA564-ΔhptRS/ccpA	2h	9612.83	0.113036	7699.24	12002	COPZ_STAAM
SA564-ΔhptRS	6h	4572.73	0.113036	3662.46	5709.25	COPZ_STAAM
SA564	6h	4727.51	0.113036	3786.43	5902.5	COPZ_STAAM
SA564-ΔccpA	6h	4394.94	0.113036	3520.06	5487.27	COPZ_STAAM
SA564-ΔhptRS/ccpA	6h	5797.49	0.113036	4643.41	7238.41	COPZ_STAAM
SA564-ΔhptRS	2h	1265.42	0.0975869	1043.43	1534.63	CRTN_STAAM
SA564	2h	1239.71	0.0975869	1022.23	1503.45	CRTN_STAAM
SA564-ΔccpA	2h	1335.31	0.0975869	1101.06	1619.39	CRTN_STAAM
SA564-ΔhptRS/ccpA	2h	1849.82	0.0975869	1525.32	2243.37	CRTN_STAAM
SA564-ΔhptRS	6h	1793.98	0.0975869	1479.27	2175.65	CRTN_STAAM
SA564	6h	1764.02	0.0975869	1454.56	2139.31	CRTN_STAAM
SA564-ΔccpA	6h	1927.1	0.0975869	1589.04	2337.09	CRTN_STAAM
SA564-ΔhptRS/ccpA	6h	2973.4	0.0975869	2451.79	3605.98	CRTN_STAAM
SA564-ΔhptRS	2h	2375.5	0.0988398	1956.3	2884.53	CSD_STAAM
SA564	2h	2296.57	0.0988398	1891.29	2788.68	CSD_STAAM
SA564-ΔccpA	2h	2353.47	0.0988398	1938.15	2857.78	CSD_STAAM
SA564-ΔhptRS/ccpA	2h	2338.14	0.0988398	1925.53	2839.16	CSD_STAAM
SA564-ΔhptRS	6h	2397.57	0.0988398	1974.48	2911.33	CSD_STAAM
SA564	6h	2352.29	0.0988398	1937.19	2856.35	CSD_STAAM
SA564-ΔccpA	6h	2335.3	0.0988398	1923.19	2835.71	CSD_STAAM
SA564-ΔhptRS/ccpA	6h	2415.57	0.0988398	1989.3	2933.19	CSD_STAAM
SA564-ΔhptRS	2h	12464.4	0.11245	9998.12	15539	CSHA_STAAM
SA564	2h	12312.6	0.11245	9876.37	15349.8	CSHA_STAAM
SA564-ΔccpA	2h	10695.7	0.11245	8579.37	13334	CSHA_STAAM
SA564-ΔhptRS/ccpA	2h	10973.2	0.11245	8801.98	13680	CSHA_STAAM
SA564-ΔhptRS	6h	9857.27	0.11245	7906.86	12288.8	CSHA_STAAM
SA564	6h	9684.93	0.11245	7768.62	12073.9	CSHA_STAAM
SA564-ΔccpA	6h	10066.7	0.11245	8074.83	12549.8	CSHA_STAAM
SA564-ΔhptRS/ccpA	6h	9431.8	0.11245	7565.58	11758.4	CSHA_STAAM
SA564-ΔhptRS	2h	143736	0.156809	105631	195587	CSPA_STAAM
SA564	2h	145453	0.156809	106893	197924	CSPA_STAAM
SA564-ΔccpA	2h	157402	0.156809	115674	214183	CSPA_STAAM
SA564-ΔhptRS/ccpA	2h	119204	0.156809	87602.6	162205	CSPA_STAAM
SA564-ΔhptRS	6h	73596.1	0.156809	54085.5	100145	CSPA_STAAM
SA564	6h	68932.9	0.156809	50658.5	93799.5	CSPA_STAAM
SA564-ΔccpA	6h	71821.6	0.156809	52781.4	97730.3	CSPA_STAAM
SA564-ΔhptRS/ccpA	6h	56323.4	0.156809	41391.9	76641.3	CSPA_STAAM
SA564-ΔhptRS	2h	5484.57	0.100357	4504.45	6677.96	CTPAL_STAAM
SA564	2h	6137.05	0.100357	5040.33	7472.42	CTPAL_STAAM
SA564-ΔccpA	2h	5989.77	0.100357	4919.37	7293.09	CTPAL_STAAM
SA564-ΔhptRS/ccpA	2h	6080.92	0.100357	4994.22	7404.07	CTPAL_STAAM
SA564-ΔhptRS	6h	6949.02	0.100357	5707.19	8461.07	CTPAL_STAAM
SA564	6h	6665.62	0.100357	5474.43	8116	CTPAL_STAAM
SA564-ΔccpA	6h	6740.41	0.100357	5535.86	8207.06	CTPAL_STAAM
SA564-ΔhptRS/ccpA	6h	7314.07	0.100357	6007	8905.55	CTPAL_STAAM
SA564-ΔhptRS	2h	5289.37	0.161747	3845.72	7274.97	CVFB_STAAM
SA564	2h	5567.58	0.161747	4047.99	7657.62	CVFB_STAAM
SA564-ΔccpA	2h	7372.81	0.161747	5360.51	10140.5	CVFB_STAAM
SA564-ΔhptRS/ccpA	2h	6563.85	0.161747	4772.34	9027.87	CVFB_STAAM
SA564-ΔhptRS	6h	10219.7	0.161747	7430.35	14056.1	CVFB_STAAM
SA564	6h	10123	0.161747	7360.08	13923.1	CVFB_STAAM
SA564-ΔccpA	6h	10909.3	0.161747	7931.74	15004.5	CVFB_STAAM
SA564-ΔhptRS/ccpA	6h	10052.4	0.161747	7308.73	13826	CVFB_STAAM
SA564-ΔhptRS	2h	4380.91	0.052524	3944.53	4865.58	CYSE_STAAM
SA564	2h	4656.88	0.052524	4193	5172.08	CYSE_STAAM
SA564-ΔccpA	2h	4392.49	0.052524	3954.94	4878.43	CYSE_STAAM
SA564-ΔhptRS/ccpA	2h	4259.55	0.052524	3835.25	4730.79	CYSE_STAAM
SA564-ΔhptRS	6h	3600.66	0.052524	3242	3999.01	CYSE_STAAM
SA564	6h	3820.82	0.052524	3440.22	4243.52	CYSE_STAAM
SA564-ΔccpA	6h	3317.6	0.052524	2987.13	3684.63	CYSE_STAAM
SA564-ΔhptRS/ccpA	6h	3668.57	0.052524	3303.14	4074.43	CYSE_STAAM
SA564-ΔhptRS	2h	14788.5	0.0651563	13015.2	16803.4	CYSK_STAAM
SA564	2h	15259.5	0.0651563	13429.7	17338.6	CYSK_STAAM
SA564-ΔccpA	2h	14641.7	0.0651563	12886	16636.6	CYSK_STAAM
SA564-ΔhptRS/ccpA	2h	19228	0.0651563	16922.4	21847.9	CYSK_STAAM
SA564-ΔhptRS	6h	22599.3	0.0651563	19889.4	25678.5	CYSK_STAAM
SA564	6h	22366.9	0.0651563	19684.8	25414.4	CYSK_STAAM
SA564-ΔccpA	6h	20004.4	0.0651563	17605.6	22730	CYSK_STAAM
SA564-ΔhptRS/ccpA	6h	23929.7	0.0651563	21060.3	27190.2	CYSK_STAAM
SA564-ΔhptRS	2h	6550.39	0.0624423	5795.48	7403.62	DAAA_STAAM
SA564	2h	6711.22	0.0624423	5937.78	7585.4	DAAA_STAAM
SA564-ΔccpA	2h	6976.18	0.0624423	6172.21	7884.87	DAAA_STAAM
SA564-ΔhptRS/ccpA	2h	7059.45	0.0624423	6245.89	7979	DAAA_STAAM
SA564-ΔhptRS	6h	9334.19	0.0624423	8258.47	10550	DAAA_STAAM
SA564	6h	9698.09	0.0624423	8580.43	10961.3	DAAA_STAAM
SA564-ΔccpA	6h	10102.2	0.0624423	8937.95	11418	DAAA_STAAM
SA564-ΔhptRS/ccpA	6h	9623.52	0.0624423	8514.46	10877.1	DAAA_STAAM
SA564-ΔhptRS	2h	900.88	0.102356	734.281	1105.28	DAPB_STAAM
SA564	2h	1030.25	0.102356	839.727	1264	DAPB_STAAM
SA564-ΔccpA	2h	800.284	0.102356	652.288	981.858	DAPB_STAAM
SA564-ΔhptRS/ccpA	2h	1534.4	0.102356	1250.65	1882.54	DAPB_STAAM
SA564-ΔhptRS	6h	1706.38	0.102356	1390.82	2093.54	DAPB_STAAM
SA564	6h	1854.33	0.102356	1511.41	2275.06	DAPB_STAAM
SA564-ΔccpA	6h	1345.39	0.102356	1096.59	1650.64	DAPB_STAAM
SA564-ΔhptRS/ccpA	6h	2119.74	0.102356	1727.74	2600.69	DAPB_STAAM
SA564-ΔhptRS	2h	689.662	0.131968	531.316	895.2	DAPH_STAAM
SA564	2h	872.037	0.131968	671.817	1131.93	DAPH_STAAM
SA564-ΔccpA	2h	643.716	0.131968	495.919	835.56	DAPH_STAAM
SA564-ΔhptRS/ccpA	2h	627.171	0.131968	483.172	814.085	DAPH_STAAM
SA564-ΔhptRS	6h	3447.03	0.131968	2655.59	4474.34	DAPH_STAAM
SA564	6h	3323.76	0.131968	2560.63	4314.33	DAPH_STAAM
SA564-ΔccpA	6h	2655.36	0.131968	2045.69	3446.74	DAPH_STAAM
SA564-ΔhptRS/ccpA	6h	1399.95	0.131968	1078.52	1817.17	DAPH_STAAM
SA564-ΔhptRS	2h	50926.7	0.0884305	42820.2	60567.9	DBH_STAAM
SA564	2h	53831.6	0.0884305	45262.7	64022.7	DBH_STAAM
SA564-ΔccpA	2h	49323.6	0.0884305	41472.3	58661.3	DBH_STAAM
SA564-ΔhptRS/ccpA	2h	66062	0.0884305	55546.2	78568.6	DBH_STAAM
SA564-ΔhptRS	6h	71439.8	0.0884305	60068	84964.5	DBH_STAAM
SA564	6h	64412.9	0.0884305	54159.6	76607.2	DBH_STAAM
SA564-ΔccpA	6h	62465.6	0.0884305	52522.3	74291.2	DBH_STAAM
SA564-ΔhptRS/ccpA	6h	91593	0.0884305	77013.2	108933	DBH_STAAM
SA564-ΔhptRS	2h	12309.9	0.0346538	11486.5	13192.3	DCUP_STAAM
SA564	2h	11648.9	0.0346538	10869.7	12483.9	DCUP_STAAM
SA564-ΔccpA	2h	13019.3	0.0346538	12148.5	13952.6	DCUP_STAAM
SA564-ΔhptRS/ccpA	2h	12935.3	0.0346538	12070.1	13862.5	DCUP_STAAM
SA564-ΔhptRS	6h	10115.4	0.0346538	9438.77	10840.4	DCUP_STAAM
SA564	6h	10154.5	0.0346538	9475.33	10882.4	DCUP_STAAM
SA564-ΔccpA	6h	10112.8	0.0346538	9436.35	10837.7	DCUP_STAAM
SA564-ΔhptRS/ccpA	6h	9580.43	0.0346538	8939.63	10267.2	DCUP_STAAM
SA564-ΔhptRS	2h	6203.18	0.0669317	5440.08	7073.31	DDL_STAAM
SA564	2h	6251.84	0.0669317	5482.76	7128.81	DDL_STAAM
SA564-ΔccpA	2h	5749.02	0.0669317	5041.8	6555.45	DDL_STAAM
SA564-ΔhptRS/ccpA	2h	5751.27	0.0669317	5043.77	6558.02	DDL_STAAM
SA564-ΔhptRS	6h	5776.73	0.0669317	5066.09	6587.04	DDL_STAAM
SA564	6h	5571.84	0.0669317	4886.41	6353.41	DDL_STAAM
SA564-ΔccpA	6h	5541.94	0.0669317	4860.19	6319.32	DDL_STAAM
SA564-ΔhptRS/ccpA	6h	5637.9	0.0669317	4944.34	6428.74	DDL_STAAM
SA564-ΔhptRS	2h	5039.47	0.0920539	4206.9	6036.82	DEF_STAAM
SA564	2h	5144.69	0.0920539	4294.73	6162.86	DEF_STAAM
SA564-ΔccpA	2h	5427.83	0.0920539	4531.1	6502.04	DEF_STAAM
SA564-ΔhptRS/ccpA	2h	6108.85	0.0920539	5099.6	7317.83	DEF_STAAM
SA564-ΔhptRS	6h	4422.73	0.0920539	3692.05	5298.02	DEF_STAAM
SA564	6h	4497.01	0.0920539	3754.05	5387	DEF_STAAM
SA564-ΔccpA	6h	4621.05	0.0920539	3857.61	5535.59	DEF_STAAM
SA564-ΔhptRS/ccpA	6h	4951.03	0.0920539	4133.07	5930.88	DEF_STAAM
SA564-ΔhptRS	2h	9800.32	0.0936836	8152.45	11781.3	DEOB_STAAM
SA564	2h	10084.2	0.0936836	8388.58	12122.5	DEOB_STAAM
SA564-ΔccpA	2h	10148.3	0.0936836	8441.96	12199.7	DEOB_STAAM
SA564-ΔhptRS/ccpA	2h	8753.94	0.0936836	7282.01	10523.4	DEOB_STAAM
SA564-ΔhptRS	6h	12239.9	0.0936836	10181.8	14714	DEOB_STAAM
SA564	6h	11963.8	0.0936836	9952.15	14382.1	DEOB_STAAM
SA564-ΔccpA	6h	10528.5	0.0936836	8758.22	12656.7	DEOB_STAAM
SA564-ΔhptRS/ccpA	6h	10840.8	0.0936836	9018	13032.1	DEOB_STAAM
SA564-ΔhptRS	2h	12815.6	0.127894	9969.3	16474.6	DEOC1_STAAM
SA564	2h	13218.6	0.127894	10282.7	16992.6	DEOC1_STAAM
SA564-ΔccpA	2h	79455.4	0.127894	61808.4	102141	DEOC1_STAAM
SA564-ΔhptRS/ccpA	2h	13270.2	0.127894	10322.9	17059	DEOC1_STAAM
SA564-ΔhptRS	6h	16971.6	0.127894	13202.2	21817.1	DEOC1_STAAM
SA564	6h	16771.3	0.127894	13046.4	21559.6	DEOC1_STAAM
SA564-ΔccpA	6h	18226.1	0.127894	14178.1	23429.8	DEOC1_STAAM
SA564-ΔhptRS/ccpA	6h	16132.1	0.127894	12549.2	20737.9	DEOC1_STAAM
SA564-ΔhptRS	2h	11020.6	0.0595218	9806.63	12384.8	DEOC2_STAAM
SA564	2h	11805.3	0.0595218	10505	13266.7	DEOC2_STAAM
SA564-ΔccpA	2h	15218.3	0.0595218	13541.9	17102.1	DEOC2_STAAM
SA564-ΔhptRS/ccpA	2h	16930.8	0.0595218	15065.9	19026.6	DEOC2_STAAM
SA564-ΔhptRS	6h	13823.8	0.0595218	12301	15535	DEOC2_STAAM
SA564	6h	13854.3	0.0595218	12328.3	15569.3	DEOC2_STAAM
SA564-ΔccpA	6h	16341	0.0595218	14541	18363.8	DEOC2_STAAM
SA564-ΔhptRS/ccpA	6h	21609.8	0.0595218	19229.4	24284.8	DEOC2_STAAM
SA564-ΔhptRS	2h	7304.67	0.160559	5330.37	10010.2	DER_STAAM
SA564	2h	7285.81	0.160559	5316.6	9984.4	DER_STAAM
SA564-ΔccpA	2h	6347.29	0.160559	4631.74	8698.25	DER_STAAM
SA564-ΔhptRS/ccpA	2h	6364.1	0.160559	4644.01	8721.28	DER_STAAM
SA564-ΔhptRS	6h	5568.8	0.160559	4063.66	7631.42	DER_STAAM
SA564	6h	5474	0.160559	3994.49	7501.51	DER_STAAM
SA564-ΔccpA	6h	5009.42	0.160559	3655.47	6864.85	DER_STAAM
SA564-ΔhptRS/ccpA	6h	5229.47	0.160559	3816.05	7166.41	DER_STAAM
SA564-ΔhptRS	2h	6699.27	0.0976789	5529.65	8116.29	DHA1_STAAM
SA564	2h	6877.47	0.0976789	5676.73	8332.17	DHA1_STAAM
SA564-ΔccpA	2h	7138.59	0.0976789	5892.27	8648.53	DHA1_STAAM
SA564-ΔhptRS/ccpA	2h	7015.87	0.0976789	5790.97	8499.85	DHA1_STAAM
SA564-ΔhptRS	6h	11826.5	0.0976789	9761.7	14328	DHA1_STAAM
SA564	6h	11733.5	0.0976789	9684.99	14215.4	DHA1_STAAM
SA564-ΔccpA	6h	13954.9	0.0976789	11518.5	16906.6	DHA1_STAAM
SA564-ΔhptRS/ccpA	6h	7735.42	0.0976789	6384.9	9371.61	DHA1_STAAM
SA564-ΔhptRS	2h	5627.04	0.0493764	5107.79	6199.07	DHA2_STAAM
SA564	2h	5972.04	0.0493764	5420.96	6579.15	DHA2_STAAM
SA564-ΔccpA	2h	8963.09	0.0493764	8136	9874.27	DHA2_STAAM
SA564-ΔhptRS/ccpA	2h	8656.19	0.0493764	7857.41	9536.16	DHA2_STAAM
SA564-ΔhptRS	6h	7082.92	0.0493764	6429.33	7802.96	DHA2_STAAM
SA564	6h	7099.22	0.0493764	6444.12	7820.92	DHA2_STAAM
SA564-ΔccpA	6h	9022.97	0.0493764	8190.35	9940.23	DHA2_STAAM
SA564-ΔhptRS/ccpA	6h	8221.15	0.0493764	7462.52	9056.9	DHA2_STAAM
SA564-ΔhptRS	2h	8680.6	0.0465962	7922.77	9510.91	DHE2_STAAM
SA564	2h	8987.05	0.0465962	8202.47	9846.67	DHE2_STAAM
SA564-ΔccpA	2h	13506.3	0.0465962	12327.2	14798.2	DHE2_STAAM
SA564-ΔhptRS/ccpA	2h	11961.7	0.0465962	10917.4	13105.8	DHE2_STAAM
SA564-ΔhptRS	6h	12111.1	0.0465962	11053.7	13269.5	DHE2_STAAM
SA564	6h	12134.8	0.0465962	11075.4	13295.5	DHE2_STAAM
SA564-ΔccpA	6h	14303.6	0.0465962	13054.8	15671.7	DHE2_STAAM
SA564-ΔhptRS/ccpA	6h	13788.1	0.0465962	12584.4	15107	DHE2_STAAM
SA564-ΔhptRS	2h	277.247	0.118261	218.909	351.132	DHPS_STAAM
SA564	2h	272.887	0.118261	215.466	345.609	DHPS_STAAM
SA564-ΔccpA	2h	261.5	0.118261	206.475	331.188	DHPS_STAAM
SA564-ΔhptRS/ccpA	2h	316.946	0.118261	250.255	401.411	DHPS_STAAM
SA564-ΔhptRS	6h	122.197	0.118261	96.4843	154.762	DHPS_STAAM
SA564	6h	132.143	0.118261	104.338	167.359	DHPS_STAAM
SA564-ΔccpA	6h	114.136	0.118261	90.1197	144.553	DHPS_STAAM
SA564-ΔhptRS/ccpA	6h	136.607	0.118261	107.862	173.012	DHPS_STAAM
SA564-ΔhptRS	2h	25077.6	0.0510434	22689.8	27716.7	DLDH_STAAM
SA564	2h	25179.6	0.0510434	22782	27829.4	DLDH_STAAM
SA564-ΔccpA	2h	25675.3	0.0510434	23230.5	28377.3	DLDH_STAAM
SA564-ΔhptRS/ccpA	2h	25740.7	0.0510434	23289.7	28449.6	DLDH_STAAM
SA564-ΔhptRS	6h	28562.6	0.0510434	25842.9	31568.4	DLDH_STAAM
SA564	6h	27826.4	0.0510434	25176.8	30754.8	DLDH_STAAM
SA564-ΔccpA	6h	24371.4	0.0510434	22050.9	26936.3	DLDH_STAAM
SA564-ΔhptRS/ccpA	6h	26960.7	0.0510434	24393.6	29798	DLDH_STAAM
SA564-ΔhptRS	2h	10610.3	0.0676183	9292.4	12115.2	DLTA_STAAM
SA564	2h	10829.9	0.0676183	9484.69	12365.9	DLTA_STAAM
SA564-ΔccpA	2h	9603.83	0.0676183	8410.92	10965.9	DLTA_STAAM
SA564-ΔhptRS/ccpA	2h	9637.78	0.0676183	8440.66	11004.7	DLTA_STAAM
SA564-ΔhptRS	6h	9435.7	0.0676183	8263.68	10774	DLTA_STAAM
SA564	6h	9394.86	0.0676183	8227.91	10727.3	DLTA_STAAM
SA564-ΔccpA	6h	8946.34	0.0676183	7835.1	10215.2	DLTA_STAAM
SA564-ΔhptRS/ccpA	6h	9146.35	0.0676183	8010.27	10443.6	DLTA_STAAM
SA564-ΔhptRS	2h	22241.3	0.146916	16670.4	29674	DLTC_STAAM
SA564	2h	22704.6	0.146916	17017.6	30292	DLTC_STAAM
SA564-ΔccpA	2h	21907.2	0.146916	16419.9	29228.2	DLTC_STAAM
SA564-ΔhptRS/ccpA	2h	22809.5	0.146916	17096.2	30432	DLTC_STAAM
SA564-ΔhptRS	6h	14580.5	0.146916	10928.4	19453.1	DLTC_STAAM
SA564	6h	14692	0.146916	11012	19601.8	DLTC_STAAM
SA564-ΔccpA	6h	15650.4	0.146916	11730.3	20880.5	DLTC_STAAM
SA564-ΔhptRS/ccpA	6h	15775.6	0.146916	11824.1	21047.5	DLTC_STAAM
SA564-ΔhptRS	2h	1457.09	0.0843709	1231.08	1724.6	DNAA_STAAM
SA564	2h	1403.82	0.0843709	1186.07	1661.54	DNAA_STAAM
SA564-ΔccpA	2h	1031.68	0.0843709	871.654	1221.08	DNAA_STAAM
SA564-ΔhptRS/ccpA	2h	993.684	0.0843709	839.552	1176.11	DNAA_STAAM
SA564-ΔhptRS	6h	862.805	0.0843709	728.974	1021.21	DNAA_STAAM
SA564	6h	720.414	0.0843709	608.67	852.674	DNAA_STAAM
SA564-ΔccpA	6h	791.285	0.0843709	668.548	936.555	DNAA_STAAM
SA564-ΔhptRS/ccpA	6h	548.981	0.0843709	463.828	649.767	DNAA_STAAM
SA564-ΔhptRS	2h	4814.2	0.0381081	4461.3	5195.02	DNAG_STAAM
SA564	2h	4865.39	0.0381081	4508.74	5250.25	DNAG_STAAM
SA564-ΔccpA	2h	4448.39	0.0381081	4122.31	4800.27	DNAG_STAAM
SA564-ΔhptRS/ccpA	2h	4198.61	0.0381081	3890.84	4530.73	DNAG_STAAM
SA564-ΔhptRS	6h	3431.07	0.0381081	3179.56	3702.48	DNAG_STAAM
SA564	6h	3243.17	0.0381081	3005.43	3499.71	DNAG_STAAM
SA564-ΔccpA	6h	3604.73	0.0381081	3340.49	3889.87	DNAG_STAAM
SA564-ΔhptRS/ccpA	6h	3969.67	0.0381081	3678.68	4283.68	DNAG_STAAM
SA564-ΔhptRS	2h	5932.55	0.113029	4752.21	7406.05	DNAJ_STAAM
SA564	2h	5762.13	0.113029	4615.7	7193.3	DNAJ_STAAM
SA564-ΔccpA	2h	5886.75	0.113029	4715.52	7348.87	DNAJ_STAAM
SA564-ΔhptRS/ccpA	2h	5361.85	0.113029	4295.06	6693.6	DNAJ_STAAM
SA564-ΔhptRS	6h	5211.4	0.113029	4174.54	6505.78	DNAJ_STAAM
SA564	6h	5082.81	0.113029	4071.54	6345.26	DNAJ_STAAM
SA564-ΔccpA	6h	5514.06	0.113029	4416.98	6883.62	DNAJ_STAAM
SA564-ΔhptRS/ccpA	6h	5373.97	0.113029	4304.77	6708.73	DNAJ_STAAM
SA564-ΔhptRS	2h	19418.4	0.0418188	17890.1	21077.2	DNAK_STAAM
SA564	2h	19208	0.0418188	17696.3	20848.9	DNAK_STAAM
SA564-ΔccpA	2h	21110.5	0.0418188	19449	22913.8	DNAK_STAAM
SA564-ΔhptRS/ccpA	2h	16409.8	0.0418188	15118.4	17811.6	DNAK_STAAM
SA564-ΔhptRS	6h	15669.4	0.0418188	14436.1	17007.9	DNAK_STAAM
SA564	6h	15531.9	0.0418188	14309.5	16858.7	DNAK_STAAM
SA564-ΔccpA	6h	16431.1	0.0418188	15137.9	17834.7	DNAK_STAAM
SA564-ΔhptRS/ccpA	6h	14293.6	0.0418188	13168.7	15514.7	DNAK_STAAM
SA564-ΔhptRS	2h	4254.78	0.141771	3220.56	5621.1	DNLJ_STAAM
SA564	2h	4571.7	0.141771	3460.45	6039.8	DNLJ_STAAM
SA564-ΔccpA	2h	4374.01	0.141771	3310.82	5778.62	DNLJ_STAAM
SA564-ΔhptRS/ccpA	2h	9025.09	0.141771	6831.36	11923.3	DNLJ_STAAM
SA564-ΔhptRS	6h	4595.33	0.141771	3478.34	6071.02	DNLJ_STAAM
SA564	6h	4741.29	0.141771	3588.82	6263.85	DNLJ_STAAM
SA564-ΔccpA	6h	5231.77	0.141771	3960.08	6911.84	DNLJ_STAAM
SA564-ΔhptRS/ccpA	6h	12503	0.141771	9463.89	16518.1	DNLJ_STAAM
SA564-ΔhptRS	2h	8494.75	0.08329	7214.73	10001.9	DPO3B_STAAM
SA564	2h	8928.02	0.08329	7582.71	10512	DPO3B_STAAM
SA564-ΔccpA	2h	8855.78	0.08329	7521.37	10427	DPO3B_STAAM
SA564-ΔhptRS/ccpA	2h	7661.7	0.08329	6507.21	9021.02	DPO3B_STAAM
SA564-ΔhptRS	6h	17669.5	0.08329	15007	20804.4	DPO3B_STAAM
SA564	6h	16843.8	0.08329	14305.7	19832.2	DPO3B_STAAM
SA564-ΔccpA	6h	13931.9	0.08329	11832.6	16403.7	DPO3B_STAAM
SA564-ΔhptRS/ccpA	6h	9931.6	0.08329	8435.08	11693.6	DPO3B_STAAM
SA564-ΔhptRS	2h	14406.2	0.0326576	13496.3	15377.4	DPO4_STAAM
SA564	2h	14980.5	0.0326576	14034.4	15990.4	DPO4_STAAM
SA564-ΔccpA	2h	12879.7	0.0326576	12066.2	13748	DPO4_STAAM
SA564-ΔhptRS/ccpA	2h	13075.3	0.0326576	12249.5	13956.8	DPO4_STAAM
SA564-ΔhptRS	6h	12826.3	0.0326576	12016.2	13691	DPO4_STAAM
SA564	6h	12243.1	0.0326576	11469.9	13068.5	DPO4_STAAM
SA564-ΔccpA	6h	11569	0.0326576	10838.4	12349	DPO4_STAAM
SA564-ΔhptRS/ccpA	6h	11017	0.0326576	10321.1	11759.7	DPO4_STAAM
SA564-ΔhptRS	2h	6750.97	0.0956541	5592.68	8149.15	DTD_STAAM
SA564	2h	6659.65	0.0956541	5517.03	8038.93	DTD_STAAM
SA564-ΔccpA	2h	5880.71	0.0956541	4871.73	7098.65	DTD_STAAM
SA564-ΔhptRS/ccpA	2h	5562.32	0.0956541	4607.97	6714.33	DTD_STAAM
SA564-ΔhptRS	6h	6106.86	0.0956541	5059.08	7371.65	DTD_STAAM
SA564	6h	5448.42	0.0956541	4513.61	6576.84	DTD_STAAM
SA564-ΔccpA	6h	5500.18	0.0956541	4556.49	6639.31	DTD_STAAM
SA564-ΔhptRS/ccpA	6h	5308.95	0.0956541	4398.07	6408.48	DTD_STAAM
SA564-ΔhptRS	2h	2775.57	0.142107	2098.49	3671.12	DYR_STAAM
SA564	2h	2818.54	0.142107	2130.97	3727.94	DYR_STAAM
SA564-ΔccpA	2h	2700.24	0.142107	2041.53	3571.48	DYR_STAAM
SA564-ΔhptRS/ccpA	2h	3126.38	0.142107	2363.72	4135.11	DYR_STAAM
SA564-ΔhptRS	6h	3227.51	0.142107	2440.18	4268.87	DYR_STAAM
SA564	6h	3228.16	0.142107	2440.68	4269.74	DYR_STAAM
SA564-ΔccpA	6h	3358.7	0.142107	2539.37	4442.4	DYR_STAAM
SA564-ΔhptRS/ccpA	6h	3719.22	0.142107	2811.94	4919.24	DYR_STAAM
SA564-ΔhptRS	2h	8756.86	0.160495	6389.98	12000.5	EBPS_STAAM
SA564	2h	8927.48	0.160495	6514.48	12234.3	EBPS_STAAM
SA564-ΔccpA	2h	8347.22	0.160495	6091.06	11439.1	EBPS_STAAM
SA564-ΔhptRS/ccpA	2h	9109.52	0.160495	6647.31	12483.7	EBPS_STAAM
SA564-ΔhptRS	6h	11561.2	0.160495	8436.36	15843.6	EBPS_STAAM
SA564	6h	10515.6	0.160495	7673.36	14410.7	EBPS_STAAM
SA564-ΔccpA	6h	9771.45	0.160495	7130.33	13390.9	EBPS_STAAM
SA564-ΔhptRS/ccpA	6h	13690	0.160495	9989.72	18760.8	EBPS_STAAM
SA564-ΔhptRS	2h	4878.9	0.0369406	4531.81	5252.57	ECFA1_STAAM
SA564	2h	5164.95	0.0369406	4797.52	5560.53	ECFA1_STAAM
SA564-ΔccpA	2h	5944.34	0.0369406	5521.46	6399.61	ECFA1_STAAM
SA564-ΔhptRS/ccpA	2h	5568.34	0.0369406	5172.21	5994.81	ECFA1_STAAM
SA564-ΔhptRS	6h	10267.1	0.0369406	9536.68	11053.4	ECFA1_STAAM
SA564	6h	11118.2	0.0369406	10327.3	11969.7	ECFA1_STAAM
SA564-ΔccpA	6h	11602.5	0.0369406	10777.1	12491.1	ECFA1_STAAM
SA564-ΔhptRS/ccpA	6h	9874.34	0.0369406	9171.88	10630.6	ECFA1_STAAM
SA564-ΔhptRS	2h	30239.1	0.0392773	27998.3	32659.1	EFG_STAAM
SA564	2h	30064.2	0.0392773	27836.4	32470.2	EFG_STAAM
SA564-ΔccpA	2h	29177.5	0.0392773	27015.5	31512.6	EFG_STAAM
SA564-ΔhptRS/ccpA	2h	25838.3	0.0392773	23923.7	27906.1	EFG_STAAM
SA564-ΔhptRS	6h	20243.3	0.0392773	18743.3	21863.4	EFG_STAAM
SA564	6h	20379.6	0.0392773	18869.5	22010.6	EFG_STAAM
SA564-ΔccpA	6h	19494.3	0.0392773	18049.7	21054.4	EFG_STAAM
SA564-ΔhptRS/ccpA	6h	17839.2	0.0392773	16517.3	19266.8	EFG_STAAM
SA564-ΔhptRS	2h	16228.5	0.120638	12804.5	20568.1	EFP_STAAM
SA564	2h	15753.3	0.120638	12429.6	19965.9	EFP_STAAM
SA564-ΔccpA	2h	13715	0.120638	10821.3	17382.5	EFP_STAAM
SA564-ΔhptRS/ccpA	2h	11973.7	0.120638	9447.41	15175.6	EFP_STAAM
SA564-ΔhptRS	6h	13561.9	0.120638	10700.5	17188.5	EFP_STAAM
SA564	6h	12830.1	0.120638	10123.1	16261	EFP_STAAM
SA564-ΔccpA	6h	13025.1	0.120638	10277	16508.2	EFP_STAAM
SA564-ΔhptRS/ccpA	6h	11346.4	0.120638	8952.46	14380.5	EFP_STAAM
SA564-ΔhptRS	2h	32618.5	0.0505507	29541.2	36016.4	EFTS_STAAM
SA564	2h	32668.3	0.0505507	29586.3	36071.4	EFTS_STAAM
SA564-ΔccpA	2h	30686.2	0.0505507	27791.2	33882.8	EFTS_STAAM
SA564-ΔhptRS/ccpA	2h	30992.7	0.0505507	28068.8	34221.3	EFTS_STAAM
SA564-ΔhptRS	6h	26489.1	0.0505507	23990.1	29248.5	EFTS_STAAM
SA564	6h	26060.2	0.0505507	23601.6	28774.9	EFTS_STAAM
SA564-ΔccpA	6h	25102.3	0.0505507	22734	27717.2	EFTS_STAAM
SA564-ΔhptRS/ccpA	6h	28360.9	0.0505507	25685.2	31315.2	EFTS_STAAM
SA564-ΔhptRS	2h	101692	0.0579475	90772.9	113924	EFTU_STAAM
SA564	2h	102061	0.0579475	91102.3	114338	EFTU_STAAM
SA564-ΔccpA	2h	98425.9	0.0579475	87857.6	110265	EFTU_STAAM
SA564-ΔhptRS/ccpA	2h	104438	0.0579475	93224.4	117001	EFTU_STAAM
SA564-ΔhptRS	6h	80908.4	0.0579475	72221.1	90640.8	EFTU_STAAM
SA564	6h	77825.8	0.0579475	69469.4	87187.3	EFTU_STAAM
SA564-ΔccpA	6h	73305.8	0.0579475	65434.8	82123.7	EFTU_STAAM
SA564-ΔhptRS/ccpA	6h	75369.5	0.0579475	67276.9	84435.6	EFTU_STAAM
SA564-ΔhptRS	2h	35197.8	0.0626385	31130.5	39796.4	ENO_STAAM
SA564	2h	36229.7	0.0626385	32043.3	40963.2	ENO_STAAM
SA564-ΔccpA	2h	26841.7	0.0626385	23740.1	30348.6	ENO_STAAM
SA564-ΔhptRS/ccpA	2h	33305.8	0.0626385	29457.2	37657.2	ENO_STAAM
SA564-ΔhptRS	6h	39674.8	0.0626385	35090.3	44858.4	ENO_STAAM
SA564	6h	37576.2	0.0626385	33234.1	42485.5	ENO_STAAM
SA564-ΔccpA	6h	34240.3	0.0626385	30283.7	38713.9	ENO_STAAM
SA564-ΔhptRS/ccpA	6h	46259	0.0626385	40913.6	52302.7	ENO_STAAM
SA564-ΔhptRS	2h	1536.32	0.14251	1160.16	2034.44	ERA_STAAM
SA564	2h	1388.35	0.14251	1048.42	1838.49	ERA_STAAM
SA564-ΔccpA	2h	1157.45	0.14251	874.053	1532.73	ERA_STAAM
SA564-ΔhptRS/ccpA	2h	1360.37	0.14251	1027.29	1801.44	ERA_STAAM
SA564-ΔhptRS	6h	1745.9	0.14251	1318.43	2311.97	ERA_STAAM
SA564	6h	1746.84	0.14251	1319.14	2313.22	ERA_STAAM
SA564-ΔccpA	6h	1678.59	0.14251	1267.6	2222.84	ERA_STAAM
SA564-ΔhptRS/ccpA	6h	1676.16	0.14251	1265.76	2219.62	ERA_STAAM
SA564-ΔhptRS	2h	7023.7	0.19115	4819.2	10236.6	ERMA_STAAM
SA564	2h	7287.96	0.19115	5000.52	10621.8	ERMA_STAAM
SA564-ΔccpA	2h	14584.7	0.19115	10007.1	21256.3	ERMA_STAAM
SA564-ΔhptRS/ccpA	2h	16191.5	0.19115	11109.5	23598.2	ERMA_STAAM
SA564-ΔhptRS	6h	16347.1	0.19115	11216.3	23824.9	ERMA_STAAM
SA564	6h	14791.4	0.19115	10148.9	21557.5	ERMA_STAAM
SA564-ΔccpA	6h	17586.1	0.19115	12066.4	25630.7	ERMA_STAAM
SA564-ΔhptRS/ccpA	6h	21130.3	0.19115	14498.2	30796.1	ERMA_STAAM
SA564-ΔhptRS	2h	6061.65	0.0564493	5415.21	6785.26	ESSA_STAAM
SA564	2h	6370.54	0.0564493	5691.15	7131.02	ESSA_STAAM
SA564-ΔccpA	2h	6666.69	0.0564493	5955.73	7462.53	ESSA_STAAM
SA564-ΔhptRS/ccpA	2h	7094.74	0.0564493	6338.12	7941.67	ESSA_STAAM
SA564-ΔhptRS	6h	7195.93	0.0564493	6428.53	8054.95	ESSA_STAAM
SA564	6h	7305.15	0.0564493	6526.09	8177.2	ESSA_STAAM
SA564-ΔccpA	6h	7297.86	0.0564493	6519.58	8169.04	ESSA_STAAM
SA564-ΔhptRS/ccpA	6h	5933.62	0.0564493	5300.83	6641.95	ESSA_STAAM
SA564-ΔhptRS	2h	6250.6	0.102603	5109.25	7646.91	ESXA_STAAM
SA564	2h	6291	0.102603	5142.28	7696.33	ESXA_STAAM
SA564-ΔccpA	2h	4458.22	0.102603	3644.16	5454.14	ESXA_STAAM
SA564-ΔhptRS/ccpA	2h	3792.06	0.102603	3099.64	4639.16	ESXA_STAAM
SA564-ΔhptRS	6h	6670.97	0.102603	5452.86	8161.18	ESXA_STAAM
SA564	6h	5930.06	0.102603	4847.24	7254.76	ESXA_STAAM
SA564-ΔccpA	6h	5915.96	0.102603	4835.72	7237.51	ESXA_STAAM
SA564-ΔhptRS/ccpA	6h	5432.32	0.102603	4440.39	6645.84	ESXA_STAAM
SA564-ΔhptRS	2h	1636.87	0.14864	1222.49	2191.71	EX7L_STAAM
SA564	2h	1641.8	0.14864	1226.17	2198.31	EX7L_STAAM
SA564-ΔccpA	2h	2433.42	0.14864	1817.39	3258.26	EX7L_STAAM
SA564-ΔhptRS/ccpA	2h	2343.76	0.14864	1750.43	3138.21	EX7L_STAAM
SA564-ΔhptRS	6h	3002.58	0.14864	2242.47	4020.35	EX7L_STAAM
SA564	6h	3158.56	0.14864	2358.96	4229.2	EX7L_STAAM
SA564-ΔccpA	6h	3819.64	0.14864	2852.68	5114.35	EX7L_STAAM
SA564-ΔhptRS/ccpA	6h	3517.13	0.14864	2626.76	4709.32	EX7L_STAAM
SA564-ΔhptRS	2h	11449.5	0.0954203	9494.83	13806.6	EZRA_STAAM
SA564	2h	11648.1	0.0954203	9659.49	14046	EZRA_STAAM
SA564-ΔccpA	2h	11757.5	0.0954203	9750.23	14178	EZRA_STAAM
SA564-ΔhptRS/ccpA	2h	14815	0.0954203	12285.7	17864.9	EZRA_STAAM
SA564-ΔhptRS	6h	14631.5	0.0954203	12133.6	17643.7	EZRA_STAAM
SA564	6h	15020.3	0.0954203	12456	18112.5	EZRA_STAAM
SA564-ΔccpA	6h	14927.7	0.0954203	12379.2	18000.9	EZRA_STAAM
SA564-ΔhptRS/ccpA	6h	18557.5	0.0954203	15389.3	22377.9	EZRA_STAAM
SA564-ΔhptRS	2h	11013.9	0.0617509	9757.68	12431.8	FABD_STAAM
SA564	2h	11224.4	0.0617509	9944.15	12669.4	FABD_STAAM
SA564-ΔccpA	2h	10226.9	0.0617509	9060.43	11543.5	FABD_STAAM
SA564-ΔhptRS/ccpA	2h	11388.1	0.0617509	10089.2	12854.2	FABD_STAAM
SA564-ΔhptRS	6h	8626.41	0.0617509	7642.5	9736.99	FABD_STAAM
SA564	6h	8451.8	0.0617509	7487.8	9539.89	FABD_STAAM
SA564-ΔccpA	6h	8176.22	0.0617509	7243.66	9228.84	FABD_STAAM
SA564-ΔhptRS/ccpA	6h	9850.17	0.0617509	8726.68	11118.3	FABD_STAAM
SA564-ΔhptRS	2h	14970.9	0.108739	12094.3	18531.7	FABF_STAAM
SA564	2h	14855.3	0.108739	12000.9	18388.6	FABF_STAAM
SA564-ΔccpA	2h	12685.5	0.108739	10248	15702.7	FABF_STAAM
SA564-ΔhptRS/ccpA	2h	13667.5	0.108739	11041.3	16918.4	FABF_STAAM
SA564-ΔhptRS	6h	10144.1	0.108739	8194.9	12556.8	FABF_STAAM
SA564	6h	10123.6	0.108739	8178.34	12531.5	FABF_STAAM
SA564-ΔccpA	6h	9587.56	0.108739	7745.32	11868	FABF_STAAM
SA564-ΔhptRS/ccpA	6h	10624.3	0.108739	8582.86	13151.3	FABF_STAAM
SA564-ΔhptRS	2h	11890.2	0.0614389	10541	13412.3	FABG_STAAM
SA564	2h	12109.6	0.0614389	10735.4	13659.7	FABG_STAAM
SA564-ΔccpA	2h	10119.9	0.0614389	8971.47	11415.2	FABG_STAAM
SA564-ΔhptRS/ccpA	2h	11425.7	0.0614389	10129.1	12888.2	FABG_STAAM
SA564-ΔhptRS	6h	12107.3	0.0614389	10733.4	13657.1	FABG_STAAM
SA564	6h	11924	0.0614389	10570.9	13450.4	FABG_STAAM
SA564-ΔccpA	6h	10931.8	0.0614389	9691.25	12331.1	FABG_STAAM
SA564-ΔhptRS/ccpA	6h	11703.5	0.0614389	10375.4	13201.6	FABG_STAAM
SA564-ΔhptRS	2h	10219.2	0.0812442	8713.35	11985.2	FABH_STAAM
SA564	2h	10716.9	0.0812442	9137.74	12569	FABH_STAAM
SA564-ΔccpA	2h	9799.27	0.0812442	8355.31	11492.8	FABH_STAAM
SA564-ΔhptRS/ccpA	2h	10689.9	0.0812442	9114.68	12537.3	FABH_STAAM
SA564-ΔhptRS	6h	9902.21	0.0812442	8443.08	11613.5	FABH_STAAM
SA564	6h	9707.11	0.0812442	8276.73	11384.7	FABH_STAAM
SA564-ΔccpA	6h	10158.5	0.0812442	8661.61	11914.1	FABH_STAAM
SA564-ΔhptRS/ccpA	6h	11375.3	0.0812442	9699.14	13341.2	FABH_STAAM
SA564-ΔhptRS	2h	11196.8	0.095217	9275.94	13515.4	FABZ_STAAM
SA564	2h	11121	0.095217	9213.15	13423.9	FABZ_STAAM
SA564-ΔccpA	2h	9569.72	0.095217	7928	11551.4	FABZ_STAAM
SA564-ΔhptRS/ccpA	2h	9517.81	0.095217	7884.99	11488.8	FABZ_STAAM
SA564-ΔhptRS	6h	10748	0.095217	8904.11	12973.6	FABZ_STAAM
SA564	6h	10714.9	0.095217	8876.68	12933.7	FABZ_STAAM
SA564-ΔccpA	6h	8857.22	0.095217	7337.73	10691.4	FABZ_STAAM
SA564-ΔhptRS/ccpA	6h	9245.74	0.095217	7659.6	11160.3	FABZ_STAAM
SA564-ΔhptRS	2h	1582.53	0.164241	1143.84	2189.47	FEMA_STAAM
SA564	2h	1391.83	0.164241	1006	1925.62	FEMA_STAAM
SA564-ΔccpA	2h	918.646	0.164241	663.99	1270.97	FEMA_STAAM
SA564-ΔhptRS/ccpA	2h	1564.39	0.164241	1130.73	2164.37	FEMA_STAAM
SA564-ΔhptRS	6h	916.417	0.164241	662.379	1267.88	FEMA_STAAM
SA564	6h	1036.17	0.164241	748.938	1433.57	FEMA_STAAM
SA564-ΔccpA	6h	915.91	0.164241	662.013	1267.18	FEMA_STAAM
SA564-ΔhptRS/ccpA	6h	1258.8	0.164241	909.852	1741.58	FEMA_STAAM
SA564-ΔhptRS	2h	4490.08	0.188597	3092.85	6518.52	FEMB_STAAM
SA564	2h	4408.04	0.188597	3036.34	6399.42	FEMB_STAAM
SA564-ΔccpA	2h	3708.03	0.188597	2554.16	5383.18	FEMB_STAAM
SA564-ΔhptRS/ccpA	2h	3514.23	0.188597	2420.67	5101.81	FEMB_STAAM
SA564-ΔhptRS	6h	8411.02	0.188597	5793.67	12210.8	FEMB_STAAM
SA564	6h	7918.19	0.188597	5454.2	11495.3	FEMB_STAAM
SA564-ΔccpA	6h	6294.89	0.188597	4336.04	9138.67	FEMB_STAAM
SA564-ΔhptRS/ccpA	6h	4310.56	0.188597	2969.2	6257.91	FEMB_STAAM
SA564-ΔhptRS	2h	4074.84	0.0516838	3675.1	4518.06	FEMX_STAAM
SA564	2h	3840.79	0.0516838	3464.01	4258.55	FEMX_STAAM
SA564-ΔccpA	2h	3778.93	0.0516838	3408.23	4189.97	FEMX_STAAM
SA564-ΔhptRS/ccpA	2h	3827.62	0.0516838	3452.13	4243.94	FEMX_STAAM
SA564-ΔhptRS	6h	6543.8	0.0516838	5901.86	7255.56	FEMX_STAAM
SA564	6h	6113.92	0.0516838	5514.15	6778.92	FEMX_STAAM
SA564-ΔccpA	6h	7124.51	0.0516838	6425.6	7899.43	FEMX_STAAM
SA564-ΔhptRS/ccpA	6h	6073.25	0.0516838	5477.47	6733.83	FEMX_STAAM
SA564-ΔhptRS	2h	28096.1	0.163014	20403.7	38688.5	FENR_STAAM
SA564	2h	29726.2	0.163014	21587.5	40933.2	FENR_STAAM
SA564-ΔccpA	2h	29395.6	0.163014	21347.5	40478	FENR_STAAM
SA564-ΔhptRS/ccpA	2h	32107.3	0.163014	23316.7	44212	FENR_STAAM
SA564-ΔhptRS	6h	29140.9	0.163014	21162.5	40127.3	FENR_STAAM
SA564	6h	28174.3	0.163014	20460.5	38796.2	FENR_STAAM
SA564-ΔccpA	6h	28807	0.163014	20920	39667.4	FENR_STAAM
SA564-ΔhptRS/ccpA	6h	31478.6	0.163014	22860.2	43346.3	FENR_STAAM
SA564-ΔhptRS	2h	4426.77	0.0560817	3957.59	4951.58	FLIPR_STAAM
SA564	2h	4166.12	0.0560817	3724.56	4660.03	FLIPR_STAAM
SA564-ΔccpA	2h	4260.79	0.0560817	3809.2	4765.92	FLIPR_STAAM
SA564-ΔhptRS/ccpA	2h	3755.16	0.0560817	3357.16	4200.35	FLIPR_STAAM
SA564-ΔhptRS	6h	3843.97	0.0560817	3436.55	4299.68	FLIPR_STAAM
SA564	6h	3707.78	0.0560817	3314.8	4147.35	FLIPR_STAAM
SA564-ΔccpA	6h	3770.14	0.0560817	3370.55	4217.11	FLIPR_STAAM
SA564-ΔhptRS/ccpA	6h	3124.17	0.0560817	2793.05	3494.55	FLIPR_STAAM
SA564-ΔhptRS	2h	3498.08	0.0349761	3262	3751.24	FMT_STAAM
SA564	2h	3639.69	0.0349761	3394.06	3903.1	FMT_STAAM
SA564-ΔccpA	2h	2781.98	0.0349761	2594.23	2983.32	FMT_STAAM
SA564-ΔhptRS/ccpA	2h	2816.33	0.0349761	2626.26	3020.15	FMT_STAAM
SA564-ΔhptRS	6h	3047.45	0.0349761	2841.78	3268	FMT_STAAM
SA564	6h	3072.51	0.0349761	2865.15	3294.87	FMT_STAAM
SA564-ΔccpA	6h	2610.67	0.0349761	2434.49	2799.61	FMT_STAAM
SA564-ΔhptRS/ccpA	6h	2477.28	0.0349761	2310.09	2656.56	FMT_STAAM
SA564-ΔhptRS	2h	17283.4	0.055198	15478.9	19298.3	FMTA_STAAM
SA564	2h	16891.2	0.055198	15127.6	18860.3	FMTA_STAAM
SA564-ΔccpA	2h	26378.2	0.055198	23624.1	29453.4	FMTA_STAAM
SA564-ΔhptRS/ccpA	2h	28035.1	0.055198	25108	31303.4	FMTA_STAAM
SA564-ΔhptRS	6h	18441.3	0.055198	16515.9	20591.2	FMTA_STAAM
SA564	6h	18645.6	0.055198	16698.8	20819.3	FMTA_STAAM
SA564-ΔccpA	6h	17943.1	0.055198	16069.7	20034.9	FMTA_STAAM
SA564-ΔhptRS/ccpA	6h	23398.4	0.055198	20955.4	26126.2	FMTA_STAAM
SA564-ΔhptRS	2h	3095.8	0.111858	2485.39	3856.12	FOLB_STAAM
SA564	2h	3023.83	0.111858	2427.61	3766.48	FOLB_STAAM
SA564-ΔccpA	2h	2858.31	0.111858	2294.73	3560.31	FOLB_STAAM
SA564-ΔhptRS/ccpA	2h	2724.46	0.111858	2187.27	3393.59	FOLB_STAAM
SA564-ΔhptRS	6h	3048.04	0.111858	2447.05	3796.63	FOLB_STAAM
SA564	6h	2946.63	0.111858	2365.64	3670.32	FOLB_STAAM
SA564-ΔccpA	6h	3137.04	0.111858	2518.5	3907.49	FOLB_STAAM
SA564-ΔhptRS/ccpA	6h	3324.41	0.111858	2668.93	4140.88	FOLB_STAAM
SA564-ΔhptRS	2h	8673.01	0.0547832	7789.75	9656.42	FOLD_STAAM
SA564	2h	9026.64	0.0547832	8107.36	10050.1	FOLD_STAAM
SA564-ΔccpA	2h	9156.73	0.0547832	8224.2	10195	FOLD_STAAM
SA564-ΔhptRS/ccpA	2h	9782.94	0.0547832	8786.64	10892.2	FOLD_STAAM
SA564-ΔhptRS	6h	14530.1	0.0547832	13050.3	16177.6	FOLD_STAAM
SA564	6h	14217.1	0.0547832	12769.2	15829.1	FOLD_STAAM
SA564-ΔccpA	6h	16337.5	0.0547832	14673.7	18190	FOLD_STAAM
SA564-ΔhptRS/ccpA	6h	20690.1	0.0547832	18583	23036.1	FOLD_STAAM
SA564-ΔhptRS	2h	10367.6	0.0469963	9455.18	11368.2	FTHS_STAAM
SA564	2h	11138.2	0.0469963	10157.9	12213.1	FTHS_STAAM
SA564-ΔccpA	2h	15481.7	0.0469963	14119.1	16975.8	FTHS_STAAM
SA564-ΔhptRS/ccpA	2h	18062.9	0.0469963	16473.1	19806	FTHS_STAAM
SA564-ΔhptRS	6h	16296.5	0.0469963	14862.2	17869.2	FTHS_STAAM
SA564	6h	16324.4	0.0469963	14887.7	17899.8	FTHS_STAAM
SA564-ΔccpA	6h	18133.6	0.0469963	16537.6	19883.5	FTHS_STAAM
SA564-ΔhptRS/ccpA	6h	26986	0.0469963	24610.9	29590.2	FTHS_STAAM
SA564-ΔhptRS	2h	7004.9	0.0881463	5892.8	8326.87	FTN_STAAM
SA564	2h	6983.04	0.0881463	5874.41	8300.89	FTN_STAAM
SA564-ΔccpA	2h	6711.33	0.0881463	5645.84	7977.9	FTN_STAAM
SA564-ΔhptRS/ccpA	2h	6696.55	0.0881463	5633.4	7960.33	FTN_STAAM
SA564-ΔhptRS	6h	12380.7	0.0881463	10415.2	14717.2	FTN_STAAM
SA564	6h	11908.4	0.0881463	10017.8	14155.7	FTN_STAAM
SA564-ΔccpA	6h	15689	0.0881463	13198.2	18649.8	FTN_STAAM
SA564-ΔhptRS/ccpA	6h	12621.1	0.0881463	10617.4	15003	FTN_STAAM
SA564-ΔhptRS	2h	6006.48	0.0767504	5166.82	6982.6	FTSA_STAAM
SA564	2h	6263.16	0.0767504	5387.62	7280.99	FTSA_STAAM
SA564-ΔccpA	2h	6515.73	0.0767504	5604.88	7574.6	FTSA_STAAM
SA564-ΔhptRS/ccpA	2h	6384.35	0.0767504	5491.86	7421.87	FTSA_STAAM
SA564-ΔhptRS	6h	8391.59	0.0767504	7218.5	9755.31	FTSA_STAAM
SA564	6h	8264.56	0.0767504	7109.23	9607.63	FTSA_STAAM
SA564-ΔccpA	6h	8306.41	0.0767504	7145.23	9656.29	FTSA_STAAM
SA564-ΔhptRS/ccpA	6h	8229.54	0.0767504	7079.11	9566.93	FTSA_STAAM
SA564-ΔhptRS	2h	15933.7	0.0626731	14091.5	18016.8	FTSZ_STAAM
SA564	2h	16073.9	0.0626731	14215.4	18175.2	FTSZ_STAAM
SA564-ΔccpA	2h	16103.2	0.0626731	14241.4	18208.5	FTSZ_STAAM
SA564-ΔhptRS/ccpA	2h	17116.8	0.0626731	15137.8	19354.5	FTSZ_STAAM
SA564-ΔhptRS	6h	18245.8	0.0626731	16136.2	20631.1	FTSZ_STAAM
SA564	6h	17708.1	0.0626731	15660.7	20023.1	FTSZ_STAAM
SA564-ΔccpA	6h	17417.9	0.0626731	15404	19695	FTSZ_STAAM
SA564-ΔhptRS/ccpA	6h	18329.6	0.0626731	16210.3	20725.9	FTSZ_STAAM
SA564-ΔhptRS	2h	7813.21	0.063499	6898.29	8849.48	FUMC_STAAM
SA564	2h	7985.62	0.063499	7050.51	9044.75	FUMC_STAAM
SA564-ΔccpA	2h	11147.1	0.063499	9841.8	12625.6	FUMC_STAAM
SA564-ΔhptRS/ccpA	2h	10571.7	0.063499	9333.79	11973.9	FUMC_STAAM
SA564-ΔhptRS	6h	8909.48	0.063499	7866.19	10091.1	FUMC_STAAM
SA564	6h	9176.33	0.063499	8101.79	10393.4	FUMC_STAAM
SA564-ΔccpA	6h	11287.1	0.063499	9965.35	12784.1	FUMC_STAAM
SA564-ΔhptRS/ccpA	6h	10752.9	0.063499	9493.79	12179.1	FUMC_STAAM
SA564-ΔhptRS	2h	45360.5	0.0622176	40152.2	51244.4	G3P1_STAAM
SA564	2h	45102.2	0.0622176	39923.6	50952.7	G3P1_STAAM
SA564-ΔccpA	2h	30265.8	0.0622176	26790.7	34191.7	G3P1_STAAM
SA564-ΔhptRS/ccpA	2h	28294.8	0.0622176	25046	31965.1	G3P1_STAAM
SA564-ΔhptRS	6h	37302	0.0622176	33019	42140.7	G3P1_STAAM
SA564	6h	36374.8	0.0622176	32198.3	41093.2	G3P1_STAAM
SA564-ΔccpA	6h	33092.3	0.0622176	29292.6	37384.9	G3P1_STAAM
SA564-ΔhptRS/ccpA	6h	32939.8	0.0622176	29157.7	37212.6	G3P1_STAAM
SA564-ΔhptRS	2h	8307.77	0.105049	6760.85	10208.6	G3P2_STAAM
SA564	2h	8162.74	0.105049	6642.83	10030.4	G3P2_STAAM
SA564-ΔccpA	2h	8604.54	0.105049	7002.36	10573.3	G3P2_STAAM
SA564-ΔhptRS/ccpA	2h	7953.68	0.105049	6472.69	9773.52	G3P2_STAAM
SA564-ΔhptRS	6h	9772.25	0.105049	7952.64	12008.2	G3P2_STAAM
SA564	6h	9833.25	0.105049	8002.28	12083.1	G3P2_STAAM
SA564-ΔccpA	6h	8708.5	0.105049	7086.96	10701	G3P2_STAAM
SA564-ΔhptRS/ccpA	6h	7745.34	0.105049	6303.14	9517.51	G3P2_STAAM
SA564-ΔhptRS	2h	12807.1	0.0477721	11662.2	14064.5	G6PI_STAAM
SA564	2h	13239.3	0.0477721	12055.7	14539	G6PI_STAAM
SA564-ΔccpA	2h	14040.8	0.0477721	12785.6	15419.2	G6PI_STAAM
SA564-ΔhptRS/ccpA	2h	15677.7	0.0477721	14276.1	17216.8	G6PI_STAAM
SA564-ΔhptRS	6h	17585.6	0.0477721	16013.5	19312.1	G6PI_STAAM
SA564	6h	17624.9	0.0477721	16049.3	19355.2	G6PI_STAAM
SA564-ΔccpA	6h	18823.1	0.0477721	17140.4	20671.1	G6PI_STAAM
SA564-ΔhptRS/ccpA	6h	25492.6	0.0477721	23213.6	27995.3	G6PI_STAAM
SA564-ΔhptRS	2h	8185.51	0.05381	7365.98	9096.23	GATA_STAAM
SA564	2h	8219.34	0.05381	7396.42	9133.82	GATA_STAAM
SA564-ΔccpA	2h	7512.18	0.05381	6760.06	8347.99	GATA_STAAM
SA564-ΔhptRS/ccpA	2h	8105.71	0.05381	7294.16	9007.54	GATA_STAAM
SA564-ΔhptRS	6h	7928.61	0.05381	7134.79	8810.74	GATA_STAAM
SA564	6h	7763.87	0.05381	6986.55	8627.68	GATA_STAAM
SA564-ΔccpA	6h	7729.87	0.05381	6955.95	8589.89	GATA_STAAM
SA564-ΔhptRS/ccpA	6h	8056.57	0.05381	7249.95	8952.95	GATA_STAAM
SA564-ΔhptRS	2h	9041.18	0.0623224	8001.39	10216.1	GATB_STAAM
SA564	2h	9181.94	0.0623224	8125.96	10375.1	GATB_STAAM
SA564-ΔccpA	2h	8575.61	0.0623224	7589.36	9690.03	GATB_STAAM
SA564-ΔhptRS/ccpA	2h	8842.23	0.0623224	7825.32	9991.29	GATB_STAAM
SA564-ΔhptRS	6h	8047.47	0.0623224	7121.96	9093.25	GATB_STAAM
SA564	6h	7973.58	0.0623224	7056.56	9009.75	GATB_STAAM
SA564-ΔccpA	6h	8053.74	0.0623224	7127.51	9100.34	GATB_STAAM
SA564-ΔhptRS/ccpA	6h	8194.89	0.0623224	7252.42	9259.82	GATB_STAAM
SA564-ΔhptRS	2h	11610.2	0.102064	9502.99	14184.7	GATC_STAAM
SA564	2h	11933.9	0.102064	9767.95	14580.2	GATC_STAAM
SA564-ΔccpA	2h	10556.5	0.102064	8640.48	12897.3	GATC_STAAM
SA564-ΔhptRS/ccpA	2h	11065.3	0.102064	9057.01	13519	GATC_STAAM
[truncated: 3,044 more rows]

## Sheet: Table F
Table F. The relative normalized abundance, standard error, lower 95% confidence interval, and upper 95% confidence interval were computed for all proteins assuming a 2-way interaction (m x h | s). These values were accepted only if a 3-way interaction was rejected and a significant 2-way interaction was identified between media and hour.
[truncated: 2,005 more rows]

[truncated: 4 more sheets: Table G, Table H, Table I, Table J]
