# Supplementary material for: Coordinated regulation of transcription by CcpA and the Staphylococcus aureus two-component system HptRS
Source: PLoS One. 2018 Dec 12;13(12):e0207161. doi: 10.1371/journal.pone.0207161 (PMC6291074; doi:10.1371/journal.pone.0207161)
Supplement: S3 File — (XLSX) [file pone.0207161.s003.xlsx]

## Sheet: Table of Contents
Table of Contents				Pages
Table A:	3-way interaction (s x m x h) multiple comparison p-values			S2-3539
Table B:	2-way interaction (s x m | h) multiple comparisons p-values			S3540-4365
Table C:	2-way interaction (s x h | m) multiple comparisons p-values			S4366-5190
Table D:	2-way interaction (m x h | s) multiple comparisons p-values			S5191-5279
Table E:	Main effect of hour (h) comparison p-values			S5280-5294
Table F:	Main effect of media (m) comparison p-values			S5295-5309
Table G:	Main effect of strain (s) comparison p-values			S5310-5398

## Sheet: Table A
Table A. The statistical estimate, standard error (SE), z-ratio, and p-values for each simple effect of a 3-way interaction are listed. This dataset was utilized for proteins with a significant three way interaction of strain, media, and hour (s x m x h).
Simple Effects (s x m x h)	estimate	SE	z.ratio	p.value	Protein	Number Peptides/Protein
SA564-ΔhptRS, TSB-dex, 2h - SA564, TSB-dex, 2h	0.0273429	0.104568	0.261483	1	6PGD_STAAM	67
SA564-ΔhptRS, TSB-dex, 2h - SA564-ΔccpA, TSB-dex 2h	0.196095	0.104568	1.87528	0.887446	6PGD_STAAM	67
SA564-ΔhptRS, TSB-dex, 2h - SA564-ΔhptRS/ccpA, TSB-dex, 2h	0.174021	0.104568	1.66419	0.95595	6PGD_STAAM	67
SA564-ΔhptRS, TSB-dex, 2h - SA564-ΔhptRS, TSB, 2h	0.0853672	0.104568	0.816376	0.999986	6PGD_STAAM	67
SA564-ΔhptRS, TSB-dex, 2h - SA564, TSB, 2h	0.0545199	0.104568	0.52138	1	6PGD_STAAM	67
SA564-ΔhptRS, TSB-dex, 2h - SA564-ΔccpA, TSB, 2h	0.318912	0.104568	3.04979	0.148526	6PGD_STAAM	67
SA564-ΔhptRS, TSB-dex, 2h - SA564-ΔhptRS/ccpA, TSB, 2h	0.234726	0.104568	2.24471	0.665005	6PGD_STAAM	67
SA564-ΔhptRS, TSB-dex, 2h - SA564-ΔhptRS, TSB-dex, 6h	-0.0350353	0.104568	-0.335046	1	6PGD_STAAM	67
SA564-ΔhptRS, TSB-dex, 2h - SA564, TSB-dex, 6h	-0.0430942	0.104568	-0.412114	1	6PGD_STAAM	67
SA564-ΔhptRS, TSB-dex, 2h - SA564-ΔccpA, TSB-dex, 6h	0.135064	0.104568	1.29163	0.996245	6PGD_STAAM	67
SA564-ΔhptRS, TSB-dex, 2h - SA564-ΔhptRS/ccpA, TSB-dex, 6h	0.0792714	0.104568	0.758081	0.999995	6PGD_STAAM	67
SA564-ΔhptRS, TSB-dex, 2h - SA564-ΔhptRS, TSB, 6h	0.151822	0.104568	1.45189	0.987435	6PGD_STAAM	67
SA564-ΔhptRS, TSB-dex, 2h - SA564, TSB, 6h	0.181235	0.104568	1.73317	0.938304	6PGD_STAAM	67
SA564-ΔhptRS, TSB-dex, 2h - SA564-ΔccpA, TSB, 6h	0.233892	0.104568	2.23674	0.670849	6PGD_STAAM	67
SA564-ΔhptRS, TSB-dex, 2h - SA564-ΔhptRS/ccpA, TSB, 6h	0.165939	0.104568	1.5869	0.970954	6PGD_STAAM	67
SA564, TSB-dex, 2h - SA564-ΔccpA, TSB-dex, 2h	0.168752	0.104568	1.6138	0.966259	6PGD_STAAM	67
SA564, TSB-dex, 2h - SA564-ΔhptRS/ccpA, TSB-dex, 2h	0.146679	0.104568	1.4027	0.991094	6PGD_STAAM	67
SA564, TSB-dex, 2h - SA564-ΔhptRS, TSB, 2h	0.0580242	0.104568	0.554892	1	6PGD_STAAM	67
SA564, TSB-dex, 2h - SA564, TSB, 2h	0.027177	0.104568	0.259896	1	6PGD_STAAM	67
SA564, TSB-dex, 2h - SA564-ΔccpA, TSB, 2h	0.291569	0.104568	2.78831	0.275529	6PGD_STAAM	67
SA564, TSB-dex, 2h - SA564-ΔhptRS/ccpA, TSB, 2h	0.207383	0.104568	1.98322	0.834976	6PGD_STAAM	67
SA564, TSB-dex, 2h - SA564-ΔhptRS, TSB-dex, 6h	-0.0623782	0.104568	-0.596529	1	6PGD_STAAM	67
SA564, TSB-dex, 2h - SA564, TSB-dex, 6h	-0.0704371	0.104568	-0.673598	0.999999	6PGD_STAAM	67
SA564, TSB-dex, 2h - SA564-ΔccpA, TSB-dex, 6h	0.107721	0.104568	1.03015	0.999724	6PGD_STAAM	67
SA564, TSB-dex, 2h - SA564-ΔhptRS/ccpA, TSB-dex, 6h	0.0519285	0.104568	0.496598	1	6PGD_STAAM	67
SA564, TSB-dex, 2h - SA564-ΔhptRS, TSB, 6h	0.12448	0.104568	1.19041	0.99848	6PGD_STAAM	67
SA564, TSB-dex, 2h - SA564, TSB, 6h	0.153892	0.104568	1.47169	0.985657	6PGD_STAAM	67
SA564, TSB-dex, 2h - SA564-ΔccpA, TSB, 6h	0.206549	0.104568	1.97525	0.839254	6PGD_STAAM	67
SA564, TSB-dex, 2h - SA564-ΔhptRS/ccpA, TSB, 6h	0.138596	0.104568	1.32541	0.995051	6PGD_STAAM	67
SA564-ΔccpA, TSB-dex, 2h - SA564-ΔhptRS/ccpA, TSB-dex, 2h	-0.0220736	0.104568	-0.211092	1	6PGD_STAAM	67
SA564-ΔccpA, TSB-dex, 2h - SA564-ΔhptRS, TSB, 2h	-0.110728	0.104568	-1.0589	0.999615	6PGD_STAAM	67
SA564-ΔccpA, TSB-dex, 2h - SA564, TSB, 2h	-0.141575	0.104568	-1.3539	0.993812	6PGD_STAAM	67
SA564-ΔccpA, TSB-dex, 2h - SA564-ΔccpA, TSB, 2h	0.122817	0.104568	1.17451	0.998696	6PGD_STAAM	67
SA564-ΔccpA, TSB-dex, 2h - SA564-ΔhptRS/ccpA, TSB, 2h	0.0386306	0.104568	0.369429	1	6PGD_STAAM	67
SA564-ΔccpA, TSB-dex, 2h - SA564-ΔhptRS, TSB-dex, 6h	-0.23113	0.104568	-2.21032	0.690004	6PGD_STAAM	67
SA564-ΔccpA, TSB-dex, 2h - SA564, TSB-dex, 6h	-0.239189	0.104568	-2.28739	0.633278	6PGD_STAAM	67
SA564-ΔccpA, TSB-dex, 2h - SA564-ΔccpA, TSB-dex, 6h	-0.0610309	0.104568	-0.583645	1	6PGD_STAAM	67
SA564-ΔccpA, TSB-dex, 2h - SA564-ΔhptRS/ccpA, TSB-dex, 6h	-0.116824	0.104568	-1.1172	0.999271	6PGD_STAAM	67
SA564-ΔccpA, TSB-dex, 2h - SA564-ΔhptRS, TSB, 6h	-0.0442726	0.104568	-0.423384	1	6PGD_STAAM	67
SA564-ΔccpA, TSB-dex, 2h - SA564, TSB, 6h	-0.0148598	0.104568	-0.142106	1	6PGD_STAAM	67
SA564-ΔccpA, TSB-dex, 2h - SA564-ΔccpA, TSB, 6h	0.0377971	0.104568	0.361458	1	6PGD_STAAM	67
SA564-ΔccpA, TSB-dex, 2h - SA564-ΔhptRS/ccpA, TSB, 6h	-0.0301558	0.104568	-0.288384	1	6PGD_STAAM	67
SA564-ΔhptRS/ccpA, TSB-dex, 2h - SA564-ΔhptRS, TSB, 2h	-0.0886543	0.104568	-0.847811	0.999977	6PGD_STAAM	67
SA564-ΔhptRS/ccpA, TSB-dex, 2h - SA564, TSB, 2h	-0.119502	0.104568	-1.14281	0.999049	6PGD_STAAM	67
SA564-ΔhptRS/ccpA, TSB-dex, 2h - SA564-ΔccpA, TSB, 2h	0.14489	0.104568	1.3856	0.99214	6PGD_STAAM	67
SA564-ΔhptRS/ccpA, TSB-dex, 2h - SA564-ΔhptRS/ccpA, TSB, 2h	0.0607042	0.104568	0.580521	1	6PGD_STAAM	67
SA564-ΔhptRS/ccpA, TSB-dex, 2h - SA564-ΔhptRS, TSB-dex, 6h	-0.209057	0.104568	-1.99923	0.826198	6PGD_STAAM	67
SA564-ΔhptRS/ccpA, TSB-dex, 2h - SA564, TSB-dex, 6h	-0.217116	0.104568	-2.0763	0.780586	6PGD_STAAM	67
SA564-ΔhptRS/ccpA, TSB-dex, 2h - SA564-ΔccpA, TSB-dex, 6h	-0.0389573	0.104568	-0.372553	1	6PGD_STAAM	67
SA564-ΔhptRS/ccpA, TSB-dex, 2h - SA564-ΔhptRS/ccpA, TSB-dex, 6h	-0.09475	0.104568	-0.906105	0.999945	6PGD_STAAM	67
SA564-ΔhptRS/ccpA, TSB-dex, 2h - SA564-ΔhptRS, TSB, 6h	-0.022199	0.104568	-0.212292	1	6PGD_STAAM	67
SA564-ΔhptRS/ccpA, TSB-dex, 2h - SA564, TSB, 6h	0.00721382	0.104568	0.0689866	1	6PGD_STAAM	67
SA564-ΔhptRS/ccpA, TSB-dex, 2h - SA564-ΔccpA, TSB, 6h	0.0598707	0.104568	0.57255	1	6PGD_STAAM	67
SA564-ΔhptRS/ccpA, TSB-dex, 2h - SA564-ΔhptRS/ccpA, TSB, 6h	-0.00808225	0.104568	-0.0772914	1	6PGD_STAAM	67
SA564-ΔhptRS, TSB, 2h - SA564, TSB, 2h	-0.0308473	0.104568	-0.294996	1	6PGD_STAAM	67
SA564-ΔhptRS, TSB, 2h - SA564-ΔccpA, TSB, 2h	0.233545	0.104568	2.23341	0.673277	6PGD_STAAM	67
SA564-ΔhptRS, TSB, 2h - SA564-ΔhptRS/ccpA, TSB, 2h	0.149358	0.104568	1.42833	0.989315	6PGD_STAAM	67
SA564-ΔhptRS, TSB, 2h - SA564-ΔhptRS, TSB-dex, 6h	-0.120402	0.104568	-1.15142	0.998963	6PGD_STAAM	67
SA564-ΔhptRS, TSB, 2h - SA564, TSB-dex, 6h	-0.128461	0.104568	-1.22849	0.997834	6PGD_STAAM	67
SA564-ΔhptRS, TSB, 2h - SA564-ΔccpA, TSB-dex, 6h	0.049697	0.104568	0.475258	1	6PGD_STAAM	67
SA564-ΔhptRS, TSB, 2h - SA564-ΔhptRS/ccpA, TSB-dex, 6h	-0.00609574	0.104568	-0.0582942	1	6PGD_STAAM	67
SA564-ΔhptRS, TSB, 2h - SA564-ΔhptRS, TSB, 6h	0.0664553	0.104568	0.635519	1	6PGD_STAAM	67
SA564-ΔhptRS, TSB, 2h - SA564, TSB, 6h	0.0958681	0.104568	0.916797	0.999936	6PGD_STAAM	67
SA564-ΔhptRS, TSB, 2h - SA564-ΔccpA, TSB, 6h	0.148525	0.104568	1.42036	0.989897	6PGD_STAAM	67
SA564-ΔhptRS, TSB, 2h - SA564-ΔhptRS/ccpA, TSB, 6h	0.080572	0.104568	0.770519	0.999993	6PGD_STAAM	67
SA564, TSB, 2h - SA564-ΔccpA, TSB, 2h	0.264392	0.104568	2.52841	0.4503	6PGD_STAAM	67
SA564, TSB, 2h - SA564-ΔhptRS/ccpA, TSB, 2h	0.180206	0.104568	1.72333	0.941088	6PGD_STAAM	67
SA564, TSB, 2h - SA564-ΔhptRS, TSB-dex, 6h	-0.0895551	0.104568	-0.856426	0.999973	6PGD_STAAM	67
SA564, TSB, 2h - SA564, TSB-dex, 6h	-0.097614	0.104568	-0.933494	0.999919	6PGD_STAAM	67
SA564, TSB, 2h - SA564-ΔccpA, TSB-dex, 6h	0.0805442	0.104568	0.770254	0.999993	6PGD_STAAM	67
SA564, TSB, 2h - SA564-ΔhptRS/ccpA, TSB-dex, 6h	0.0247515	0.104568	0.236702	1	6PGD_STAAM	67
SA564, TSB, 2h - SA564-ΔhptRS, TSB, 6h	0.0973026	0.104568	0.930515	0.999922	6PGD_STAAM	67
SA564, TSB, 2h - SA564, TSB, 6h	0.126715	0.104568	1.21179	0.998141	6PGD_STAAM	67
SA564, TSB, 2h - SA564-ΔccpA, TSB, 6h	0.179372	0.104568	1.71536	0.943275	6PGD_STAAM	67
SA564, TSB, 2h - SA564-ΔhptRS/ccpA, TSB, 6h	0.111419	0.104568	1.06552	0.999585	6PGD_STAAM	67
SA564-ΔccpA, TSB, 2h - SA564-ΔhptRS/ccpA, TSB, 2h	-0.0841862	0.104568	-0.805082	0.999988	6PGD_STAAM	67
SA564-ΔccpA, TSB, 2h - SA564-ΔhptRS, TSB-dex, 6h	-0.353947	0.104568	-3.38484	0.0569413	6PGD_STAAM	67
SA564-ΔccpA, TSB, 2h - SA564, TSB-dex, 6h	-0.362006	0.104568	-3.4619	0.0445594	6PGD_STAAM	67
SA564-ΔccpA, TSB, 2h - SA564-ΔccpA, TSB-dex, 6h	-0.183848	0.104568	-1.75816	0.930825	6PGD_STAAM	67
SA564-ΔccpA, TSB, 2h - SA564-ΔhptRS/ccpA, TSB-dex, 6h	-0.23964	0.104568	-2.29171	0.630036	6PGD_STAAM	67
SA564-ΔccpA, TSB, 2h - SA564-ΔhptRS, TSB, 6h	-0.167089	0.104568	-1.59789	0.969099	6PGD_STAAM	67
SA564-ΔccpA, TSB, 2h - SA564, TSB, 6h	-0.137677	0.104568	-1.31662	0.995389	6PGD_STAAM	67
SA564-ΔccpA, TSB, 2h - SA564-ΔccpA, TSB, 6h	-0.0850197	0.104568	-0.813053	0.999987	6PGD_STAAM	67
SA564-ΔccpA, TSB, 2h - SA564-ΔhptRS/ccpA, TSB, 6h	-0.152973	0.104568	-1.46289	0.98647	6PGD_STAAM	67
SA564-ΔhptRS/ccpA, TSB, 2h - SA564-ΔhptRS, TSB-dex, 6h	-0.269761	0.104568	-2.57975	0.412788	6PGD_STAAM	67
SA564-ΔhptRS/ccpA, TSB, 2h - SA564, TSB-dex, 6h	-0.27782	0.104568	-2.65682	0.358886	6PGD_STAAM	67
SA564-ΔhptRS/ccpA, TSB, 2h - SA564-ΔccpA, TSB-dex, 6h	-0.0996615	0.104568	-0.953074	0.999895	6PGD_STAAM	67
SA564-ΔhptRS/ccpA, TSB, 2h - SA564-ΔhptRS/ccpA, TSB-dex, 6h	-0.155454	0.104568	-1.48663	0.984186	6PGD_STAAM	67
SA564-ΔhptRS/ccpA, TSB, 2h - SA564-ΔhptRS, TSB, 6h	-0.0829032	0.104568	-0.792813	0.99999	6PGD_STAAM	67
SA564-ΔhptRS/ccpA, TSB, 2h - SA564, TSB, 6h	-0.0534904	0.104568	-0.511534	1	6PGD_STAAM	67
SA564-ΔhptRS/ccpA, TSB, 2h - SA564-ΔccpA, TSB, 6h	-0.000833477	0.104568	-0.00797063	1	6PGD_STAAM	67
SA564-ΔhptRS/ccpA, TSB, 2h - SA564-ΔhptRS/ccpA, TSB, 6h	-0.0687864	0.104568	-0.657812	0.999999	6PGD_STAAM	67
SA564-ΔhptRS, TSB-dex, 6h - SA564, TSB-dex, 6h	-0.0080589	0.104568	-0.0770682	1	6PGD_STAAM	67
SA564-ΔhptRS, TSB-dex, 6h - SA564-ΔccpA, TSB-dex, 6h	0.170099	0.104568	1.62668	0.963817	6PGD_STAAM	67
SA564-ΔhptRS, TSB-dex, 6h - SA564-ΔhptRS/ccpA, TSB-dex, 6h	0.114307	0.104568	1.09313	0.999436	6PGD_STAAM	67
SA564-ΔhptRS, TSB-dex, 6h - SA564-ΔhptRS, TSB, 6h	0.186858	0.104568	1.78694	0.921452	6PGD_STAAM	67
SA564-ΔhptRS, TSB-dex, 6h - SA564, TSB, 6h	0.216271	0.104568	2.06822	0.785618	6PGD_STAAM	67
SA564-ΔhptRS, TSB-dex, 6h - SA564-ΔccpA, TSB, 6h	0.268927	0.104568	2.57178	0.418537	6PGD_STAAM	67
SA564-ΔhptRS, TSB-dex, 6h - SA564-ΔhptRS/ccpA, TSB, 6h	0.200974	0.104568	1.92194	0.866227	6PGD_STAAM	67
SA564, TSB-dex, 6h - SA564-ΔccpA, TSB-dex, 6h	0.178158	0.104568	1.70375	0.946356	6PGD_STAAM	67
SA564, TSB-dex, 6h - SA564-ΔhptRS/ccpA, TSB-dex, 6h	0.122366	0.104568	1.1702	0.99875	6PGD_STAAM	67
SA564, TSB-dex, 6h - SA564-ΔhptRS, TSB, 6h	0.194917	0.104568	1.86401	0.892232	6PGD_STAAM	67
SA564, TSB-dex, 6h - SA564, TSB, 6h	0.224329	0.104568	2.14529	0.735514	6PGD_STAAM	67
SA564, TSB-dex, 6h - SA564-ΔccpA, TSB, 6h	0.276986	0.104568	2.64885	0.364306	6PGD_STAAM	67
SA564, TSB-dex, 6h - SA564-ΔhptRS/ccpA, TSB, 6h	0.209033	0.104568	1.99901	0.826322	6PGD_STAAM	67
SA564-ΔccpA, TSB-dex, 6h - SA564-ΔhptRS/ccpA, TSB-dex, 6h	-0.0557927	0.104568	-0.533552	1	6PGD_STAAM	67
SA564-ΔccpA, TSB-dex, 6h - SA564-ΔhptRS, TSB, 6h	0.0167583	0.104568	0.160262	1	6PGD_STAAM	67
SA564-ΔccpA, TSB-dex, 6h - SA564, TSB, 6h	0.0461712	0.104568	0.44154	1	6PGD_STAAM	67
SA564-ΔccpA, TSB-dex, 6h - SA564-ΔccpA, TSB, 6h	0.098828	0.104568	0.945104	0.999905	6PGD_STAAM	67
SA564-ΔccpA, TSB-dex, 6h - SA564-ΔhptRS/ccpA, TSB, 6h	0.0308751	0.104568	0.295262	1	6PGD_STAAM	67
SA564-ΔhptRS/ccpA, TSB-dex, 6h - SA564-ΔhptRS, TSB, 6h	0.072551	0.104568	0.693813	0.999998	6PGD_STAAM	67
SA564-ΔhptRS/ccpA, TSB-dex, 6h - SA564, TSB, 6h	0.101964	0.104568	0.975092	0.99986	6PGD_STAAM	67
SA564-ΔhptRS/ccpA, TSB-dex, 6h - SA564-ΔccpA, TSB, 6h	0.154621	0.104568	1.47866	0.984985	6PGD_STAAM	67
SA564-ΔhptRS/ccpA, TSB-dex, 6h - SA564-ΔhptRS/ccpA, TSB, 6h	0.0866678	0.104568	0.828814	0.999983	6PGD_STAAM	67
SA564-ΔhptRS, TSB, 6h - SA564, TSB, 6h	0.0294128	0.104568	0.281278	1	6PGD_STAAM	67
SA564-ΔhptRS, TSB, 6h - SA564-ΔccpA, TSB, 6h	0.0820697	0.104568	0.784842	0.999992	6PGD_STAAM	67
SA564-ΔhptRS, TSB, 6h - SA564-ΔhptRS/ccpA, TSB, 6h	0.0141168	0.104568	0.135	1	6PGD_STAAM	67
SA564, TSB, 6h - SA564-ΔccpA, TSB, 6h	0.0526569	0.104568	0.503564	1	6PGD_STAAM	67
SA564, TSB, 6h - SA564-ΔhptRS/ccpA, TSB, 6h	-0.0152961	0.104568	-0.146278	1	6PGD_STAAM	67
SA564-ΔccpA, TSB, 6h - SA564-ΔhptRS/ccpA, TSB, 6h	-0.067953	0.104568	-0.649842	0.999999	6PGD_STAAM	67
SA564-ΔhptRS, TSB-dex, 2h - SA564, TSB-dex, 2h	0.0591079	0.13547	0.436316	1	ACCA_STAAM	9
SA564-ΔhptRS, TSB-dex, 2h - SA564-ΔccpA, TSB-dex 2h	0.0310903	0.13547	0.229499	1	ACCA_STAAM	9
SA564-ΔhptRS, TSB-dex, 2h - SA564-ΔhptRS/ccpA, TSB-dex, 2h	0.103871	0.13547	0.766745	0.999994	ACCA_STAAM	9
SA564-ΔhptRS, TSB-dex, 2h - SA564-ΔhptRS, TSB, 2h	0.0956154	0.13547	0.705804	0.999998	ACCA_STAAM	9
SA564-ΔhptRS, TSB-dex, 2h - SA564, TSB, 2h	-0.0229326	0.13547	-0.169281	1	ACCA_STAAM	9
SA564-ΔhptRS, TSB-dex, 2h - SA564-ΔccpA, TSB, 2h	0.139437	0.13547	1.02928	0.999727	ACCA_STAAM	9
SA564-ΔhptRS, TSB-dex, 2h - SA564-ΔhptRS/ccpA, TSB, 2h	0.0729355	0.13547	0.538387	1	ACCA_STAAM	9
SA564-ΔhptRS, TSB-dex, 2h - SA564-ΔhptRS, TSB-dex, 6h	0.055233	0.13547	0.407713	1	ACCA_STAAM	9
SA564-ΔhptRS, TSB-dex, 2h - SA564, TSB-dex, 6h	0.0709475	0.13547	0.523713	1	ACCA_STAAM	9
SA564-ΔhptRS, TSB-dex, 2h - SA564-ΔccpA, TSB-dex, 6h	0.0649358	0.13547	0.479336	1	ACCA_STAAM	9
SA564-ΔhptRS, TSB-dex, 2h - SA564-ΔhptRS/ccpA, TSB-dex, 6h	0.135506	0.13547	1.00026	0.999808	ACCA_STAAM	9
SA564-ΔhptRS, TSB-dex, 2h - SA564-ΔhptRS, TSB, 6h	0.0303147	0.13547	0.223774	1	ACCA_STAAM	9
SA564-ΔhptRS, TSB-dex, 2h - SA564, TSB, 6h	0.068109	0.13547	0.50276	1	ACCA_STAAM	9
SA564-ΔhptRS, TSB-dex, 2h - SA564-ΔccpA, TSB, 6h	0.0623358	0.13547	0.460144	1	ACCA_STAAM	9
SA564-ΔhptRS, TSB-dex, 2h - SA564-ΔhptRS/ccpA, TSB, 6h	0.0875117	0.13547	0.645984	0.999999	ACCA_STAAM	9
SA564, TSB-dex, 2h - SA564-ΔccpA, TSB-dex, 2h	-0.0280176	0.13547	-0.206817	1	ACCA_STAAM	9
SA564, TSB-dex, 2h - SA564-ΔhptRS/ccpA, TSB-dex, 2h	0.0447633	0.13547	0.330429	1	ACCA_STAAM	9
SA564, TSB-dex, 2h - SA564-ΔhptRS, TSB, 2h	0.0365076	0.13547	0.269488	1	ACCA_STAAM	9
SA564, TSB-dex, 2h - SA564, TSB, 2h	-0.0820405	0.13547	-0.605598	1	ACCA_STAAM	9
SA564, TSB-dex, 2h - SA564-ΔccpA, TSB, 2h	0.0803295	0.13547	0.592968	1	ACCA_STAAM	9
SA564, TSB-dex, 2h - SA564-ΔhptRS/ccpA, TSB, 2h	0.0138276	0.13547	0.102071	1	ACCA_STAAM	9
SA564, TSB-dex, 2h - SA564-ΔhptRS, TSB-dex, 6h	-0.00387484	0.13547	-0.0286029	1	ACCA_STAAM	9
SA564, TSB-dex, 2h - SA564, TSB-dex, 6h	0.0118396	0.13547	0.0873964	1	ACCA_STAAM	9
SA564, TSB-dex, 2h - SA564-ΔccpA, TSB-dex, 6h	0.00582796	0.13547	0.0430202	1	ACCA_STAAM	9
SA564, TSB-dex, 2h - SA564-ΔhptRS/ccpA, TSB-dex, 6h	0.0763979	0.13547	0.563946	1	ACCA_STAAM	9
SA564, TSB-dex, 2h - SA564-ΔhptRS, TSB, 6h	-0.0287932	0.13547	-0.212542	1	ACCA_STAAM	9
SA564, TSB-dex, 2h - SA564, TSB, 6h	0.00900111	0.13547	0.0664434	1	ACCA_STAAM	9
SA564, TSB-dex, 2h - SA564-ΔccpA, TSB, 6h	0.00322797	0.13547	0.0238279	1	ACCA_STAAM	9
SA564, TSB-dex, 2h - SA564-ΔhptRS/ccpA, TSB, 6h	0.0284038	0.13547	0.209668	1	ACCA_STAAM	9
SA564-ΔccpA, TSB-dex, 2h - SA564-ΔhptRS/ccpA, TSB-dex, 2h	0.0727809	0.13547	0.537246	1	ACCA_STAAM	9
SA564-ΔccpA, TSB-dex, 2h - SA564-ΔhptRS, TSB, 2h	0.0645252	0.13547	0.476305	1	ACCA_STAAM	9
SA564-ΔccpA, TSB-dex, 2h - SA564, TSB, 2h	-0.0540229	0.13547	-0.39878	1	ACCA_STAAM	9
SA564-ΔccpA, TSB-dex, 2h - SA564-ΔccpA, TSB, 2h	0.108347	0.13547	0.799785	0.999989	ACCA_STAAM	9
SA564-ΔccpA, TSB-dex, 2h - SA564-ΔhptRS/ccpA, TSB, 2h	0.0418452	0.13547	0.308888	1	ACCA_STAAM	9
SA564-ΔccpA, TSB-dex, 2h - SA564-ΔhptRS, TSB-dex, 6h	0.0241428	0.13547	0.178214	1	ACCA_STAAM	9
SA564-ΔccpA, TSB-dex, 2h - SA564, TSB-dex, 6h	0.0398572	0.13547	0.294214	1	ACCA_STAAM	9
SA564-ΔccpA, TSB-dex, 2h - SA564-ΔccpA, TSB-dex, 6h	0.0338456	0.13547	0.249837	1	ACCA_STAAM	9
SA564-ΔccpA, TSB-dex, 2h - SA564-ΔhptRS/ccpA, TSB-dex, 6h	0.104416	0.13547	0.770763	0.999993	ACCA_STAAM	9
SA564-ΔccpA, TSB-dex, 2h - SA564-ΔhptRS, TSB, 6h	-0.000775582	0.13547	-0.00572511	1	ACCA_STAAM	9
SA564-ΔccpA, TSB-dex, 2h - SA564, TSB, 6h	0.0370187	0.13547	0.273261	1	ACCA_STAAM	9
SA564-ΔccpA, TSB-dex, 2h - SA564-ΔccpA, TSB, 6h	0.0312456	0.13547	0.230645	1	ACCA_STAAM	9
SA564-ΔccpA, TSB-dex, 2h - SA564-ΔhptRS/ccpA, TSB, 6h	0.0564214	0.13547	0.416486	1	ACCA_STAAM	9
SA564-ΔhptRS/ccpA, TSB-dex, 2h - SA564-ΔhptRS, TSB, 2h	-0.00825573	0.13547	-0.0609413	1	ACCA_STAAM	9
SA564-ΔhptRS/ccpA, TSB-dex, 2h - SA564, TSB, 2h	-0.126804	0.13547	-0.936026	0.999916	ACCA_STAAM	9
SA564-ΔhptRS/ccpA, TSB-dex, 2h - SA564-ΔccpA, TSB, 2h	0.0355662	0.13547	0.262539	1	ACCA_STAAM	9
SA564-ΔhptRS/ccpA, TSB-dex, 2h - SA564-ΔhptRS/ccpA, TSB, 2h	-0.0309357	0.13547	-0.228358	1	ACCA_STAAM	9
SA564-ΔhptRS/ccpA, TSB-dex, 2h - SA564-ΔhptRS, TSB-dex, 6h	-0.0486381	0.13547	-0.359032	1	ACCA_STAAM	9
SA564-ΔhptRS/ccpA, TSB-dex, 2h - SA564, TSB-dex, 6h	-0.0329237	0.13547	-0.243033	1	ACCA_STAAM	9
SA564-ΔhptRS/ccpA, TSB-dex, 2h - SA564-ΔccpA, TSB-dex, 6h	-0.0389353	0.13547	-0.287409	1	ACCA_STAAM	9
SA564-ΔhptRS/ccpA, TSB-dex, 2h - SA564-ΔhptRS/ccpA, TSB-dex, 6h	0.0316346	0.13547	0.233517	1	ACCA_STAAM	9
SA564-ΔhptRS/ccpA, TSB-dex, 2h - SA564-ΔhptRS, TSB, 6h	-0.0735565	0.13547	-0.542971	1	ACCA_STAAM	9
SA564-ΔhptRS/ccpA, TSB-dex, 2h - SA564, TSB, 6h	-0.0357622	0.13547	-0.263985	1	ACCA_STAAM	9
SA564-ΔhptRS/ccpA, TSB-dex, 2h - SA564-ΔccpA, TSB, 6h	-0.0415353	0.13547	-0.306601	1	ACCA_STAAM	9
SA564-ΔhptRS/ccpA, TSB-dex, 2h - SA564-ΔhptRS/ccpA, TSB, 6h	-0.0163595	0.13547	-0.120761	1	ACCA_STAAM	9
SA564-ΔhptRS, TSB, 2h - SA564, TSB, 2h	-0.118548	0.13547	-0.875085	0.999965	ACCA_STAAM	9
SA564-ΔhptRS, TSB, 2h - SA564-ΔccpA, TSB, 2h	0.0438219	0.13547	0.32348	1	ACCA_STAAM	9
SA564-ΔhptRS, TSB, 2h - SA564-ΔhptRS/ccpA, TSB, 2h	-0.02268	0.13547	-0.167417	1	ACCA_STAAM	9
SA564-ΔhptRS, TSB, 2h - SA564-ΔhptRS, TSB-dex, 6h	-0.0403824	0.13547	-0.298091	1	ACCA_STAAM	9
SA564-ΔhptRS, TSB, 2h - SA564, TSB-dex, 6h	-0.024668	0.13547	-0.182091	1	ACCA_STAAM	9
SA564-ΔhptRS, TSB, 2h - SA564-ΔccpA, TSB-dex, 6h	-0.0306796	0.13547	-0.226467	1	ACCA_STAAM	9
SA564-ΔhptRS, TSB, 2h - SA564-ΔhptRS/ccpA, TSB-dex, 6h	0.0398904	0.13547	0.294458	1	ACCA_STAAM	9
SA564-ΔhptRS, TSB, 2h - SA564-ΔhptRS, TSB, 6h	-0.0653007	0.13547	-0.48203	1	ACCA_STAAM	9
SA564-ΔhptRS, TSB, 2h - SA564, TSB, 6h	-0.0275065	0.13547	-0.203044	1	ACCA_STAAM	9
SA564-ΔhptRS, TSB, 2h - SA564-ΔccpA, TSB, 6h	-0.0332796	0.13547	-0.24566	1	ACCA_STAAM	9
SA564-ΔhptRS, TSB, 2h - SA564-ΔhptRS/ccpA, TSB, 6h	-0.00810375	0.13547	-0.0598194	1	ACCA_STAAM	9
SA564, TSB, 2h - SA564-ΔccpA, TSB, 2h	0.16237	0.13547	1.19857	0.998358	ACCA_STAAM	9
SA564, TSB, 2h - SA564-ΔhptRS/ccpA, TSB, 2h	0.0958681	0.13547	0.707669	0.999998	ACCA_STAAM	9
SA564, TSB, 2h - SA564-ΔhptRS, TSB-dex, 6h	0.0781656	0.13547	0.576995	1	ACCA_STAAM	9
SA564, TSB, 2h - SA564, TSB-dex, 6h	0.0938801	0.13547	0.692994	0.999998	ACCA_STAAM	9
SA564, TSB, 2h - SA564-ΔccpA, TSB-dex, 6h	0.0878684	0.13547	0.648618	0.999999	ACCA_STAAM	9
SA564, TSB, 2h - SA564-ΔhptRS/ccpA, TSB-dex, 6h	0.158438	0.13547	1.16954	0.998758	ACCA_STAAM	9
SA564, TSB, 2h - SA564-ΔhptRS, TSB, 6h	0.0532473	0.13547	0.393055	1	ACCA_STAAM	9
SA564, TSB, 2h - SA564, TSB, 6h	0.0910416	0.13547	0.672041	0.999999	ACCA_STAAM	9
SA564, TSB, 2h - SA564-ΔccpA, TSB, 6h	0.0852684	0.13547	0.629425	1	ACCA_STAAM	9
SA564, TSB, 2h - SA564-ΔhptRS/ccpA, TSB, 6h	0.110444	0.13547	0.815266	0.999986	ACCA_STAAM	9
SA564-ΔccpA, TSB, 2h - SA564-ΔhptRS/ccpA, TSB, 2h	-0.0665019	0.13547	-0.490896	1	ACCA_STAAM	9
SA564-ΔccpA, TSB, 2h - SA564-ΔhptRS, TSB-dex, 6h	-0.0842043	0.13547	-0.62157	1	ACCA_STAAM	9
SA564-ΔccpA, TSB, 2h - SA564, TSB-dex, 6h	-0.0684899	0.13547	-0.505571	1	ACCA_STAAM	9
SA564-ΔccpA, TSB, 2h - SA564-ΔccpA, TSB-dex, 6h	-0.0745015	0.13547	-0.549947	1	ACCA_STAAM	9
SA564-ΔccpA, TSB, 2h - SA564-ΔhptRS/ccpA, TSB-dex, 6h	-0.00393154	0.13547	-0.0290214	1	ACCA_STAAM	9
SA564-ΔccpA, TSB, 2h - SA564-ΔhptRS, TSB, 6h	-0.109123	0.13547	-0.80551	0.999988	ACCA_STAAM	9
SA564-ΔccpA, TSB, 2h - SA564, TSB, 6h	-0.0713284	0.13547	-0.526524	1	ACCA_STAAM	9
SA564-ΔccpA, TSB, 2h - SA564-ΔccpA, TSB, 6h	-0.0771015	0.13547	-0.56914	1	ACCA_STAAM	9
SA564-ΔccpA, TSB, 2h - SA564-ΔhptRS/ccpA, TSB, 6h	-0.0519257	0.13547	-0.383299	1	ACCA_STAAM	9
SA564-ΔhptRS/ccpA, TSB, 2h - SA564-ΔhptRS, TSB-dex, 6h	-0.0177024	0.13547	-0.130674	1	ACCA_STAAM	9
SA564-ΔhptRS/ccpA, TSB, 2h - SA564, TSB-dex, 6h	-0.00198799	0.13547	-0.0146748	1	ACCA_STAAM	9
SA564-ΔhptRS/ccpA, TSB, 2h - SA564-ΔccpA, TSB-dex, 6h	-0.00799965	0.13547	-0.059051	1	ACCA_STAAM	9
SA564-ΔhptRS/ccpA, TSB, 2h - SA564-ΔhptRS/ccpA, TSB-dex, 6h	0.0625703	0.13547	0.461875	1	ACCA_STAAM	9
SA564-ΔhptRS/ccpA, TSB, 2h - SA564-ΔhptRS, TSB, 6h	-0.0426208	0.13547	-0.314614	1	ACCA_STAAM	9
SA564-ΔhptRS/ccpA, TSB, 2h - SA564, TSB, 6h	-0.0048265	0.13547	-0.0356277	1	ACCA_STAAM	9
SA564-ΔhptRS/ccpA, TSB, 2h - SA564-ΔccpA, TSB, 6h	-0.0105996	0.13547	-0.0782433	1	ACCA_STAAM	9
SA564-ΔhptRS/ccpA, TSB, 2h - SA564-ΔhptRS/ccpA, TSB, 6h	0.0145762	0.13547	0.107597	1	ACCA_STAAM	9
SA564-ΔhptRS, TSB-dex, 6h - SA564, TSB-dex, 6h	0.0157145	0.13547	0.115999	1	ACCA_STAAM	9
SA564-ΔhptRS, TSB-dex, 6h - SA564-ΔccpA, TSB-dex, 6h	0.0097028	0.13547	0.0716231	1	ACCA_STAAM	9
SA564-ΔhptRS, TSB-dex, 6h - SA564-ΔhptRS/ccpA, TSB-dex, 6h	0.0802728	0.13547	0.592549	1	ACCA_STAAM	9
SA564-ΔhptRS, TSB-dex, 6h - SA564-ΔhptRS, TSB, 6h	-0.0249183	0.13547	-0.18394	1	ACCA_STAAM	9
SA564-ΔhptRS, TSB-dex, 6h - SA564, TSB, 6h	0.012876	0.13547	0.0950463	1	ACCA_STAAM	9
SA564-ΔhptRS, TSB-dex, 6h - SA564-ΔccpA, TSB, 6h	0.00710281	0.13547	0.0524308	1	ACCA_STAAM	9
SA564-ΔhptRS, TSB-dex, 6h - SA564-ΔhptRS/ccpA, TSB, 6h	0.0322787	0.13547	0.238271	1	ACCA_STAAM	9
SA564, TSB-dex, 6h - SA564-ΔccpA, TSB-dex, 6h	-0.00601165	0.13547	-0.0443762	1	ACCA_STAAM	9
SA564, TSB-dex, 6h - SA564-ΔhptRS/ccpA, TSB-dex, 6h	0.0645583	0.13547	0.47655	1	ACCA_STAAM	9
SA564, TSB-dex, 6h - SA564-ΔhptRS, TSB, 6h	-0.0406328	0.13547	-0.299939	1	ACCA_STAAM	9
SA564, TSB-dex, 6h - SA564, TSB, 6h	-0.0028385	0.13547	-0.020953	1	ACCA_STAAM	9
SA564, TSB-dex, 6h - SA564-ΔccpA, TSB, 6h	-0.00861164	0.13547	-0.0635685	1	ACCA_STAAM	9
SA564, TSB-dex, 6h - SA564-ΔhptRS/ccpA, TSB, 6h	0.0165642	0.13547	0.122272	1	ACCA_STAAM	9
SA564-ΔccpA, TSB-dex, 6h - SA564-ΔhptRS/ccpA, TSB-dex, 6h	0.07057	0.13547	0.520926	1	ACCA_STAAM	9
SA564-ΔccpA, TSB-dex, 6h - SA564-ΔhptRS, TSB, 6h	-0.0346211	0.13547	-0.255563	1	ACCA_STAAM	9
SA564-ΔccpA, TSB-dex, 6h - SA564, TSB, 6h	0.00317315	0.13547	0.0234232	1	ACCA_STAAM	9
SA564-ΔccpA, TSB-dex, 6h - SA564-ΔccpA, TSB, 6h	-0.00259999	0.13547	-0.0191923	1	ACCA_STAAM	9
SA564-ΔccpA, TSB-dex, 6h - SA564-ΔhptRS/ccpA, TSB, 6h	0.0225759	0.13547	0.166648	1	ACCA_STAAM	9
SA564-ΔhptRS/ccpA, TSB-dex, 6h - SA564-ΔhptRS, TSB, 6h	-0.105191	0.13547	-0.776489	0.999993	ACCA_STAAM	9
SA564-ΔhptRS/ccpA, TSB-dex, 6h - SA564, TSB, 6h	-0.0673968	0.13547	-0.497503	1	ACCA_STAAM	9
SA564-ΔhptRS/ccpA, TSB-dex, 6h - SA564-ΔccpA, TSB, 6h	-0.07317	0.13547	-0.540118	1	ACCA_STAAM	9
SA564-ΔhptRS/ccpA, TSB-dex, 6h - SA564-ΔhptRS/ccpA, TSB, 6h	-0.0479941	0.13547	-0.354278	1	ACCA_STAAM	9
SA564-ΔhptRS, TSB, 6h - SA564, TSB, 6h	0.0377943	0.13547	0.278986	1	ACCA_STAAM	9
SA564-ΔhptRS, TSB, 6h - SA564-ΔccpA, TSB, 6h	0.0320211	0.13547	0.23637	1	ACCA_STAAM	9
SA564-ΔhptRS, TSB, 6h - SA564-ΔhptRS/ccpA, TSB, 6h	0.057197	0.13547	0.422211	1	ACCA_STAAM	9
SA564, TSB, 6h - SA564-ΔccpA, TSB, 6h	-0.00577314	0.13547	-0.0426155	1	ACCA_STAAM	9
SA564, TSB, 6h - SA564-ΔhptRS/ccpA, TSB, 6h	0.0194027	0.13547	0.143225	1	ACCA_STAAM	9
SA564-ΔccpA, TSB, 6h - SA564-ΔhptRS/ccpA, TSB, 6h	0.0251758	0.13547	0.18584	1	ACCA_STAAM	9
SA564-ΔhptRS, TSB-dex, 2h - SA564, TSB-dex, 2h	0.000858099	0.0960582	0.00893312	1	ACKA_STAAM	73
SA564-ΔhptRS, TSB-dex, 2h - SA564-ΔccpA, TSB-dex 2h	0.0661681	0.0960582	0.688834	0.999999	ACKA_STAAM	73
SA564-ΔhptRS, TSB-dex, 2h - SA564-ΔhptRS/ccpA, TSB-dex, 2h	0.205564	0.0960582	2.13999	0.739098	ACKA_STAAM	73
SA564-ΔhptRS, TSB-dex, 2h - SA564-ΔhptRS, TSB, 2h	0.0320754	0.0960582	0.333917	1	ACKA_STAAM	73
SA564-ΔhptRS, TSB-dex, 2h - SA564, TSB, 2h	-0.0136807	0.0960582	-0.142421	1	ACKA_STAAM	73
SA564-ΔhptRS, TSB-dex, 2h - SA564-ΔccpA, TSB, 2h	0.108541	0.0960582	1.12996	0.999167	ACKA_STAAM	73
SA564-ΔhptRS, TSB-dex, 2h - SA564-ΔhptRS/ccpA, TSB, 2h	0.286252	0.0960582	2.97999	0.177217	ACKA_STAAM	73
SA564-ΔhptRS, TSB-dex, 2h - SA564-ΔhptRS, TSB-dex, 6h	-0.198089	0.0960582	-2.06218	0.789341	ACKA_STAAM	73
SA564-ΔhptRS, TSB-dex, 2h - SA564, TSB-dex, 6h	-0.156077	0.0960582	-1.62482	0.964178	ACKA_STAAM	73
SA564-ΔhptRS, TSB-dex, 2h - SA564-ΔccpA, TSB-dex, 6h	-0.297178	0.0960582	-3.09373	0.132337	ACKA_STAAM	73
SA564-ΔhptRS, TSB-dex, 2h - SA564-ΔhptRS/ccpA, TSB-dex, 6h	0.114122	0.0960582	1.18805	0.998514	ACKA_STAAM	73
SA564-ΔhptRS, TSB-dex, 2h - SA564-ΔhptRS, TSB, 6h	0.0113706	0.0960582	0.118372	1	ACKA_STAAM	73
SA564-ΔhptRS, TSB-dex, 2h - SA564, TSB, 6h	-0.0101164	0.0960582	-0.105315	1	ACKA_STAAM	73
SA564-ΔhptRS, TSB-dex, 2h - SA564-ΔccpA, TSB, 6h	-0.101547	0.0960582	-1.05714	0.999623	ACKA_STAAM	73
SA564-ΔhptRS, TSB-dex, 2h - SA564-ΔhptRS/ccpA, TSB, 6h	0.282865	0.0960582	2.94473	0.193137	ACKA_STAAM	73
SA564, TSB-dex, 2h - SA564-ΔccpA, TSB-dex, 2h	0.06531	0.0960582	0.679901	0.999999	ACKA_STAAM	73
SA564, TSB-dex, 2h - SA564-ΔhptRS/ccpA, TSB-dex, 2h	0.204706	0.0960582	2.13106	0.745103	ACKA_STAAM	73
SA564, TSB-dex, 2h - SA564-ΔhptRS, TSB, 2h	0.0312173	0.0960582	0.324984	1	ACKA_STAAM	73
SA564, TSB-dex, 2h - SA564, TSB, 2h	-0.0145388	0.0960582	-0.151354	1	ACKA_STAAM	73
SA564, TSB-dex, 2h - SA564-ΔccpA, TSB, 2h	0.107683	0.0960582	1.12102	0.999241	ACKA_STAAM	73
SA564, TSB-dex, 2h - SA564-ΔhptRS/ccpA, TSB, 2h	0.285394	0.0960582	2.97105	0.181159	ACKA_STAAM	73
SA564, TSB-dex, 2h - SA564-ΔhptRS, TSB-dex, 6h	-0.198947	0.0960582	-2.07111	0.783823	ACKA_STAAM	73
SA564, TSB-dex, 2h - SA564, TSB-dex, 6h	-0.156935	0.0960582	-1.63375	0.962421	ACKA_STAAM	73
SA564, TSB-dex, 2h - SA564-ΔccpA, TSB-dex, 6h	-0.298037	0.0960582	-3.10267	0.129218	ACKA_STAAM	73
SA564, TSB-dex, 2h - SA564-ΔhptRS/ccpA, TSB-dex, 6h	0.113264	0.0960582	1.17912	0.998637	ACKA_STAAM	73
SA564, TSB-dex, 2h - SA564-ΔhptRS, TSB, 6h	0.0105125	0.0960582	0.109439	1	ACKA_STAAM	73
SA564, TSB-dex, 2h - SA564, TSB, 6h	-0.0109745	0.0960582	-0.114249	1	ACKA_STAAM	73
SA564, TSB-dex, 2h - SA564-ΔccpA, TSB, 6h	-0.102405	0.0960582	-1.06607	0.999582	ACKA_STAAM	73
SA564, TSB-dex, 2h - SA564-ΔhptRS/ccpA, TSB, 6h	0.282007	0.0960582	2.9358	0.197326	ACKA_STAAM	73
SA564-ΔccpA, TSB-dex, 2h - SA564-ΔhptRS/ccpA, TSB-dex, 2h	0.139396	0.0960582	1.45116	0.987498	ACKA_STAAM	73
SA564-ΔccpA, TSB-dex, 2h - SA564-ΔhptRS, TSB, 2h	-0.0340927	0.0960582	-0.354917	1	ACKA_STAAM	73
SA564-ΔccpA, TSB-dex, 2h - SA564, TSB, 2h	-0.0798488	0.0960582	-0.831255	0.999982	ACKA_STAAM	73
SA564-ΔccpA, TSB-dex, 2h - SA564-ΔccpA, TSB, 2h	0.0423734	0.0960582	0.441122	1	ACKA_STAAM	73
SA564-ΔccpA, TSB-dex, 2h - SA564-ΔhptRS/ccpA, TSB, 2h	0.220084	0.0960582	2.29115	0.630453	ACKA_STAAM	73
SA564-ΔccpA, TSB-dex, 2h - SA564-ΔhptRS, TSB-dex, 6h	-0.264257	0.0960582	-2.75101	0.297941	ACKA_STAAM	73
SA564-ΔccpA, TSB-dex, 2h - SA564, TSB-dex, 6h	-0.222245	0.0960582	-2.31365	0.613473	ACKA_STAAM	73
SA564-ΔccpA, TSB-dex, 2h - SA564-ΔccpA, TSB-dex, 6h	-0.363347	0.0960582	-3.78257	0.014657	ACKA_STAAM	73
SA564-ΔccpA, TSB-dex, 2h - SA564-ΔhptRS/ccpA, TSB-dex, 6h	0.0479538	0.0960582	0.499216	1	ACKA_STAAM	73
SA564-ΔccpA, TSB-dex, 2h - SA564-ΔhptRS, TSB, 6h	-0.0547975	0.0960582	-0.570462	1	ACKA_STAAM	73
SA564-ΔccpA, TSB-dex, 2h - SA564, TSB, 6h	-0.0762845	0.0960582	-0.794149	0.99999	ACKA_STAAM	73
SA564-ΔccpA, TSB-dex, 2h - SA564-ΔccpA, TSB, 6h	-0.167715	0.0960582	-1.74597	0.934547	ACKA_STAAM	73
SA564-ΔccpA, TSB-dex, 2h - SA564-ΔhptRS/ccpA, TSB, 6h	0.216697	0.0960582	2.2559	0.656754	ACKA_STAAM	73
SA564-ΔhptRS/ccpA, TSB-dex, 2h - SA564-ΔhptRS, TSB, 2h	-0.173488	0.0960582	-1.80608	0.914763	ACKA_STAAM	73
SA564-ΔhptRS/ccpA, TSB-dex, 2h - SA564, TSB, 2h	-0.219245	0.0960582	-2.28241	0.637011	ACKA_STAAM	73
SA564-ΔhptRS/ccpA, TSB-dex, 2h - SA564-ΔccpA, TSB, 2h	-0.0970224	0.0960582	-1.01004	0.999784	ACKA_STAAM	73
SA564-ΔhptRS/ccpA, TSB-dex, 2h - SA564-ΔhptRS/ccpA, TSB, 2h	0.0806882	0.0960582	0.839994	0.999979	ACKA_STAAM	73
SA564-ΔhptRS/ccpA, TSB-dex, 2h - SA564-ΔhptRS, TSB-dex, 6h	-0.403653	0.0960582	-4.20217	0.00278186	ACKA_STAAM	73
SA564-ΔhptRS/ccpA, TSB-dex, 2h - SA564, TSB-dex, 6h	-0.361641	0.0960582	-3.76481	0.0156461	ACKA_STAAM	73
SA564-ΔhptRS/ccpA, TSB-dex, 2h - SA564-ΔccpA, TSB-dex, 6h	-0.502742	0.0960582	-5.23373	1.94665e-05	ACKA_STAAM	73
SA564-ΔhptRS/ccpA, TSB-dex, 2h - SA564-ΔhptRS/ccpA, TSB-dex, 6h	-0.0914419	0.0960582	-0.951943	0.999896	ACKA_STAAM	73
SA564-ΔhptRS/ccpA, TSB-dex, 2h - SA564-ΔhptRS, TSB, 6h	-0.194193	0.0960582	-2.02162	0.813507	ACKA_STAAM	73
SA564-ΔhptRS/ccpA, TSB-dex, 2h - SA564, TSB, 6h	-0.21568	0.0960582	-2.24531	0.664562	ACKA_STAAM	73
SA564-ΔhptRS/ccpA, TSB-dex, 2h - SA564-ΔccpA, TSB, 6h	-0.307111	0.0960582	-3.19713	0.0996079	ACKA_STAAM	73
SA564-ΔhptRS/ccpA, TSB-dex, 2h - SA564-ΔhptRS/ccpA, TSB, 6h	0.0773016	0.0960582	0.804737	0.999988	ACKA_STAAM	73
SA564-ΔhptRS, TSB, 2h - SA564, TSB, 2h	-0.0457561	0.0960582	-0.476338	1	ACKA_STAAM	73
SA564-ΔhptRS, TSB, 2h - SA564-ΔccpA, TSB, 2h	0.076466	0.0960582	0.796039	0.99999	ACKA_STAAM	73
SA564-ΔhptRS, TSB, 2h - SA564-ΔhptRS/ccpA, TSB, 2h	0.254177	0.0960582	2.64607	0.366206	ACKA_STAAM	73
SA564-ΔhptRS, TSB, 2h - SA564-ΔhptRS, TSB-dex, 6h	-0.230165	0.0960582	-2.3961	0.550515	ACKA_STAAM	73
SA564-ΔhptRS, TSB, 2h - SA564, TSB-dex, 6h	-0.188152	0.0960582	-1.95873	0.847919	ACKA_STAAM	73
SA564-ΔhptRS, TSB, 2h - SA564-ΔccpA, TSB-dex, 6h	-0.329254	0.0960582	-3.42765	0.0497442	ACKA_STAAM	73
SA564-ΔhptRS, TSB, 2h - SA564-ΔhptRS/ccpA, TSB-dex, 6h	0.0820465	0.0960582	0.854133	0.999974	ACKA_STAAM	73
SA564-ΔhptRS, TSB, 2h - SA564-ΔhptRS, TSB, 6h	-0.0207048	0.0960582	-0.215545	1	ACKA_STAAM	73
SA564-ΔhptRS, TSB, 2h - SA564, TSB, 6h	-0.0421919	0.0960582	-0.439232	1	ACKA_STAAM	73
SA564-ΔhptRS, TSB, 2h - SA564-ΔccpA, TSB, 6h	-0.133622	0.0960582	-1.39105	0.991818	ACKA_STAAM	73
SA564-ΔhptRS, TSB, 2h - SA564-ΔhptRS/ccpA, TSB, 6h	0.25079	0.0960582	2.61081	0.390679	ACKA_STAAM	73
SA564, TSB, 2h - SA564-ΔccpA, TSB, 2h	0.122222	0.0960582	1.27238	0.996809	ACKA_STAAM	73
SA564, TSB, 2h - SA564-ΔhptRS/ccpA, TSB, 2h	0.299933	0.0960582	3.12241	0.122525	ACKA_STAAM	73
SA564, TSB, 2h - SA564-ΔhptRS, TSB-dex, 6h	-0.184409	0.0960582	-1.91976	0.86727	ACKA_STAAM	73
SA564, TSB, 2h - SA564, TSB-dex, 6h	-0.142396	0.0960582	-1.48239	0.984614	ACKA_STAAM	73
SA564, TSB, 2h - SA564-ΔccpA, TSB-dex, 6h	-0.283498	0.0960582	-2.95131	0.190091	ACKA_STAAM	73
SA564, TSB, 2h - SA564-ΔhptRS/ccpA, TSB-dex, 6h	0.127803	0.0960582	1.33047	0.994848	ACKA_STAAM	73
SA564, TSB, 2h - SA564-ΔhptRS, TSB, 6h	0.0250513	0.0960582	0.260793	1	ACKA_STAAM	73
SA564, TSB, 2h - SA564, TSB, 6h	0.00356426	0.0960582	0.0371052	1	ACKA_STAAM	73
SA564, TSB, 2h - SA564-ΔccpA, TSB, 6h	-0.087866	0.0960582	-0.914717	0.999938	ACKA_STAAM	73
SA564, TSB, 2h - SA564-ΔhptRS/ccpA, TSB, 6h	0.296546	0.0960582	3.08715	0.134672	ACKA_STAAM	73
SA564-ΔccpA, TSB, 2h - SA564-ΔhptRS/ccpA, TSB, 2h	0.177711	0.0960582	1.85003	0.897985	ACKA_STAAM	73
SA564-ΔccpA, TSB, 2h - SA564-ΔhptRS, TSB-dex, 6h	-0.306631	0.0960582	-3.19214	0.101025	ACKA_STAAM	73
SA564-ΔccpA, TSB, 2h - SA564, TSB-dex, 6h	-0.264618	0.0960582	-2.75477	0.295637	ACKA_STAAM	73
SA564-ΔccpA, TSB, 2h - SA564-ΔccpA, TSB-dex, 6h	-0.40572	0.0960582	-4.22369	0.00253954	ACKA_STAAM	73
SA564-ΔccpA, TSB, 2h - SA564-ΔhptRS/ccpA, TSB-dex, 6h	0.00558046	0.0960582	0.0580946	1	ACKA_STAAM	73
SA564-ΔccpA, TSB, 2h - SA564-ΔhptRS, TSB, 6h	-0.0971709	0.0960582	-1.01158	0.999779	ACKA_STAAM	73
SA564-ΔccpA, TSB, 2h - SA564, TSB, 6h	-0.118658	0.0960582	-1.23527	0.997697	ACKA_STAAM	73
SA564-ΔccpA, TSB, 2h - SA564-ΔccpA, TSB, 6h	-0.210088	0.0960582	-2.18709	0.706552	ACKA_STAAM	73
SA564-ΔccpA, TSB, 2h - SA564-ΔhptRS/ccpA, TSB, 6h	0.174324	0.0960582	1.81478	0.9116	ACKA_STAAM	73
SA564-ΔhptRS/ccpA, TSB, 2h - SA564-ΔhptRS, TSB-dex, 6h	-0.484341	0.0960582	-5.04217	5.34122e-05	ACKA_STAAM	73
SA564-ΔhptRS/ccpA, TSB, 2h - SA564, TSB-dex, 6h	-0.442329	0.0960582	-4.6048	0.000461814	ACKA_STAAM	73
SA564-ΔhptRS/ccpA, TSB, 2h - SA564-ΔccpA, TSB-dex, 6h	-0.583431	0.0960582	-6.07372	1.49299e-07	ACKA_STAAM	73
SA564-ΔhptRS/ccpA, TSB, 2h - SA564-ΔhptRS/ccpA, TSB-dex, 6h	-0.17213	0.0960582	-1.79194	0.919741	ACKA_STAAM	73
SA564-ΔhptRS/ccpA, TSB, 2h - SA564-ΔhptRS, TSB, 6h	-0.274882	0.0960582	-2.86162	0.234536	ACKA_STAAM	73
SA564-ΔhptRS/ccpA, TSB, 2h - SA564, TSB, 6h	-0.296369	0.0960582	-3.0853	0.135334	ACKA_STAAM	73
SA564-ΔhptRS/ccpA, TSB, 2h - SA564-ΔccpA, TSB, 6h	-0.387799	0.0960582	-4.03713	0.00549243	ACKA_STAAM	73
SA564-ΔhptRS/ccpA, TSB, 2h - SA564-ΔhptRS/ccpA, TSB, 6h	-0.00338667	0.0960582	-0.0352565	1	ACKA_STAAM	73
SA564-ΔhptRS, TSB-dex, 6h - SA564, TSB-dex, 6h	0.0420124	0.0960582	0.437364	1	ACKA_STAAM	73
SA564-ΔhptRS, TSB-dex, 6h - SA564-ΔccpA, TSB-dex, 6h	-0.0990892	0.0960582	-1.03155	0.99972	ACKA_STAAM	73
SA564-ΔhptRS, TSB-dex, 6h - SA564-ΔhptRS/ccpA, TSB-dex, 6h	0.312211	0.0960582	3.25023	0.0855101	ACKA_STAAM	73
SA564-ΔhptRS, TSB-dex, 6h - SA564-ΔhptRS, TSB, 6h	0.20946	0.0960582	2.18055	0.711157	ACKA_STAAM	73
SA564-ΔhptRS, TSB-dex, 6h - SA564, TSB, 6h	0.187973	0.0960582	1.95686	0.848882	ACKA_STAAM	73
SA564-ΔhptRS, TSB-dex, 6h - SA564-ΔccpA, TSB, 6h	0.0965425	0.0960582	1.00504	0.999796	ACKA_STAAM	73
SA564-ΔhptRS, TSB-dex, 6h - SA564-ΔhptRS/ccpA, TSB, 6h	0.480955	0.0960582	5.00691	6.40452e-05	ACKA_STAAM	73
SA564, TSB-dex, 6h - SA564-ΔccpA, TSB-dex, 6h	-0.141102	0.0960582	-1.46892	0.985917	ACKA_STAAM	73
SA564, TSB-dex, 6h - SA564-ΔhptRS/ccpA, TSB-dex, 6h	0.270199	0.0960582	2.81287	0.261336	ACKA_STAAM	73
SA564, TSB-dex, 6h - SA564-ΔhptRS, TSB, 6h	0.167447	0.0960582	1.74319	0.935378	ACKA_STAAM	73
SA564, TSB-dex, 6h - SA564, TSB, 6h	0.14596	0.0960582	1.5195	0.980525	ACKA_STAAM	73
SA564, TSB-dex, 6h - SA564-ΔccpA, TSB, 6h	0.0545301	0.0960582	0.567678	1	ACKA_STAAM	73
SA564, TSB-dex, 6h - SA564-ΔhptRS/ccpA, TSB, 6h	0.438942	0.0960582	4.56955	0.000544499	ACKA_STAAM	73
SA564-ΔccpA, TSB-dex, 6h - SA564-ΔhptRS/ccpA, TSB-dex, 6h	0.4113	0.0960582	4.28178	0.00198008	ACKA_STAAM	73
SA564-ΔccpA, TSB-dex, 6h - SA564-ΔhptRS, TSB, 6h	0.308549	0.0960582	3.21211	0.0954553	ACKA_STAAM	73
SA564-ΔccpA, TSB-dex, 6h - SA564, TSB, 6h	0.287062	0.0960582	2.98842	0.173553	ACKA_STAAM	73
SA564-ΔccpA, TSB-dex, 6h - SA564-ΔccpA, TSB, 6h	0.195632	0.0960582	2.0366	0.804758	ACKA_STAAM	73
SA564-ΔccpA, TSB-dex, 6h - SA564-ΔhptRS/ccpA, TSB, 6h	0.580044	0.0960582	6.03846	1.85798e-07	ACKA_STAAM	73
SA564-ΔhptRS/ccpA, TSB-dex, 6h - SA564-ΔhptRS, TSB, 6h	-0.102751	0.0960582	-1.06968	0.999565	ACKA_STAAM	73
SA564-ΔhptRS/ccpA, TSB-dex, 6h - SA564, TSB, 6h	-0.124238	0.0960582	-1.29337	0.99619	ACKA_STAAM	73
SA564-ΔhptRS/ccpA, TSB-dex, 6h - SA564-ΔccpA, TSB, 6h	-0.215669	0.0960582	-2.24519	0.664651	ACKA_STAAM	73
SA564-ΔhptRS/ccpA, TSB-dex, 6h - SA564-ΔhptRS/ccpA, TSB, 6h	0.168744	0.0960582	1.75668	0.931283	ACKA_STAAM	73
SA564-ΔhptRS, TSB, 6h - SA564, TSB, 6h	-0.021487	0.0960582	-0.223687	1	ACKA_STAAM	73
SA564-ΔhptRS, TSB, 6h - SA564-ΔccpA, TSB, 6h	-0.112917	0.0960582	-1.17551	0.998684	ACKA_STAAM	73
SA564-ΔhptRS, TSB, 6h - SA564-ΔhptRS/ccpA, TSB, 6h	0.271495	0.0960582	2.82636	0.253734	ACKA_STAAM	73
SA564, TSB, 6h - SA564-ΔccpA, TSB, 6h	-0.0914303	0.0960582	-0.951822	0.999897	ACKA_STAAM	73
SA564, TSB, 6h - SA564-ΔhptRS/ccpA, TSB, 6h	0.292982	0.0960582	3.05005	0.148427	ACKA_STAAM	73
SA564-ΔccpA, TSB, 6h - SA564-ΔhptRS/ccpA, TSB, 6h	0.384412	0.0960582	4.00187	0.00632361	ACKA_STAAM	73
SA564-ΔhptRS, TSB-dex, 2h - SA564, TSB-dex, 2h	-0.00421952	0.0706319	-0.0597395	1	ACON_STAAM	126
SA564-ΔhptRS, TSB-dex, 2h - SA564-ΔccpA, TSB-dex 2h	-0.433735	0.0706319	-6.14078	9.8153e-08	ACON_STAAM	126
SA564-ΔhptRS, TSB-dex, 2h - SA564-ΔhptRS/ccpA, TSB-dex, 2h	-0.433004	0.0706319	-6.13043	1.04747e-07	ACON_STAAM	126
SA564-ΔhptRS, TSB-dex, 2h - SA564-ΔhptRS, TSB, 2h	0.0148185	0.0706319	0.209799	1	ACON_STAAM	126
SA564-ΔhptRS, TSB-dex, 2h - SA564, TSB, 2h	-0.0525528	0.0706319	-0.744038	0.999996	ACON_STAAM	126
SA564-ΔhptRS, TSB-dex, 2h - SA564-ΔccpA, TSB, 2h	-0.306651	0.0706319	-4.34154	0.00152652	ACON_STAAM	126
SA564-ΔhptRS, TSB-dex, 2h - SA564-ΔhptRS/ccpA, TSB, 2h	-0.338408	0.0706319	-4.79115	0.000188966	ACON_STAAM	126
SA564-ΔhptRS, TSB-dex, 2h - SA564-ΔhptRS, TSB-dex, 6h	-0.495021	0.0706319	-7.00846	2.89082e-10	ACON_STAAM	126
SA564-ΔhptRS, TSB-dex, 2h - SA564, TSB-dex, 6h	-0.469483	0.0706319	-6.6469	3.58746e-09	ACON_STAAM	126
SA564-ΔhptRS, TSB-dex, 2h - SA564-ΔccpA, TSB-dex, 6h	-0.705705	0.0706319	-9.9913	1.28453e-13	ACON_STAAM	126
SA564-ΔhptRS, TSB-dex, 2h - SA564-ΔhptRS/ccpA, TSB-dex, 6h	-0.557965	0.0706319	-7.89961	5.63993e-13	ACON_STAAM	126
SA564-ΔhptRS, TSB-dex, 2h - SA564-ΔhptRS, TSB, 6h	-0.928778	0.0706319	-13.1495	0	ACON_STAAM	126
SA564-ΔhptRS, TSB-dex, 2h - SA564, TSB, 6h	-0.904019	0.0706319	-12.799	0	ACON_STAAM	126
SA564-ΔhptRS, TSB-dex, 2h - SA564-ΔccpA, TSB, 6h	-1.10226	0.0706319	-15.6056	0	ACON_STAAM	126
SA564-ΔhptRS, TSB-dex, 2h - SA564-ΔhptRS/ccpA, TSB, 6h	-0.984498	0.0706319	-13.9384	0	ACON_STAAM	126
SA564, TSB-dex, 2h - SA564-ΔccpA, TSB-dex, 2h	-0.429516	0.0706319	-6.08104	1.42646e-07	ACON_STAAM	126
SA564, TSB-dex, 2h - SA564-ΔhptRS/ccpA, TSB-dex, 2h	-0.428785	0.0706319	-6.07069	1.52136e-07	ACON_STAAM	126
SA564, TSB-dex, 2h - SA564-ΔhptRS, TSB, 2h	0.019038	0.0706319	0.269538	1	ACON_STAAM	126
SA564, TSB-dex, 2h - SA564, TSB, 2h	-0.0483333	0.0706319	-0.684299	0.999999	ACON_STAAM	126
SA564, TSB-dex, 2h - SA564-ΔccpA, TSB, 2h	-0.302432	0.0706319	-4.2818	0.00197996	ACON_STAAM	126
SA564, TSB-dex, 2h - SA564-ΔhptRS/ccpA, TSB, 2h	-0.334189	0.0706319	-4.73142	0.000252702	ACON_STAAM	126
SA564, TSB-dex, 2h - SA564-ΔhptRS, TSB-dex, 6h	-0.490802	0.0706319	-6.94872	4.42147e-10	ACON_STAAM	126
SA564, TSB-dex, 2h - SA564, TSB-dex, 6h	-0.465264	0.0706319	-6.58716	5.37203e-09	ACON_STAAM	126
SA564, TSB-dex, 2h - SA564-ΔccpA, TSB-dex, 6h	-0.701485	0.0706319	-9.93156	1.40221e-13	ACON_STAAM	126
SA564, TSB-dex, 2h - SA564-ΔhptRS/ccpA, TSB-dex, 6h	-0.553745	0.0706319	-7.83987	7.7871e-13	ACON_STAAM	126
SA564, TSB-dex, 2h - SA564-ΔhptRS, TSB, 6h	-0.924558	0.0706319	-13.0898	0	ACON_STAAM	126
SA564, TSB-dex, 2h - SA564, TSB, 6h	-0.8998	0.0706319	-12.7393	0	ACON_STAAM	126
SA564, TSB-dex, 2h - SA564-ΔccpA, TSB, 6h	-1.09804	0.0706319	-15.5459	0	ACON_STAAM	126
SA564, TSB-dex, 2h - SA564-ΔhptRS/ccpA, TSB, 6h	-0.980278	0.0706319	-13.8787	0	ACON_STAAM	126
SA564-ΔccpA, TSB-dex, 2h - SA564-ΔhptRS/ccpA, TSB-dex, 2h	0.000731045	0.0706319	0.0103501	1	ACON_STAAM	126
SA564-ΔccpA, TSB-dex, 2h - SA564-ΔhptRS, TSB, 2h	0.448554	0.0706319	6.35058	2.56764e-08	ACON_STAAM	126
SA564-ΔccpA, TSB-dex, 2h - SA564, TSB, 2h	0.381182	0.0706319	5.39675	8.00144e-06	ACON_STAAM	126
SA564-ΔccpA, TSB-dex, 2h - SA564-ΔccpA, TSB, 2h	0.127084	0.0706319	1.79925	0.917193	ACON_STAAM	126
SA564-ΔccpA, TSB-dex, 2h - SA564-ΔhptRS/ccpA, TSB, 2h	0.0953269	0.0706319	1.34963	0.994012	ACON_STAAM	126
SA564-ΔccpA, TSB-dex, 2h - SA564-ΔhptRS, TSB-dex, 6h	-0.0612857	0.0706319	-0.867678	0.999968	ACON_STAAM	126
SA564-ΔccpA, TSB-dex, 2h - SA564, TSB-dex, 6h	-0.035748	0.0706319	-0.506117	1	ACON_STAAM	126
SA564-ΔccpA, TSB-dex, 2h - SA564-ΔccpA, TSB-dex, 6h	-0.271969	0.0706319	-3.85051	0.0113724	ACON_STAAM	126
SA564-ΔccpA, TSB-dex, 2h - SA564-ΔhptRS/ccpA, TSB-dex, 6h	-0.124229	0.0706319	-1.75883	0.930615	ACON_STAAM	126
SA564-ΔccpA, TSB-dex, 2h - SA564-ΔhptRS, TSB, 6h	-0.495042	0.0706319	-7.00876	2.88462e-10	ACON_STAAM	126
SA564-ΔccpA, TSB-dex, 2h - SA564, TSB, 6h	-0.470284	0.0706319	-6.65824	3.32153e-09	ACON_STAAM	126
SA564-ΔccpA, TSB-dex, 2h - SA564-ΔccpA, TSB, 6h	-0.66852	0.0706319	-9.46485	1.39777e-13	ACON_STAAM	126
SA564-ΔccpA, TSB-dex, 2h - SA564-ΔhptRS/ccpA, TSB, 6h	-0.550763	0.0706319	-7.79765	8.47322e-13	ACON_STAAM	126
SA564-ΔhptRS/ccpA, TSB-dex, 2h - SA564-ΔhptRS, TSB, 2h	0.447823	0.0706319	6.34023	2.74605e-08	ACON_STAAM	126
SA564-ΔhptRS/ccpA, TSB-dex, 2h - SA564, TSB, 2h	0.380451	0.0706319	5.3864	8.473e-06	ACON_STAAM	126
SA564-ΔhptRS/ccpA, TSB-dex, 2h - SA564-ΔccpA, TSB, 2h	0.126353	0.0706319	1.7889	0.920785	ACON_STAAM	126
SA564-ΔhptRS/ccpA, TSB-dex, 2h - SA564-ΔhptRS/ccpA, TSB, 2h	0.0945958	0.0706319	1.33928	0.994477	ACON_STAAM	126
SA564-ΔhptRS/ccpA, TSB-dex, 2h - SA564-ΔhptRS, TSB-dex, 6h	-0.0620168	0.0706319	-0.878028	0.999963	ACON_STAAM	126
SA564-ΔhptRS/ccpA, TSB-dex, 2h - SA564, TSB-dex, 6h	-0.036479	0.0706319	-0.516467	1	ACON_STAAM	126
SA564-ΔhptRS/ccpA, TSB-dex, 2h - SA564-ΔccpA, TSB-dex, 6h	-0.2727	0.0706319	-3.86086	0.0109353	ACON_STAAM	126
SA564-ΔhptRS/ccpA, TSB-dex, 2h - SA564-ΔhptRS/ccpA, TSB-dex, 6h	-0.12496	0.0706319	-1.76918	0.927333	ACON_STAAM	126
SA564-ΔhptRS/ccpA, TSB-dex, 2h - SA564-ΔhptRS, TSB, 6h	-0.495773	0.0706319	-7.01911	2.67892e-10	ACON_STAAM	126
SA564-ΔhptRS/ccpA, TSB-dex, 2h - SA564, TSB, 6h	-0.471015	0.0706319	-6.66859	3.09566e-09	ACON_STAAM	126
SA564-ΔhptRS/ccpA, TSB-dex, 2h - SA564-ΔccpA, TSB, 6h	-0.669251	0.0706319	-9.4752	1.37779e-13	ACON_STAAM	126
SA564-ΔhptRS/ccpA, TSB-dex, 2h - SA564-ΔhptRS/ccpA, TSB, 6h	-0.551494	0.0706319	-7.808	7.87037e-13	ACON_STAAM	126
SA564-ΔhptRS, TSB, 2h - SA564, TSB, 2h	-0.0673713	0.0706319	-0.953837	0.999894	ACON_STAAM	126
SA564-ΔhptRS, TSB, 2h - SA564-ΔccpA, TSB, 2h	-0.32147	0.0706319	-4.55134	0.000592521	ACON_STAAM	126
SA564-ΔhptRS, TSB, 2h - SA564-ΔhptRS/ccpA, TSB, 2h	-0.353227	0.0706319	-5.00095	6.60315e-05	ACON_STAAM	126
SA564-ΔhptRS, TSB, 2h - SA564-ΔhptRS, TSB-dex, 6h	-0.50984	0.0706319	-7.21826	6.32691e-11	ACON_STAAM	126
SA564-ΔhptRS, TSB, 2h - SA564, TSB-dex, 6h	-0.484302	0.0706319	-6.8567	8.45063e-10	ACON_STAAM	126
SA564-ΔhptRS, TSB, 2h - SA564-ΔccpA, TSB-dex, 6h	-0.720523	0.0706319	-10.2011	1.40776e-13	ACON_STAAM	126
SA564-ΔhptRS, TSB, 2h - SA564-ΔhptRS/ccpA, TSB-dex, 6h	-0.572783	0.0706319	-8.10941	2.58571e-13	ACON_STAAM	126
SA564-ΔhptRS, TSB, 2h - SA564-ΔhptRS, TSB, 6h	-0.943596	0.0706319	-13.3593	0	ACON_STAAM	126
SA564-ΔhptRS, TSB, 2h - SA564, TSB, 6h	-0.918838	0.0706319	-13.0088	0	ACON_STAAM	126
SA564-ΔhptRS, TSB, 2h - SA564-ΔccpA, TSB, 6h	-1.11707	0.0706319	-15.8154	0	ACON_STAAM	126
SA564-ΔhptRS, TSB, 2h - SA564-ΔhptRS/ccpA, TSB, 6h	-0.999316	0.0706319	-14.1482	0	ACON_STAAM	126
SA564, TSB, 2h - SA564-ΔccpA, TSB, 2h	-0.254098	0.0706319	-3.5975	0.0283407	ACON_STAAM	126
SA564, TSB, 2h - SA564-ΔhptRS/ccpA, TSB, 2h	-0.285856	0.0706319	-4.04712	0.00527591	ACON_STAAM	126
SA564, TSB, 2h - SA564-ΔhptRS, TSB-dex, 6h	-0.442468	0.0706319	-6.26442	4.47705e-08	ACON_STAAM	126
SA564, TSB, 2h - SA564, TSB-dex, 6h	-0.41693	0.0706319	-5.90286	4.25935e-07	ACON_STAAM	126
SA564, TSB, 2h - SA564-ΔccpA, TSB-dex, 6h	-0.653152	0.0706319	-9.24726	1.75637e-13	ACON_STAAM	126
SA564, TSB, 2h - SA564-ΔhptRS/ccpA, TSB-dex, 6h	-0.505412	0.0706319	-7.15557	1.00051e-10	ACON_STAAM	126
SA564, TSB, 2h - SA564-ΔhptRS, TSB, 6h	-0.876225	0.0706319	-12.4055	0	ACON_STAAM	126
SA564, TSB, 2h - SA564, TSB, 6h	-0.851467	0.0706319	-12.055	0	ACON_STAAM	126
SA564, TSB, 2h - SA564-ΔccpA, TSB, 6h	-1.0497	0.0706319	-14.8616	0	ACON_STAAM	126
SA564, TSB, 2h - SA564-ΔhptRS/ccpA, TSB, 6h	-0.931945	0.0706319	-13.1944	0	ACON_STAAM	126
SA564-ΔccpA, TSB, 2h - SA564-ΔhptRS/ccpA, TSB, 2h	-0.0317573	0.0706319	-0.449617	1	ACON_STAAM	126
SA564-ΔccpA, TSB, 2h - SA564-ΔhptRS, TSB-dex, 6h	-0.18837	0.0706319	-2.66692	0.352071	ACON_STAAM	126
SA564-ΔccpA, TSB, 2h - SA564, TSB-dex, 6h	-0.162832	0.0706319	-2.30536	0.619743	ACON_STAAM	126
SA564-ΔccpA, TSB, 2h - SA564-ΔccpA, TSB-dex, 6h	-0.399053	0.0706319	-5.64976	1.90739e-06	ACON_STAAM	126
SA564-ΔccpA, TSB, 2h - SA564-ΔhptRS/ccpA, TSB-dex, 6h	-0.251314	0.0706319	-3.55807	0.0324144	ACON_STAAM	126
SA564-ΔccpA, TSB, 2h - SA564-ΔhptRS, TSB, 6h	-0.622126	0.0706319	-8.80801	1.22902e-13	ACON_STAAM	126
SA564-ΔccpA, TSB, 2h - SA564, TSB, 6h	-0.597368	0.0706319	-8.45748	1.58762e-13	ACON_STAAM	126
SA564-ΔccpA, TSB, 2h - SA564-ΔccpA, TSB, 6h	-0.795605	0.0706319	-11.2641	2.4869e-14	ACON_STAAM	126
SA564-ΔccpA, TSB, 2h - SA564-ΔhptRS/ccpA, TSB, 6h	-0.677847	0.0706319	-9.59689	1.22125e-13	ACON_STAAM	126
SA564-ΔhptRS/ccpA, TSB, 2h - SA564-ΔhptRS, TSB-dex, 6h	-0.156613	0.0706319	-2.21731	0.684974	ACON_STAAM	126
SA564-ΔhptRS/ccpA, TSB, 2h - SA564, TSB-dex, 6h	-0.131075	0.0706319	-1.85575	0.895658	ACON_STAAM	126
SA564-ΔhptRS/ccpA, TSB, 2h - SA564-ΔccpA, TSB-dex, 6h	-0.367296	0.0706319	-5.20014	2.32996e-05	ACON_STAAM	126
SA564-ΔhptRS/ccpA, TSB, 2h - SA564-ΔhptRS/ccpA, TSB-dex, 6h	-0.219556	0.0706319	-3.10846	0.127226	ACON_STAAM	126
SA564-ΔhptRS/ccpA, TSB, 2h - SA564-ΔhptRS, TSB, 6h	-0.590369	0.0706319	-8.35839	1.7597e-13	ACON_STAAM	126
SA564-ΔhptRS/ccpA, TSB, 2h - SA564, TSB, 6h	-0.565611	0.0706319	-8.00787	3.53495e-13	ACON_STAAM	126
SA564-ΔhptRS/ccpA, TSB, 2h - SA564-ΔccpA, TSB, 6h	-0.763847	0.0706319	-10.8145	1.66089e-13	ACON_STAAM	126
SA564-ΔhptRS/ccpA, TSB, 2h - SA564-ΔhptRS/ccpA, TSB, 6h	-0.64609	0.0706319	-9.14727	1.94844e-13	ACON_STAAM	126
SA564-ΔhptRS, TSB-dex, 6h - SA564, TSB-dex, 6h	0.0255377	0.0706319	0.361561	1	ACON_STAAM	126
SA564-ΔhptRS, TSB-dex, 6h - SA564-ΔccpA, TSB-dex, 6h	-0.210683	0.0706319	-2.98284	0.175972	ACON_STAAM	126
SA564-ΔhptRS, TSB-dex, 6h - SA564-ΔhptRS/ccpA, TSB-dex, 6h	-0.0629436	0.0706319	-0.891149	0.999955	ACON_STAAM	126
SA564-ΔhptRS, TSB-dex, 6h - SA564-ΔhptRS, TSB, 6h	-0.433757	0.0706319	-6.14108	9.79683e-08	ACON_STAAM	126
SA564-ΔhptRS, TSB-dex, 6h - SA564, TSB, 6h	-0.408998	0.0706319	-5.79056	8.35009e-07	ACON_STAAM	126
SA564-ΔhptRS, TSB-dex, 6h - SA564-ΔccpA, TSB, 6h	-0.607235	0.0706319	-8.59717	1.40443e-13	ACON_STAAM	126
SA564-ΔhptRS, TSB-dex, 6h - SA564-ΔhptRS/ccpA, TSB, 6h	-0.489477	0.0706319	-6.92997	5.04883e-10	ACON_STAAM	126
SA564, TSB-dex, 6h - SA564-ΔccpA, TSB-dex, 6h	-0.236221	0.0706319	-3.3444	0.0645284	ACON_STAAM	126
SA564, TSB-dex, 6h - SA564-ΔhptRS/ccpA, TSB-dex, 6h	-0.0884813	0.0706319	-1.25271	0.99731	ACON_STAAM	126
SA564, TSB-dex, 6h - SA564-ΔhptRS, TSB, 6h	-0.459294	0.0706319	-6.50264	9.45379e-09	ACON_STAAM	126
SA564, TSB-dex, 6h - SA564, TSB, 6h	-0.434536	0.0706319	-6.15212	9.13944e-08	ACON_STAAM	126
SA564, TSB-dex, 6h - SA564-ΔccpA, TSB, 6h	-0.632772	0.0706319	-8.95873	1.09357e-13	ACON_STAAM	126
SA564, TSB-dex, 6h - SA564-ΔhptRS/ccpA, TSB, 6h	-0.515015	0.0706319	-7.29153	3.68642e-11	ACON_STAAM	126
SA564-ΔccpA, TSB-dex, 6h - SA564-ΔhptRS/ccpA, TSB-dex, 6h	0.14774	0.0706319	2.09169	0.770857	ACON_STAAM	126
SA564-ΔccpA, TSB-dex, 6h - SA564-ΔhptRS, TSB, 6h	-0.223073	0.0706319	-3.15825	0.111067	ACON_STAAM	126
SA564-ΔccpA, TSB-dex, 6h - SA564, TSB, 6h	-0.198315	0.0706319	-2.80772	0.26427	ACON_STAAM	126
SA564-ΔccpA, TSB-dex, 6h - SA564-ΔccpA, TSB, 6h	-0.396551	0.0706319	-5.61433	2.34065e-06	ACON_STAAM	126
SA564-ΔccpA, TSB-dex, 6h - SA564-ΔhptRS/ccpA, TSB, 6h	-0.278793	0.0706319	-3.94713	0.00784555	ACON_STAAM	126
SA564-ΔhptRS/ccpA, TSB-dex, 6h - SA564-ΔhptRS, TSB, 6h	-0.370813	0.0706319	-5.24993	1.78417e-05	ACON_STAAM	126
SA564-ΔhptRS/ccpA, TSB-dex, 6h - SA564, TSB, 6h	-0.346055	0.0706319	-4.89941	0.000110494	ACON_STAAM	126
SA564-ΔhptRS/ccpA, TSB-dex, 6h - SA564-ΔccpA, TSB, 6h	-0.544291	0.0706319	-7.70602	1.65212e-12	ACON_STAAM	126
SA564-ΔhptRS/ccpA, TSB-dex, 6h - SA564-ΔhptRS/ccpA, TSB, 6h	-0.426533	0.0706319	-6.03882	1.85391e-07	ACON_STAAM	126
SA564-ΔhptRS, TSB, 6h - SA564, TSB, 6h	0.0247582	0.0706319	0.350524	1	ACON_STAAM	126
SA564-ΔhptRS, TSB, 6h - SA564-ΔccpA, TSB, 6h	-0.173478	0.0706319	-2.45609	0.504669	ACON_STAAM	126
SA564-ΔhptRS, TSB, 6h - SA564-ΔhptRS/ccpA, TSB, 6h	-0.0557204	0.0706319	-0.788884	0.999991	ACON_STAAM	126
SA564, TSB, 6h - SA564-ΔccpA, TSB, 6h	-0.198236	0.0706319	-2.80661	0.264908	ACON_STAAM	126
SA564, TSB, 6h - SA564-ΔhptRS/ccpA, TSB, 6h	-0.0804786	0.0706319	-1.13941	0.999082	ACON_STAAM	126
SA564-ΔccpA, TSB, 6h - SA564-ΔhptRS/ccpA, TSB, 6h	0.117758	0.0706319	1.6672	0.955267	ACON_STAAM	126
SA564-ΔhptRS, TSB-dex, 2h - SA564, TSB-dex, 2h	0.0349241	0.23237	0.150295	1	ACP_STAAM	20
SA564-ΔhptRS, TSB-dex, 2h - SA564-ΔccpA, TSB-dex 2h	-0.00549586	0.23237	-0.0236514	1	ACP_STAAM	20
SA564-ΔhptRS, TSB-dex, 2h - SA564-ΔhptRS/ccpA, TSB-dex, 2h	-0.00976191	0.23237	-0.0420103	1	ACP_STAAM	20
SA564-ΔhptRS, TSB-dex, 2h - SA564-ΔhptRS, TSB, 2h	-0.0447622	0.23237	-0.192634	1	ACP_STAAM	20
SA564-ΔhptRS, TSB-dex, 2h - SA564, TSB, 2h	-0.111529	0.23237	-0.479963	1	ACP_STAAM	20
SA564-ΔhptRS, TSB-dex, 2h - SA564-ΔccpA, TSB, 2h	-0.0285739	0.23237	-0.122968	1	ACP_STAAM	20
SA564-ΔhptRS, TSB-dex, 2h - SA564-ΔhptRS/ccpA, TSB, 2h	-0.0841244	0.23237	-0.362028	1	ACP_STAAM	20
SA564-ΔhptRS, TSB-dex, 2h - SA564-ΔhptRS, TSB-dex, 6h	0.339827	0.23237	1.46244	0.986511	ACP_STAAM	20
SA564-ΔhptRS, TSB-dex, 2h - SA564, TSB-dex, 6h	0.384779	0.23237	1.65589	0.957789	ACP_STAAM	20
SA564-ΔhptRS, TSB-dex, 2h - SA564-ΔccpA, TSB-dex, 6h	0.229354	0.23237	0.987021	0.999837	ACP_STAAM	20
SA564-ΔhptRS, TSB-dex, 2h - SA564-ΔhptRS/ccpA, TSB-dex, 6h	0.346752	0.23237	1.49224	0.983603	ACP_STAAM	20
SA564-ΔhptRS, TSB-dex, 2h - SA564-ΔhptRS, TSB, 6h	0.346871	0.23237	1.49276	0.983549	ACP_STAAM	20
SA564-ΔhptRS, TSB-dex, 2h - SA564, TSB, 6h	0.378121	0.23237	1.62724	0.963708	ACP_STAAM	20
SA564-ΔhptRS, TSB-dex, 2h - SA564-ΔccpA, TSB, 6h	0.454638	0.23237	1.95653	0.849054	ACP_STAAM	20
SA564-ΔhptRS, TSB-dex, 2h - SA564-ΔhptRS/ccpA, TSB, 6h	0.410213	0.23237	1.76535	0.92856	ACP_STAAM	20
SA564, TSB-dex, 2h - SA564-ΔccpA, TSB-dex, 2h	-0.0404199	0.23237	-0.173947	1	ACP_STAAM	20
SA564, TSB-dex, 2h - SA564-ΔhptRS/ccpA, TSB-dex, 2h	-0.044686	0.23237	-0.192306	1	ACP_STAAM	20
SA564, TSB-dex, 2h - SA564-ΔhptRS, TSB, 2h	-0.0796863	0.23237	-0.342929	1	ACP_STAAM	20
SA564, TSB-dex, 2h - SA564, TSB, 2h	-0.146453	0.23237	-0.630258	1	ACP_STAAM	20
SA564, TSB-dex, 2h - SA564-ΔccpA, TSB, 2h	-0.063498	0.23237	-0.273263	1	ACP_STAAM	20
SA564, TSB-dex, 2h - SA564-ΔhptRS/ccpA, TSB, 2h	-0.119048	0.23237	-0.512324	1	ACP_STAAM	20
SA564, TSB-dex, 2h - SA564-ΔhptRS, TSB-dex, 6h	0.304902	0.23237	1.31214	0.995553	ACP_STAAM	20
SA564, TSB-dex, 2h - SA564, TSB-dex, 6h	0.349855	0.23237	1.5056	0.982147	ACP_STAAM	20
SA564, TSB-dex, 2h - SA564-ΔccpA, TSB-dex, 6h	0.19443	0.23237	0.836725	0.99998	ACP_STAAM	20
SA564, TSB-dex, 2h - SA564-ΔhptRS/ccpA, TSB-dex, 6h	0.311828	0.23237	1.34195	0.99436	ACP_STAAM	20
SA564, TSB-dex, 2h - SA564-ΔhptRS, TSB, 6h	0.311947	0.23237	1.34246	0.994337	ACP_STAAM	20
SA564, TSB-dex, 2h - SA564, TSB, 6h	0.343196	0.23237	1.47694	0.985153	ACP_STAAM	20
SA564, TSB-dex, 2h - SA564-ΔccpA, TSB, 6h	0.419714	0.23237	1.80623	0.914706	ACP_STAAM	20
SA564, TSB-dex, 2h - SA564-ΔhptRS/ccpA, TSB, 6h	0.375289	0.23237	1.61505	0.966027	ACP_STAAM	20
SA564-ΔccpA, TSB-dex, 2h - SA564-ΔhptRS/ccpA, TSB-dex, 2h	-0.00426605	0.23237	-0.0183589	1	ACP_STAAM	20
SA564-ΔccpA, TSB-dex, 2h - SA564-ΔhptRS, TSB, 2h	-0.0392664	0.23237	-0.168982	1	ACP_STAAM	20
SA564-ΔccpA, TSB-dex, 2h - SA564, TSB, 2h	-0.106033	0.23237	-0.456312	1	ACP_STAAM	20
SA564-ΔccpA, TSB-dex, 2h - SA564-ΔccpA, TSB, 2h	-0.0230781	0.23237	-0.0993163	1	ACP_STAAM	20
SA564-ΔccpA, TSB-dex, 2h - SA564-ΔhptRS/ccpA, TSB, 2h	-0.0786285	0.23237	-0.338377	1	ACP_STAAM	20
SA564-ΔccpA, TSB-dex, 2h - SA564-ΔhptRS, TSB-dex, 6h	0.345322	0.23237	1.48609	0.984241	ACP_STAAM	20
SA564-ΔccpA, TSB-dex, 2h - SA564, TSB-dex, 6h	0.390275	0.23237	1.67954	0.952389	ACP_STAAM	20
SA564-ΔccpA, TSB-dex, 2h - SA564-ΔccpA, TSB-dex, 6h	0.234849	0.23237	1.01067	0.999782	ACP_STAAM	20
SA564-ΔccpA, TSB-dex, 2h - SA564-ΔhptRS/ccpA, TSB-dex, 6h	0.352248	0.23237	1.51589	0.980956	ACP_STAAM	20
SA564-ΔccpA, TSB-dex, 2h - SA564-ΔhptRS, TSB, 6h	0.352367	0.23237	1.51641	0.980895	ACP_STAAM	20
SA564-ΔccpA, TSB-dex, 2h - SA564, TSB, 6h	0.383616	0.23237	1.65089	0.958871	ACP_STAAM	20
SA564-ΔccpA, TSB-dex, 2h - SA564-ΔccpA, TSB, 6h	0.460134	0.23237	1.98018	0.836616	ACP_STAAM	20
SA564-ΔccpA, TSB-dex, 2h - SA564-ΔhptRS/ccpA, TSB, 6h	0.415709	0.23237	1.789	0.92075	ACP_STAAM	20
SA564-ΔhptRS/ccpA, TSB-dex, 2h - SA564-ΔhptRS, TSB, 2h	-0.0350003	0.23237	-0.150623	1	ACP_STAAM	20
SA564-ΔhptRS/ccpA, TSB-dex, 2h - SA564, TSB, 2h	-0.101767	0.23237	-0.437953	1	ACP_STAAM	20
SA564-ΔhptRS/ccpA, TSB-dex, 2h - SA564-ΔccpA, TSB, 2h	-0.018812	0.23237	-0.0809574	1	ACP_STAAM	20
SA564-ΔhptRS/ccpA, TSB-dex, 2h - SA564-ΔhptRS/ccpA, TSB, 2h	-0.0743625	0.23237	-0.320018	1	ACP_STAAM	20
SA564-ΔhptRS/ccpA, TSB-dex, 2h - SA564-ΔhptRS, TSB-dex, 6h	0.349588	0.23237	1.50445	0.982276	ACP_STAAM	20
SA564-ΔhptRS/ccpA, TSB-dex, 2h - SA564, TSB-dex, 6h	0.394541	0.23237	1.6979	0.947861	ACP_STAAM	20
SA564-ΔhptRS/ccpA, TSB-dex, 2h - SA564-ΔccpA, TSB-dex, 6h	0.239116	0.23237	1.02903	0.999728	ACP_STAAM	20
SA564-ΔhptRS/ccpA, TSB-dex, 2h - SA564-ΔhptRS/ccpA, TSB-dex, 6h	0.356514	0.23237	1.53425	0.978679	ACP_STAAM	20
SA564-ΔhptRS/ccpA, TSB-dex, 2h - SA564-ΔhptRS, TSB, 6h	0.356633	0.23237	1.53477	0.978612	ACP_STAAM	20
SA564-ΔhptRS/ccpA, TSB-dex, 2h - SA564, TSB, 6h	0.387882	0.23237	1.66925	0.954799	ACP_STAAM	20
SA564-ΔhptRS/ccpA, TSB-dex, 2h - SA564-ΔccpA, TSB, 6h	0.4644	0.23237	1.99854	0.826582	ACP_STAAM	20
SA564-ΔhptRS/ccpA, TSB-dex, 2h - SA564-ΔhptRS/ccpA, TSB, 6h	0.419975	0.23237	1.80736	0.914302	ACP_STAAM	20
SA564-ΔhptRS, TSB, 2h - SA564, TSB, 2h	-0.0667666	0.23237	-0.287329	1	ACP_STAAM	20
SA564-ΔhptRS, TSB, 2h - SA564-ΔccpA, TSB, 2h	0.0161883	0.23237	0.069666	1	ACP_STAAM	20
SA564-ΔhptRS, TSB, 2h - SA564-ΔhptRS/ccpA, TSB, 2h	-0.0393622	0.23237	-0.169395	1	ACP_STAAM	20
SA564-ΔhptRS, TSB, 2h - SA564-ΔhptRS, TSB-dex, 6h	0.384589	0.23237	1.65507	0.957968	ACP_STAAM	20
SA564-ΔhptRS, TSB, 2h - SA564, TSB-dex, 6h	0.429541	0.23237	1.84853	0.898593	ACP_STAAM	20
SA564-ΔhptRS, TSB, 2h - SA564-ΔccpA, TSB-dex, 6h	0.274116	0.23237	1.17965	0.99863	ACP_STAAM	20
SA564-ΔhptRS, TSB, 2h - SA564-ΔhptRS/ccpA, TSB-dex, 6h	0.391514	0.23237	1.68488	0.951105	ACP_STAAM	20
SA564-ΔhptRS, TSB, 2h - SA564-ΔhptRS, TSB, 6h	0.391633	0.23237	1.68539	0.95098	ACP_STAAM	20
SA564-ΔhptRS, TSB, 2h - SA564, TSB, 6h	0.422883	0.23237	1.81987	0.909711	ACP_STAAM	20
SA564-ΔhptRS, TSB, 2h - SA564-ΔccpA, TSB, 6h	0.4994	0.23237	2.14916	0.732876	ACP_STAAM	20
SA564-ΔhptRS, TSB, 2h - SA564-ΔhptRS/ccpA, TSB, 6h	0.454975	0.23237	1.95798	0.848307	ACP_STAAM	20
SA564, TSB, 2h - SA564-ΔccpA, TSB, 2h	0.0829549	0.23237	0.356995	1	ACP_STAAM	20
SA564, TSB, 2h - SA564-ΔhptRS/ccpA, TSB, 2h	0.0274045	0.23237	0.117935	1	ACP_STAAM	20
SA564, TSB, 2h - SA564-ΔhptRS, TSB-dex, 6h	0.451355	0.23237	1.9424	0.856215	ACP_STAAM	20
SA564, TSB, 2h - SA564, TSB-dex, 6h	0.496308	0.23237	2.13586	0.741887	ACP_STAAM	20
SA564, TSB, 2h - SA564-ΔccpA, TSB-dex, 6h	0.340882	0.23237	1.46698	0.986097	ACP_STAAM	20
SA564, TSB, 2h - SA564-ΔhptRS/ccpA, TSB-dex, 6h	0.45828	0.23237	1.97221	0.840873	ACP_STAAM	20
SA564, TSB, 2h - SA564-ΔhptRS, TSB, 6h	0.4584	0.23237	1.97272	0.840601	ACP_STAAM	20
SA564, TSB, 2h - SA564, TSB, 6h	0.489649	0.23237	2.1072	0.760852	ACP_STAAM	20
SA564, TSB, 2h - SA564-ΔccpA, TSB, 6h	0.566167	0.23237	2.43649	0.519599	ACP_STAAM	20
SA564, TSB, 2h - SA564-ΔhptRS/ccpA, TSB, 6h	0.521742	0.23237	2.24531	0.664561	ACP_STAAM	20
SA564-ΔccpA, TSB, 2h - SA564-ΔhptRS/ccpA, TSB, 2h	-0.0555504	0.23237	-0.239061	1	ACP_STAAM	20
SA564-ΔccpA, TSB, 2h - SA564-ΔhptRS, TSB-dex, 6h	0.368401	0.23237	1.58541	0.971199	ACP_STAAM	20
SA564-ΔccpA, TSB, 2h - SA564, TSB-dex, 6h	0.413353	0.23237	1.77886	0.924166	ACP_STAAM	20
SA564-ΔccpA, TSB, 2h - SA564-ΔccpA, TSB-dex, 6h	0.257928	0.23237	1.10999	0.999324	ACP_STAAM	20
SA564-ΔccpA, TSB, 2h - SA564-ΔhptRS/ccpA, TSB-dex, 6h	0.375326	0.23237	1.61521	0.965997	ACP_STAAM	20
SA564-ΔccpA, TSB, 2h - SA564-ΔhptRS, TSB, 6h	0.375445	0.23237	1.61572	0.965902	ACP_STAAM	20
SA564-ΔccpA, TSB, 2h - SA564, TSB, 6h	0.406694	0.23237	1.75021	0.93327	ACP_STAAM	20
SA564-ΔccpA, TSB, 2h - SA564-ΔccpA, TSB, 6h	0.483212	0.23237	2.0795	0.778581	ACP_STAAM	20
SA564-ΔccpA, TSB, 2h - SA564-ΔhptRS/ccpA, TSB, 6h	0.438787	0.23237	1.88832	0.881745	ACP_STAAM	20
SA564-ΔhptRS/ccpA, TSB, 2h - SA564-ΔhptRS, TSB-dex, 6h	0.423951	0.23237	1.82447	0.907984	ACP_STAAM	20
SA564-ΔhptRS/ccpA, TSB, 2h - SA564, TSB-dex, 6h	0.468903	0.23237	2.01792	0.815638	ACP_STAAM	20
SA564-ΔhptRS/ccpA, TSB, 2h - SA564-ΔccpA, TSB-dex, 6h	0.313478	0.23237	1.34905	0.994039	ACP_STAAM	20
SA564-ΔhptRS/ccpA, TSB, 2h - SA564-ΔhptRS/ccpA, TSB-dex, 6h	0.430876	0.23237	1.85427	0.896262	ACP_STAAM	20
SA564-ΔhptRS/ccpA, TSB, 2h - SA564-ΔhptRS, TSB, 6h	0.430995	0.23237	1.85478	0.896052	ACP_STAAM	20
SA564-ΔhptRS/ccpA, TSB, 2h - SA564, TSB, 6h	0.462245	0.23237	1.98927	0.831692	ACP_STAAM	20
SA564-ΔhptRS/ccpA, TSB, 2h - SA564-ΔccpA, TSB, 6h	0.538763	0.23237	2.31856	0.609751	ACP_STAAM	20
SA564-ΔhptRS/ccpA, TSB, 2h - SA564-ΔhptRS/ccpA, TSB, 6h	0.494338	0.23237	2.12738	0.747562	ACP_STAAM	20
SA564-ΔhptRS, TSB-dex, 6h - SA564, TSB-dex, 6h	0.0449525	0.23237	0.193453	1	ACP_STAAM	20
SA564-ΔhptRS, TSB-dex, 6h - SA564-ΔccpA, TSB-dex, 6h	-0.110473	0.23237	-0.475419	1	ACP_STAAM	20
SA564-ΔhptRS, TSB-dex, 6h - SA564-ΔhptRS/ccpA, TSB-dex, 6h	0.00692512	0.23237	0.0298022	1	ACP_STAAM	20
SA564-ΔhptRS, TSB-dex, 6h - SA564-ΔhptRS, TSB, 6h	0.00704454	0.23237	0.0303161	1	ACP_STAAM	20
SA564-ΔhptRS, TSB-dex, 6h - SA564, TSB, 6h	0.038294	0.23237	0.164798	1	ACP_STAAM	20
SA564-ΔhptRS, TSB-dex, 6h - SA564-ΔccpA, TSB, 6h	0.114812	0.23237	0.49409	1	ACP_STAAM	20
SA564-ΔhptRS, TSB-dex, 6h - SA564-ΔhptRS/ccpA, TSB, 6h	0.0703866	0.23237	0.302908	1	ACP_STAAM	20
SA564, TSB-dex, 6h - SA564-ΔccpA, TSB-dex, 6h	-0.155425	0.23237	-0.668872	0.999999	ACP_STAAM	20
SA564, TSB-dex, 6h - SA564-ΔhptRS/ccpA, TSB-dex, 6h	-0.0380274	0.23237	-0.16365	1	ACP_STAAM	20
SA564, TSB-dex, 6h - SA564-ΔhptRS, TSB, 6h	-0.0379079	0.23237	-0.163136	1	ACP_STAAM	20
SA564, TSB-dex, 6h - SA564, TSB, 6h	-0.00665853	0.23237	-0.0286549	1	ACP_STAAM	20
SA564, TSB-dex, 6h - SA564-ΔccpA, TSB, 6h	0.0698591	0.23237	0.300638	1	ACP_STAAM	20
SA564, TSB-dex, 6h - SA564-ΔhptRS/ccpA, TSB, 6h	0.0254341	0.23237	0.109455	1	ACP_STAAM	20
SA564-ΔccpA, TSB-dex, 6h - SA564-ΔhptRS/ccpA, TSB-dex, 6h	0.117398	0.23237	0.505221	1	ACP_STAAM	20
SA564-ΔccpA, TSB-dex, 6h - SA564-ΔhptRS, TSB, 6h	0.117517	0.23237	0.505735	1	ACP_STAAM	20
SA564-ΔccpA, TSB-dex, 6h - SA564, TSB, 6h	0.148767	0.23237	0.640217	0.999999	ACP_STAAM	20
SA564-ΔccpA, TSB-dex, 6h - SA564-ΔccpA, TSB, 6h	0.225285	0.23237	0.969509	0.99987	ACP_STAAM	20
SA564-ΔccpA, TSB-dex, 6h - SA564-ΔhptRS/ccpA, TSB, 6h	0.18086	0.23237	0.778327	0.999992	ACP_STAAM	20
SA564-ΔhptRS/ccpA, TSB-dex, 6h - SA564-ΔhptRS, TSB, 6h	0.00011942	0.23237	0.000513921	1	ACP_STAAM	20
SA564-ΔhptRS/ccpA, TSB-dex, 6h - SA564, TSB, 6h	0.0313688	0.23237	0.134995	1	ACP_STAAM	20
SA564-ΔhptRS/ccpA, TSB-dex, 6h - SA564-ΔccpA, TSB, 6h	0.107886	0.23237	0.464288	1	ACP_STAAM	20
SA564-ΔhptRS/ccpA, TSB-dex, 6h - SA564-ΔhptRS/ccpA, TSB, 6h	0.0634615	0.23237	0.273106	1	ACP_STAAM	20
SA564-ΔhptRS, TSB, 6h - SA564, TSB, 6h	0.0312494	0.23237	0.134482	1	ACP_STAAM	20
SA564-ΔhptRS, TSB, 6h - SA564-ΔccpA, TSB, 6h	0.107767	0.23237	0.463774	1	ACP_STAAM	20
SA564-ΔhptRS, TSB, 6h - SA564-ΔhptRS/ccpA, TSB, 6h	0.0633421	0.23237	0.272592	1	ACP_STAAM	20
SA564, TSB, 6h - SA564-ΔccpA, TSB, 6h	0.0765176	0.23237	0.329293	1	ACP_STAAM	20
SA564, TSB, 6h - SA564-ΔhptRS/ccpA, TSB, 6h	0.0320927	0.23237	0.13811	1	ACP_STAAM	20
SA564-ΔccpA, TSB, 6h - SA564-ΔhptRS/ccpA, TSB, 6h	-0.044425	0.23237	-0.191182	1	ACP_STAAM	20
SA564-ΔhptRS, TSB-dex, 2h - SA564, TSB-dex, 2h	-0.0145948	0.127529	-0.114443	1	ADH_STAAM	41
SA564-ΔhptRS, TSB-dex, 2h - SA564-ΔccpA, TSB-dex 2h	-0.0173289	0.127529	-0.135882	1	ADH_STAAM	41
SA564-ΔhptRS, TSB-dex, 2h - SA564-ΔhptRS/ccpA, TSB-dex, 2h	0.0153512	0.127529	0.120375	1	ADH_STAAM	41
SA564-ΔhptRS, TSB-dex, 2h - SA564-ΔhptRS, TSB, 2h	0.112744	0.127529	0.884071	0.99996	ADH_STAAM	41
SA564-ΔhptRS, TSB-dex, 2h - SA564, TSB, 2h	0.0335002	0.127529	0.262688	1	ADH_STAAM	41
SA564-ΔhptRS, TSB-dex, 2h - SA564-ΔccpA, TSB, 2h	0.0720148	0.127529	0.564695	1	ADH_STAAM	41
SA564-ΔhptRS, TSB-dex, 2h - SA564-ΔhptRS/ccpA, TSB, 2h	0.0566147	0.127529	0.443937	1	ADH_STAAM	41
SA564-ΔhptRS, TSB-dex, 2h - SA564-ΔhptRS, TSB-dex, 6h	-1.43021	0.127529	-11.2148	3.55271e-14	ADH_STAAM	41
SA564-ΔhptRS, TSB-dex, 2h - SA564, TSB-dex, 6h	-1.40755	0.127529	-11.0371	9.59233e-14	ADH_STAAM	41
SA564-ΔhptRS, TSB-dex, 2h - SA564-ΔccpA, TSB-dex, 6h	-1.97038	0.127529	-15.4505	0	ADH_STAAM	41
SA564-ΔhptRS, TSB-dex, 2h - SA564-ΔhptRS/ccpA, TSB-dex, 6h	-0.977833	0.127529	-7.66756	2.19935e-12	ADH_STAAM	41
SA564-ΔhptRS, TSB-dex, 2h - SA564-ΔhptRS, TSB, 6h	-0.27813	0.127529	-2.18092	0.710898	ADH_STAAM	41
SA564-ΔhptRS, TSB-dex, 2h - SA564, TSB, 6h	-0.251952	0.127529	-1.97565	0.839044	ADH_STAAM	41
SA564-ΔhptRS, TSB-dex, 2h - SA564-ΔccpA, TSB, 6h	-0.71102	0.127529	-5.57538	2.92712e-06	ADH_STAAM	41
SA564-ΔhptRS, TSB-dex, 2h - SA564-ΔhptRS/ccpA, TSB, 6h	-0.0898935	0.127529	-0.704889	0.999998	ADH_STAAM	41
SA564, TSB-dex, 2h - SA564-ΔccpA, TSB-dex, 2h	-0.0027341	0.127529	-0.0214391	1	ADH_STAAM	41
SA564, TSB-dex, 2h - SA564-ΔhptRS/ccpA, TSB-dex, 2h	0.029946	0.127529	0.234818	1	ADH_STAAM	41
SA564, TSB-dex, 2h - SA564-ΔhptRS, TSB, 2h	0.127339	0.127529	0.998514	0.999812	ADH_STAAM	41
SA564, TSB-dex, 2h - SA564, TSB, 2h	0.048095	0.127529	0.377131	1	ADH_STAAM	41
SA564, TSB-dex, 2h - SA564-ΔccpA, TSB, 2h	0.0866095	0.127529	0.679138	0.999999	ADH_STAAM	41
SA564, TSB-dex, 2h - SA564-ΔhptRS/ccpA, TSB, 2h	0.0712095	0.127529	0.558381	1	ADH_STAAM	41
SA564, TSB-dex, 2h - SA564-ΔhptRS, TSB-dex, 6h	-1.41562	0.127529	-11.1004	6.75016e-14	ADH_STAAM	41
SA564, TSB-dex, 2h - SA564, TSB-dex, 6h	-1.39295	0.127529	-10.9227	1.52656e-13	ADH_STAAM	41
SA564, TSB-dex, 2h - SA564-ΔccpA, TSB-dex, 6h	-1.95578	0.127529	-15.336	0	ADH_STAAM	41
SA564, TSB-dex, 2h - SA564-ΔhptRS/ccpA, TSB-dex, 6h	-0.963239	0.127529	-7.55312	5.19662e-12	ADH_STAAM	41
SA564, TSB-dex, 2h - SA564-ΔhptRS, TSB, 6h	-0.263535	0.127529	-2.06648	0.786695	ADH_STAAM	41
SA564, TSB-dex, 2h - SA564, TSB, 6h	-0.237357	0.127529	-1.8612	0.893403	ADH_STAAM	41
SA564, TSB-dex, 2h - SA564-ΔccpA, TSB, 6h	-0.696426	0.127529	-5.46094	5.59579e-06	ADH_STAAM	41
SA564, TSB-dex, 2h - SA564-ΔhptRS/ccpA, TSB, 6h	-0.0752988	0.127529	-0.590446	1	ADH_STAAM	41
SA564-ΔccpA, TSB-dex, 2h - SA564-ΔhptRS/ccpA, TSB-dex, 2h	0.0326801	0.127529	0.256257	1	ADH_STAAM	41
SA564-ΔccpA, TSB-dex, 2h - SA564-ΔhptRS, TSB, 2h	0.130073	0.127529	1.01995	0.999756	ADH_STAAM	41
SA564-ΔccpA, TSB-dex, 2h - SA564, TSB, 2h	0.0508291	0.127529	0.39857	1	ADH_STAAM	41
SA564-ΔccpA, TSB-dex, 2h - SA564-ΔccpA, TSB, 2h	0.0893436	0.127529	0.700577	0.999998	ADH_STAAM	41
SA564-ΔccpA, TSB-dex, 2h - SA564-ΔhptRS/ccpA, TSB, 2h	0.0739436	0.127529	0.57982	1	ADH_STAAM	41
SA564-ΔccpA, TSB-dex, 2h - SA564-ΔhptRS, TSB-dex, 6h	-1.41288	0.127529	-11.0789	7.4607e-14	ADH_STAAM	41
SA564-ΔccpA, TSB-dex, 2h - SA564, TSB-dex, 6h	-1.39022	0.127529	-10.9012	1.50102e-13	ADH_STAAM	41
SA564-ΔccpA, TSB-dex, 2h - SA564-ΔccpA, TSB-dex, 6h	-1.95305	0.127529	-15.3146	0	ADH_STAAM	41
SA564-ΔccpA, TSB-dex, 2h - SA564-ΔhptRS/ccpA, TSB-dex, 6h	-0.960504	0.127529	-7.53168	6.10789e-12	ADH_STAAM	41
SA564-ΔccpA, TSB-dex, 2h - SA564-ΔhptRS, TSB, 6h	-0.260801	0.127529	-2.04504	0.799736	ADH_STAAM	41
SA564-ΔccpA, TSB-dex, 2h - SA564, TSB, 6h	-0.234623	0.127529	-1.83977	0.902082	ADH_STAAM	41
SA564-ΔccpA, TSB-dex, 2h - SA564-ΔccpA, TSB, 6h	-0.693692	0.127529	-5.4395	6.30863e-06	ADH_STAAM	41
SA564-ΔccpA, TSB-dex, 2h - SA564-ΔhptRS/ccpA, TSB, 6h	-0.0725646	0.127529	-0.569007	1	ADH_STAAM	41
SA564-ΔhptRS/ccpA, TSB-dex, 2h - SA564-ΔhptRS, TSB, 2h	0.0973931	0.127529	0.763696	0.999994	ADH_STAAM	41
SA564-ΔhptRS/ccpA, TSB-dex, 2h - SA564, TSB, 2h	0.0181489	0.127529	0.142313	1	ADH_STAAM	41
SA564-ΔhptRS/ccpA, TSB-dex, 2h - SA564-ΔccpA, TSB, 2h	0.0566635	0.127529	0.44432	1	ADH_STAAM	41
SA564-ΔhptRS/ccpA, TSB-dex, 2h - SA564-ΔhptRS/ccpA, TSB, 2h	0.0412635	0.127529	0.323563	1	ADH_STAAM	41
SA564-ΔhptRS/ccpA, TSB-dex, 2h - SA564-ΔhptRS, TSB-dex, 6h	-1.44556	0.127529	-11.3352	0	ADH_STAAM	41
SA564-ΔhptRS/ccpA, TSB-dex, 2h - SA564, TSB-dex, 6h	-1.4229	0.127529	-11.1575	4.9738e-14	ADH_STAAM	41
SA564-ΔhptRS/ccpA, TSB-dex, 2h - SA564-ΔccpA, TSB-dex, 6h	-1.98573	0.127529	-15.5709	0	ADH_STAAM	41
SA564-ΔhptRS/ccpA, TSB-dex, 2h - SA564-ΔhptRS/ccpA, TSB-dex, 6h	-0.993185	0.127529	-7.78794	9.07607e-13	ADH_STAAM	41
SA564-ΔhptRS/ccpA, TSB-dex, 2h - SA564-ΔhptRS, TSB, 6h	-0.293481	0.127529	-2.30129	0.622815	ADH_STAAM	41
SA564-ΔhptRS/ccpA, TSB-dex, 2h - SA564, TSB, 6h	-0.267303	0.127529	-2.09602	0.76808	ADH_STAAM	41
SA564-ΔhptRS/ccpA, TSB-dex, 2h - SA564-ΔccpA, TSB, 6h	-0.726372	0.127529	-5.69576	1.45948e-06	ADH_STAAM	41
SA564-ΔhptRS/ccpA, TSB-dex, 2h - SA564-ΔhptRS/ccpA, TSB, 6h	-0.105245	0.127529	-0.825264	0.999984	ADH_STAAM	41
SA564-ΔhptRS, TSB, 2h - SA564, TSB, 2h	-0.0792442	0.127529	-0.621383	1	ADH_STAAM	41
SA564-ΔhptRS, TSB, 2h - SA564-ΔccpA, TSB, 2h	-0.0407296	0.127529	-0.319376	1	ADH_STAAM	41
SA564-ΔhptRS, TSB, 2h - SA564-ΔhptRS/ccpA, TSB, 2h	-0.0561296	0.127529	-0.440134	1	ADH_STAAM	41
SA564-ΔhptRS, TSB, 2h - SA564-ΔhptRS, TSB-dex, 6h	-1.54296	0.127529	-12.0989	0	ADH_STAAM	41
SA564-ΔhptRS, TSB, 2h - SA564, TSB-dex, 6h	-1.52029	0.127529	-11.9212	0	ADH_STAAM	41
SA564-ΔhptRS, TSB, 2h - SA564-ΔccpA, TSB-dex, 6h	-2.08312	0.127529	-16.3346	0	ADH_STAAM	41
SA564-ΔhptRS, TSB, 2h - SA564-ΔhptRS/ccpA, TSB-dex, 6h	-1.09058	0.127529	-8.55163	1.4555e-13	ADH_STAAM	41
SA564-ΔhptRS, TSB, 2h - SA564-ΔhptRS, TSB, 6h	-0.390874	0.127529	-3.06499	0.142765	ADH_STAAM	41
SA564-ΔhptRS, TSB, 2h - SA564, TSB, 6h	-0.364696	0.127529	-2.85972	0.235544	ADH_STAAM	41
SA564-ΔhptRS, TSB, 2h - SA564-ΔccpA, TSB, 6h	-0.823765	0.127529	-6.45945	1.25855e-08	ADH_STAAM	41
SA564-ΔhptRS, TSB, 2h - SA564-ΔhptRS/ccpA, TSB, 6h	-0.202638	0.127529	-1.58896	0.970613	ADH_STAAM	41
SA564, TSB, 2h - SA564-ΔccpA, TSB, 2h	0.0385146	0.127529	0.302007	1	ADH_STAAM	41
SA564, TSB, 2h - SA564-ΔhptRS/ccpA, TSB, 2h	0.0231145	0.127529	0.18125	1	ADH_STAAM	41
SA564, TSB, 2h - SA564-ΔhptRS, TSB-dex, 6h	-1.46371	0.127529	-11.4775	0	ADH_STAAM	41
SA564, TSB, 2h - SA564, TSB-dex, 6h	-1.44105	0.127529	-11.2998	2.13163e-14	ADH_STAAM	41
SA564, TSB, 2h - SA564-ΔccpA, TSB-dex, 6h	-2.00388	0.127529	-15.7132	0	ADH_STAAM	41
SA564, TSB, 2h - SA564-ΔhptRS/ccpA, TSB-dex, 6h	-1.01133	0.127529	-7.93025	4.86167e-13	ADH_STAAM	41
SA564, TSB, 2h - SA564-ΔhptRS, TSB, 6h	-0.31163	0.127529	-2.44361	0.514171	ADH_STAAM	41
SA564, TSB, 2h - SA564, TSB, 6h	-0.285452	0.127529	-2.23834	0.669679	ADH_STAAM	41
SA564, TSB, 2h - SA564-ΔccpA, TSB, 6h	-0.744521	0.127529	-5.83807	6.29049e-07	ADH_STAAM	41
SA564, TSB, 2h - SA564-ΔhptRS/ccpA, TSB, 6h	-0.123394	0.127529	-0.967577	0.999873	ADH_STAAM	41
SA564-ΔccpA, TSB, 2h - SA564-ΔhptRS/ccpA, TSB, 2h	-0.0154	0.127529	-0.120758	1	ADH_STAAM	41
SA564-ΔccpA, TSB, 2h - SA564-ΔhptRS, TSB-dex, 6h	-1.50223	0.127529	-11.7795	0	ADH_STAAM	41
SA564-ΔccpA, TSB, 2h - SA564, TSB-dex, 6h	-1.47956	0.127529	-11.6018	0	ADH_STAAM	41
SA564-ΔccpA, TSB, 2h - SA564-ΔccpA, TSB-dex, 6h	-2.04239	0.127529	-16.0152	0	ADH_STAAM	41
SA564-ΔccpA, TSB, 2h - SA564-ΔhptRS/ccpA, TSB-dex, 6h	-1.04985	0.127529	-8.23226	2.02838e-13	ADH_STAAM	41
SA564-ΔccpA, TSB, 2h - SA564-ΔhptRS, TSB, 6h	-0.350144	0.127529	-2.74561	0.30127	ADH_STAAM	41
SA564-ΔccpA, TSB, 2h - SA564, TSB, 6h	-0.323966	0.127529	-2.54034	0.441486	ADH_STAAM	41
SA564-ΔccpA, TSB, 2h - SA564-ΔccpA, TSB, 6h	-0.783035	0.127529	-6.14008	9.85906e-08	ADH_STAAM	41
SA564-ΔccpA, TSB, 2h - SA564-ΔhptRS/ccpA, TSB, 6h	-0.161908	0.127529	-1.26958	0.996885	ADH_STAAM	41
SA564-ΔhptRS/ccpA, TSB, 2h - SA564-ΔhptRS, TSB-dex, 6h	-1.48683	0.127529	-11.6588	0	ADH_STAAM	41
SA564-ΔhptRS/ccpA, TSB, 2h - SA564, TSB-dex, 6h	-1.46416	0.127529	-11.481	0	ADH_STAAM	41
SA564-ΔhptRS/ccpA, TSB, 2h - SA564-ΔccpA, TSB-dex, 6h	-2.02699	0.127529	-15.8944	0	ADH_STAAM	41
SA564-ΔhptRS/ccpA, TSB, 2h - SA564-ΔhptRS/ccpA, TSB-dex, 6h	-1.03445	0.127529	-8.1115	2.57239e-13	ADH_STAAM	41
SA564-ΔhptRS/ccpA, TSB, 2h - SA564-ΔhptRS, TSB, 6h	-0.334744	0.127529	-2.62486	0.380848	ADH_STAAM	41
SA564-ΔhptRS/ccpA, TSB, 2h - SA564, TSB, 6h	-0.308566	0.127529	-2.41958	0.532525	ADH_STAAM	41
SA564-ΔhptRS/ccpA, TSB, 2h - SA564-ΔccpA, TSB, 6h	-0.767635	0.127529	-6.01932	2.0912e-07	ADH_STAAM	41
SA564-ΔhptRS/ccpA, TSB, 2h - SA564-ΔhptRS/ccpA, TSB, 6h	-0.146508	0.127529	-1.14883	0.99899	ADH_STAAM	41
SA564-ΔhptRS, TSB-dex, 6h - SA564, TSB-dex, 6h	0.0226652	0.127529	0.177727	1	ADH_STAAM	41
SA564-ΔhptRS, TSB-dex, 6h - SA564-ΔccpA, TSB-dex, 6h	-0.540167	0.127529	-4.23566	0.00241343	ADH_STAAM	41
SA564-ΔhptRS, TSB-dex, 6h - SA564-ΔhptRS/ccpA, TSB-dex, 6h	0.452378	0.127529	3.54726	0.0336171	ADH_STAAM	41
SA564-ΔhptRS, TSB-dex, 6h - SA564-ΔhptRS, TSB, 6h	1.15208	0.127529	9.03391	1.03695e-13	ADH_STAAM	41
SA564-ΔhptRS, TSB-dex, 6h - SA564, TSB, 6h	1.17826	0.127529	9.23918	1.75637e-13	ADH_STAAM	41
SA564-ΔhptRS, TSB-dex, 6h - SA564-ΔccpA, TSB, 6h	0.719191	0.127529	5.63945	2.02479e-06	ADH_STAAM	41
SA564-ΔhptRS, TSB-dex, 6h - SA564-ΔhptRS/ccpA, TSB, 6h	1.34032	0.127529	10.5099	1.61759e-13	ADH_STAAM	41
SA564, TSB-dex, 6h - SA564-ΔccpA, TSB-dex, 6h	-0.562833	0.127529	-4.41339	0.0011103	ADH_STAAM	41
SA564, TSB-dex, 6h - SA564-ΔhptRS/ccpA, TSB-dex, 6h	0.429712	0.127529	3.36954	0.0597179	ADH_STAAM	41
SA564, TSB-dex, 6h - SA564-ΔhptRS, TSB, 6h	1.12942	0.127529	8.85618	1.1946e-13	ADH_STAAM	41
SA564, TSB-dex, 6h - SA564, TSB, 6h	1.15559	0.127529	9.06145	2.10165e-13	ADH_STAAM	41
SA564, TSB-dex, 6h - SA564-ΔccpA, TSB, 6h	0.696525	0.127529	5.46172	5.57136e-06	ADH_STAAM	41
SA564, TSB-dex, 6h - SA564-ΔhptRS/ccpA, TSB, 6h	1.31765	0.127529	10.3322	1.56319e-13	ADH_STAAM	41
SA564-ΔccpA, TSB-dex, 6h - SA564-ΔhptRS/ccpA, TSB-dex, 6h	0.992545	0.127529	7.78292	9.40248e-13	ADH_STAAM	41
SA564-ΔccpA, TSB-dex, 6h - SA564-ΔhptRS, TSB, 6h	1.69225	0.127529	13.2696	0	ADH_STAAM	41
SA564-ΔccpA, TSB-dex, 6h - SA564, TSB, 6h	1.71843	0.127529	13.4748	0	ADH_STAAM	41
SA564-ΔccpA, TSB-dex, 6h - SA564-ΔccpA, TSB, 6h	1.25936	0.127529	9.8751	1.51545e-13	ADH_STAAM	41
SA564-ΔccpA, TSB-dex, 6h - SA564-ΔhptRS/ccpA, TSB, 6h	1.88048	0.127529	14.7456	0	ADH_STAAM	41
SA564-ΔhptRS/ccpA, TSB-dex, 6h - SA564-ΔhptRS, TSB, 6h	0.699704	0.127529	5.48664	4.84349e-06	ADH_STAAM	41
SA564-ΔhptRS/ccpA, TSB-dex, 6h - SA564, TSB, 6h	0.725882	0.127529	5.69192	1.4926e-06	ADH_STAAM	41
SA564-ΔhptRS/ccpA, TSB-dex, 6h - SA564-ΔccpA, TSB, 6h	0.266813	0.127529	2.09218	0.770541	ADH_STAAM	41
SA564-ΔhptRS/ccpA, TSB-dex, 6h - SA564-ΔhptRS/ccpA, TSB, 6h	0.88794	0.127529	6.96267	4.00501e-10	ADH_STAAM	41
SA564-ΔhptRS, TSB, 6h - SA564, TSB, 6h	0.0261781	0.127529	0.205272	1	ADH_STAAM	41
SA564-ΔhptRS, TSB, 6h - SA564-ΔccpA, TSB, 6h	-0.432891	0.127529	-3.39446	0.0552507	ADH_STAAM	41
SA564-ΔhptRS, TSB, 6h - SA564-ΔhptRS/ccpA, TSB, 6h	0.188236	0.127529	1.47603	0.985241	ADH_STAAM	41
SA564, TSB, 6h - SA564-ΔccpA, TSB, 6h	-0.459069	0.127529	-3.59973	0.0281239	ADH_STAAM	41
SA564, TSB, 6h - SA564-ΔhptRS/ccpA, TSB, 6h	0.162058	0.127529	1.27076	0.996853	ADH_STAAM	41
SA564-ΔccpA, TSB, 6h - SA564-ΔhptRS/ccpA, TSB, 6h	0.621127	0.127529	4.87049	0.000127682	ADH_STAAM	41
SA564-ΔhptRS, TSB-dex, 2h - SA564, TSB-dex, 2h	0.00562971	0.153313	0.0367204	1	AHPC_STAAM	50
SA564-ΔhptRS, TSB-dex, 2h - SA564-ΔccpA, TSB-dex 2h	-0.192602	0.153313	-1.25627	0.997225	AHPC_STAAM	50
SA564-ΔhptRS, TSB-dex, 2h - SA564-ΔhptRS/ccpA, TSB-dex, 2h	-0.247523	0.153313	-1.6145	0.966129	AHPC_STAAM	50
SA564-ΔhptRS, TSB-dex, 2h - SA564-ΔhptRS, TSB, 2h	0.0576	0.153313	0.375702	1	AHPC_STAAM	50
SA564-ΔhptRS, TSB-dex, 2h - SA564, TSB, 2h	0.0261898	0.153313	0.170826	1	AHPC_STAAM	50
SA564-ΔhptRS, TSB-dex, 2h - SA564-ΔccpA, TSB, 2h	-0.0130916	0.153313	-0.0853912	1	AHPC_STAAM	50
SA564-ΔhptRS, TSB-dex, 2h - SA564-ΔhptRS/ccpA, TSB, 2h	-0.183264	0.153313	-1.19536	0.998407	AHPC_STAAM	50
SA564-ΔhptRS, TSB-dex, 2h - SA564-ΔhptRS, TSB-dex, 6h	-0.456417	0.153313	-2.97703	0.178516	AHPC_STAAM	50
SA564-ΔhptRS, TSB-dex, 2h - SA564, TSB-dex, 6h	-0.437541	0.153313	-2.85391	0.238649	AHPC_STAAM	50
SA564-ΔhptRS, TSB-dex, 2h - SA564-ΔccpA, TSB-dex, 6h	-0.146839	0.153313	-0.957772	0.999888	AHPC_STAAM	50
SA564-ΔhptRS, TSB-dex, 2h - SA564-ΔhptRS/ccpA, TSB-dex, 6h	-0.257337	0.153313	-1.67851	0.952635	AHPC_STAAM	50
SA564-ΔhptRS, TSB-dex, 2h - SA564-ΔhptRS, TSB, 6h	-0.187413	0.153313	-1.22242	0.99795	AHPC_STAAM	50
SA564-ΔhptRS, TSB-dex, 2h - SA564, TSB, 6h	-0.223661	0.153313	-1.45885	0.986832	AHPC_STAAM	50
SA564-ΔhptRS, TSB-dex, 2h - SA564-ΔccpA, TSB, 6h	-0.19892	0.153313	-1.29747	0.996058	AHPC_STAAM	50
SA564-ΔhptRS, TSB-dex, 2h - SA564-ΔhptRS/ccpA, TSB, 6h	-0.293537	0.153313	-1.91463	0.869701	AHPC_STAAM	50
SA564, TSB-dex, 2h - SA564-ΔccpA, TSB-dex, 2h	-0.198232	0.153313	-1.29299	0.996202	AHPC_STAAM	50
SA564, TSB-dex, 2h - SA564-ΔhptRS/ccpA, TSB-dex, 2h	-0.253153	0.153313	-1.65122	0.958801	AHPC_STAAM	50
SA564, TSB-dex, 2h - SA564-ΔhptRS, TSB, 2h	0.0519703	0.153313	0.338982	1	AHPC_STAAM	50
SA564, TSB-dex, 2h - SA564, TSB, 2h	0.0205601	0.153313	0.134106	1	AHPC_STAAM	50
SA564, TSB-dex, 2h - SA564-ΔccpA, TSB, 2h	-0.0187213	0.153313	-0.122112	1	AHPC_STAAM	50
SA564, TSB-dex, 2h - SA564-ΔhptRS/ccpA, TSB, 2h	-0.188894	0.153313	-1.23208	0.997762	AHPC_STAAM	50
SA564, TSB-dex, 2h - SA564-ΔhptRS, TSB-dex, 6h	-0.462046	0.153313	-3.01375	0.162876	AHPC_STAAM	50
SA564, TSB-dex, 2h - SA564, TSB-dex, 6h	-0.443171	0.153313	-2.89063	0.219466	AHPC_STAAM	50
SA564, TSB-dex, 2h - SA564-ΔccpA, TSB-dex, 6h	-0.152468	0.153313	-0.994492	0.999821	AHPC_STAAM	50
SA564, TSB-dex, 2h - SA564-ΔhptRS/ccpA, TSB-dex, 6h	-0.262967	0.153313	-1.71523	0.94331	AHPC_STAAM	50
SA564, TSB-dex, 2h - SA564-ΔhptRS, TSB, 6h	-0.193043	0.153313	-1.25914	0.997154	AHPC_STAAM	50
SA564, TSB-dex, 2h - SA564, TSB, 6h	-0.229291	0.153313	-1.49557	0.983249	AHPC_STAAM	50
SA564, TSB-dex, 2h - SA564-ΔccpA, TSB, 6h	-0.204549	0.153313	-1.3342	0.994693	AHPC_STAAM	50
SA564, TSB-dex, 2h - SA564-ΔhptRS/ccpA, TSB, 6h	-0.299167	0.153313	-1.95135	0.851703	AHPC_STAAM	50
SA564-ΔccpA, TSB-dex, 2h - SA564-ΔhptRS/ccpA, TSB-dex, 2h	-0.0549214	0.153313	-0.358231	1	AHPC_STAAM	50
SA564-ΔccpA, TSB-dex, 2h - SA564-ΔhptRS, TSB, 2h	0.250202	0.153313	1.63197	0.962776	AHPC_STAAM	50
SA564-ΔccpA, TSB-dex, 2h - SA564, TSB, 2h	0.218792	0.153313	1.42709	0.989408	AHPC_STAAM	50
SA564-ΔccpA, TSB-dex, 2h - SA564-ΔccpA, TSB, 2h	0.17951	0.153313	1.17088	0.998742	AHPC_STAAM	50
SA564-ΔccpA, TSB-dex, 2h - SA564-ΔhptRS/ccpA, TSB, 2h	0.00933768	0.153313	0.060906	1	AHPC_STAAM	50
SA564-ΔccpA, TSB-dex, 2h - SA564-ΔhptRS, TSB-dex, 6h	-0.263815	0.153313	-1.72076	0.941799	AHPC_STAAM	50
SA564-ΔccpA, TSB-dex, 2h - SA564, TSB-dex, 6h	-0.244939	0.153313	-1.59764	0.969143	AHPC_STAAM	50
SA564-ΔccpA, TSB-dex, 2h - SA564-ΔccpA, TSB-dex, 6h	0.0457632	0.153313	0.298495	1	AHPC_STAAM	50
SA564-ΔccpA, TSB-dex, 2h - SA564-ΔhptRS/ccpA, TSB-dex, 6h	-0.0647353	0.153313	-0.422243	1	AHPC_STAAM	50
SA564-ΔccpA, TSB-dex, 2h - SA564-ΔhptRS, TSB, 6h	0.00518879	0.153313	0.0338444	1	AHPC_STAAM	50
SA564-ΔccpA, TSB-dex, 2h - SA564, TSB, 6h	-0.0310589	0.153313	-0.202585	1	AHPC_STAAM	50
SA564-ΔccpA, TSB-dex, 2h - SA564-ΔccpA, TSB, 6h	-0.0063177	0.153313	-0.0412079	1	AHPC_STAAM	50
SA564-ΔccpA, TSB-dex, 2h - SA564-ΔhptRS/ccpA, TSB, 6h	-0.100935	0.153313	-0.658362	0.999999	AHPC_STAAM	50
SA564-ΔhptRS/ccpA, TSB-dex, 2h - SA564-ΔhptRS, TSB, 2h	0.305123	0.153313	1.9902	0.831182	AHPC_STAAM	50
SA564-ΔhptRS/ccpA, TSB-dex, 2h - SA564, TSB, 2h	0.273713	0.153313	1.78532	0.922	AHPC_STAAM	50
SA564-ΔhptRS/ccpA, TSB-dex, 2h - SA564-ΔccpA, TSB, 2h	0.234432	0.153313	1.52911	0.979338	AHPC_STAAM	50
SA564-ΔhptRS/ccpA, TSB-dex, 2h - SA564-ΔhptRS/ccpA, TSB, 2h	0.0642591	0.153313	0.419137	1	AHPC_STAAM	50
SA564-ΔhptRS/ccpA, TSB-dex, 2h - SA564-ΔhptRS, TSB-dex, 6h	-0.208893	0.153313	-1.36253	0.993389	AHPC_STAAM	50
SA564-ΔhptRS/ccpA, TSB-dex, 2h - SA564, TSB-dex, 6h	-0.190018	0.153313	-1.23941	0.997609	AHPC_STAAM	50
SA564-ΔhptRS/ccpA, TSB-dex, 2h - SA564-ΔccpA, TSB-dex, 6h	0.100685	0.153313	0.656726	0.999999	AHPC_STAAM	50
SA564-ΔhptRS/ccpA, TSB-dex, 2h - SA564-ΔhptRS/ccpA, TSB-dex, 6h	-0.00981386	0.153313	-0.0640119	1	AHPC_STAAM	50
SA564-ΔhptRS/ccpA, TSB-dex, 2h - SA564-ΔhptRS, TSB, 6h	0.0601102	0.153313	0.392075	1	AHPC_STAAM	50
SA564-ΔhptRS/ccpA, TSB-dex, 2h - SA564, TSB, 6h	0.0238625	0.153313	0.155646	1	AHPC_STAAM	50
SA564-ΔhptRS/ccpA, TSB-dex, 2h - SA564-ΔccpA, TSB, 6h	0.0486037	0.153313	0.317023	1	AHPC_STAAM	50
SA564-ΔhptRS/ccpA, TSB-dex, 2h - SA564-ΔhptRS/ccpA, TSB, 6h	-0.046014	0.153313	-0.300131	1	AHPC_STAAM	50
SA564-ΔhptRS, TSB, 2h - SA564, TSB, 2h	-0.0314102	0.153313	-0.204876	1	AHPC_STAAM	50
SA564-ΔhptRS, TSB, 2h - SA564-ΔccpA, TSB, 2h	-0.0706916	0.153313	-0.461093	1	AHPC_STAAM	50
SA564-ΔhptRS, TSB, 2h - SA564-ΔhptRS/ccpA, TSB, 2h	-0.240864	0.153313	-1.57106	0.973474	AHPC_STAAM	50
SA564-ΔhptRS, TSB, 2h - SA564-ΔhptRS, TSB-dex, 6h	-0.514017	0.153313	-3.35273	0.0628994	AHPC_STAAM	50
SA564-ΔhptRS, TSB, 2h - SA564, TSB-dex, 6h	-0.495141	0.153313	-3.22961	0.0907785	AHPC_STAAM	50
SA564-ΔhptRS, TSB, 2h - SA564-ΔccpA, TSB-dex, 6h	-0.204439	0.153313	-1.33347	0.994724	AHPC_STAAM	50
SA564-ΔhptRS, TSB, 2h - SA564-ΔhptRS/ccpA, TSB-dex, 6h	-0.314937	0.153313	-2.05421	0.794205	AHPC_STAAM	50
SA564-ΔhptRS, TSB, 2h - SA564-ΔhptRS, TSB, 6h	-0.245013	0.153313	-1.59812	0.969059	AHPC_STAAM	50
SA564-ΔhptRS, TSB, 2h - SA564, TSB, 6h	-0.281261	0.153313	-1.83455	0.90412	AHPC_STAAM	50
SA564-ΔhptRS, TSB, 2h - SA564-ΔccpA, TSB, 6h	-0.25652	0.153313	-1.67318	0.95389	AHPC_STAAM	50
SA564-ΔhptRS, TSB, 2h - SA564-ΔhptRS/ccpA, TSB, 6h	-0.351137	0.153313	-2.29033	0.631071	AHPC_STAAM	50
SA564, TSB, 2h - SA564-ΔccpA, TSB, 2h	-0.0392814	0.153313	-0.256217	1	AHPC_STAAM	50
SA564, TSB, 2h - SA564-ΔhptRS/ccpA, TSB, 2h	-0.209454	0.153313	-1.36619	0.993203	AHPC_STAAM	50
SA564, TSB, 2h - SA564-ΔhptRS, TSB-dex, 6h	-0.482607	0.153313	-3.14785	0.1143	AHPC_STAAM	50
SA564, TSB, 2h - SA564, TSB-dex, 6h	-0.463731	0.153313	-3.02474	0.158397	AHPC_STAAM	50
SA564, TSB, 2h - SA564-ΔccpA, TSB-dex, 6h	-0.173029	0.153313	-1.1286	0.999178	AHPC_STAAM	50
SA564, TSB, 2h - SA564-ΔhptRS/ccpA, TSB-dex, 6h	-0.283527	0.153313	-1.84934	0.898266	AHPC_STAAM	50
SA564, TSB, 2h - SA564-ΔhptRS, TSB, 6h	-0.213603	0.153313	-1.39325	0.991686	AHPC_STAAM	50
SA564, TSB, 2h - SA564, TSB, 6h	-0.249851	0.153313	-1.62968	0.96323	AHPC_STAAM	50
SA564, TSB, 2h - SA564-ΔccpA, TSB, 6h	-0.22511	0.153313	-1.4683	0.985975	AHPC_STAAM	50
SA564, TSB, 2h - SA564-ΔhptRS/ccpA, TSB, 6h	-0.319727	0.153313	-2.08545	0.774821	AHPC_STAAM	50
SA564-ΔccpA, TSB, 2h - SA564-ΔhptRS/ccpA, TSB, 2h	-0.170173	0.153313	-1.10997	0.999324	AHPC_STAAM	50
SA564-ΔccpA, TSB, 2h - SA564-ΔhptRS, TSB-dex, 6h	-0.443325	0.153313	-2.89164	0.218956	AHPC_STAAM	50
SA564-ΔccpA, TSB, 2h - SA564, TSB-dex, 6h	-0.42445	0.153313	-2.76852	0.287293	AHPC_STAAM	50
SA564-ΔccpA, TSB, 2h - SA564-ΔccpA, TSB-dex, 6h	-0.133747	0.153313	-0.87238	0.999966	AHPC_STAAM	50
SA564-ΔccpA, TSB, 2h - SA564-ΔhptRS/ccpA, TSB-dex, 6h	-0.244246	0.153313	-1.59312	0.969916	AHPC_STAAM	50
SA564-ΔccpA, TSB, 2h - SA564-ΔhptRS, TSB, 6h	-0.174322	0.153313	-1.13703	0.999104	AHPC_STAAM	50
SA564-ΔccpA, TSB, 2h - SA564, TSB, 6h	-0.210569	0.153313	-1.37346	0.992819	AHPC_STAAM	50
SA564-ΔccpA, TSB, 2h - SA564-ΔccpA, TSB, 6h	-0.185828	0.153313	-1.21208	0.998136	AHPC_STAAM	50
SA564-ΔccpA, TSB, 2h - SA564-ΔhptRS/ccpA, TSB, 6h	-0.280446	0.153313	-1.82924	0.90617	AHPC_STAAM	50
SA564-ΔhptRS/ccpA, TSB, 2h - SA564-ΔhptRS, TSB-dex, 6h	-0.273152	0.153313	-1.78167	0.923231	AHPC_STAAM	50
SA564-ΔhptRS/ccpA, TSB, 2h - SA564, TSB-dex, 6h	-0.254277	0.153313	-1.65855	0.957206	AHPC_STAAM	50
SA564-ΔhptRS/ccpA, TSB, 2h - SA564-ΔccpA, TSB-dex, 6h	0.0364255	0.153313	0.237589	1	AHPC_STAAM	50
SA564-ΔhptRS/ccpA, TSB, 2h - SA564-ΔhptRS/ccpA, TSB-dex, 6h	-0.074073	0.153313	-0.483149	1	AHPC_STAAM	50
SA564-ΔhptRS/ccpA, TSB, 2h - SA564-ΔhptRS, TSB, 6h	-0.00414889	0.153313	-0.0270616	1	AHPC_STAAM	50
SA564-ΔhptRS/ccpA, TSB, 2h - SA564, TSB, 6h	-0.0403966	0.153313	-0.263491	1	AHPC_STAAM	50
SA564-ΔhptRS/ccpA, TSB, 2h - SA564-ΔccpA, TSB, 6h	-0.0156554	0.153313	-0.102114	1	AHPC_STAAM	50
SA564-ΔhptRS/ccpA, TSB, 2h - SA564-ΔhptRS/ccpA, TSB, 6h	-0.110273	0.153313	-0.719268	0.999997	AHPC_STAAM	50
SA564-ΔhptRS, TSB-dex, 6h - SA564, TSB-dex, 6h	0.0188753	0.153313	0.123116	1	AHPC_STAAM	50
SA564-ΔhptRS, TSB-dex, 6h - SA564-ΔccpA, TSB-dex, 6h	0.309578	0.153313	2.01926	0.814871	AHPC_STAAM	50
SA564-ΔhptRS, TSB-dex, 6h - SA564-ΔhptRS/ccpA, TSB-dex, 6h	0.19908	0.153313	1.29852	0.996024	AHPC_STAAM	50
SA564-ΔhptRS, TSB-dex, 6h - SA564-ΔhptRS, TSB, 6h	0.269004	0.153313	1.7546	0.931925	AHPC_STAAM	50
SA564-ΔhptRS, TSB-dex, 6h - SA564, TSB, 6h	0.232756	0.153313	1.51818	0.980684	AHPC_STAAM	50
SA564-ΔhptRS, TSB-dex, 6h - SA564-ΔccpA, TSB, 6h	0.257497	0.153313	1.67955	0.952387	AHPC_STAAM	50
SA564-ΔhptRS, TSB-dex, 6h - SA564-ΔhptRS/ccpA, TSB, 6h	0.162879	0.153313	1.0624	0.999599	AHPC_STAAM	50
SA564, TSB-dex, 6h - SA564-ΔccpA, TSB-dex, 6h	0.290703	0.153313	1.89614	0.878239	AHPC_STAAM	50
SA564, TSB-dex, 6h - SA564-ΔhptRS/ccpA, TSB-dex, 6h	0.180204	0.153313	1.1754	0.998685	AHPC_STAAM	50
SA564, TSB-dex, 6h - SA564-ΔhptRS, TSB, 6h	0.250128	0.153313	1.63149	0.962872	AHPC_STAAM	50
SA564, TSB-dex, 6h - SA564, TSB, 6h	0.213881	0.153313	1.39506	0.991575	AHPC_STAAM	50
SA564, TSB-dex, 6h - SA564-ΔccpA, TSB, 6h	0.238622	0.153313	1.55644	0.975648	AHPC_STAAM	50
SA564, TSB-dex, 6h - SA564-ΔhptRS/ccpA, TSB, 6h	0.144004	0.153313	0.939281	0.999913	AHPC_STAAM	50
SA564-ΔccpA, TSB-dex, 6h - SA564-ΔhptRS/ccpA, TSB-dex, 6h	-0.110498	0.153313	-0.720738	0.999997	AHPC_STAAM	50
SA564-ΔccpA, TSB-dex, 6h - SA564-ΔhptRS, TSB, 6h	-0.0405744	0.153313	-0.264651	1	AHPC_STAAM	50
SA564-ΔccpA, TSB-dex, 6h - SA564, TSB, 6h	-0.0768221	0.153313	-0.50108	1	AHPC_STAAM	50
SA564-ΔccpA, TSB-dex, 6h - SA564-ΔccpA, TSB, 6h	-0.0520809	0.153313	-0.339703	1	AHPC_STAAM	50
SA564-ΔccpA, TSB-dex, 6h - SA564-ΔhptRS/ccpA, TSB, 6h	-0.146699	0.153313	-0.956857	0.99989	AHPC_STAAM	50
SA564-ΔhptRS/ccpA, TSB-dex, 6h - SA564-ΔhptRS, TSB, 6h	0.0699241	0.153313	0.456087	1	AHPC_STAAM	50
SA564-ΔhptRS/ccpA, TSB-dex, 6h - SA564, TSB, 6h	0.0336764	0.153313	0.219658	1	AHPC_STAAM	50
SA564-ΔhptRS/ccpA, TSB-dex, 6h - SA564-ΔccpA, TSB, 6h	0.0584176	0.153313	0.381035	1	AHPC_STAAM	50
SA564-ΔhptRS/ccpA, TSB-dex, 6h - SA564-ΔhptRS/ccpA, TSB, 6h	-0.0362002	0.153313	-0.236119	1	AHPC_STAAM	50
SA564-ΔhptRS, TSB, 6h - SA564, TSB, 6h	-0.0362477	0.153313	-0.236429	1	AHPC_STAAM	50
SA564-ΔhptRS, TSB, 6h - SA564-ΔccpA, TSB, 6h	-0.0115065	0.153313	-0.0750523	1	AHPC_STAAM	50
SA564-ΔhptRS, TSB, 6h - SA564-ΔhptRS/ccpA, TSB, 6h	-0.106124	0.153313	-0.692207	0.999998	AHPC_STAAM	50
SA564, TSB, 6h - SA564-ΔccpA, TSB, 6h	0.0247412	0.153313	0.161377	1	AHPC_STAAM	50
SA564, TSB, 6h - SA564-ΔhptRS/ccpA, TSB, 6h	-0.0698766	0.153313	-0.455777	1	AHPC_STAAM	50
SA564-ΔccpA, TSB, 6h - SA564-ΔhptRS/ccpA, TSB, 6h	-0.0946178	0.153313	-0.617154	1	AHPC_STAAM	50
SA564-ΔhptRS, TSB-dex, 2h - SA564, TSB-dex, 2h	0.0276723	0.174534	0.15855	1	AHPF_STAAM	26
SA564-ΔhptRS, TSB-dex, 2h - SA564-ΔccpA, TSB-dex 2h	-0.155297	0.174534	-0.889781	0.999956	AHPF_STAAM	26
SA564-ΔhptRS, TSB-dex, 2h - SA564-ΔhptRS/ccpA, TSB-dex, 2h	-0.180985	0.174534	-1.03697	0.999701	AHPF_STAAM	26
SA564-ΔhptRS, TSB-dex, 2h - SA564-ΔhptRS, TSB, 2h	0.0381854	0.174534	0.218785	1	AHPF_STAAM	26
SA564-ΔhptRS, TSB-dex, 2h - SA564, TSB, 2h	0.0311733	0.174534	0.178609	1	AHPF_STAAM	26
SA564-ΔhptRS, TSB-dex, 2h - SA564-ΔccpA, TSB, 2h	-0.00361695	0.174534	-0.0207235	1	AHPF_STAAM	26
SA564-ΔhptRS, TSB-dex, 2h - SA564-ΔhptRS/ccpA, TSB, 2h	-0.10772	0.174534	-0.617185	1	AHPF_STAAM	26
SA564-ΔhptRS, TSB-dex, 2h - SA564-ΔhptRS, TSB-dex, 6h	-0.0475545	0.174534	-0.272466	1	AHPF_STAAM	26
SA564-ΔhptRS, TSB-dex, 2h - SA564, TSB-dex, 6h	-0.092239	0.174534	-0.528488	1	AHPF_STAAM	26
SA564-ΔhptRS, TSB-dex, 2h - SA564-ΔccpA, TSB-dex, 6h	-0.133216	0.174534	-0.763267	0.999994	AHPF_STAAM	26
SA564-ΔhptRS, TSB-dex, 2h - SA564-ΔhptRS/ccpA, TSB-dex, 6h	-0.23838	0.174534	-1.36581	0.993222	AHPF_STAAM	26
SA564-ΔhptRS, TSB-dex, 2h - SA564-ΔhptRS, TSB, 6h	-0.17259	0.174534	-0.988865	0.999833	AHPF_STAAM	26
SA564-ΔhptRS, TSB-dex, 2h - SA564, TSB, 6h	-0.171991	0.174534	-0.985434	0.99984	AHPF_STAAM	26
SA564-ΔhptRS, TSB-dex, 2h - SA564-ΔccpA, TSB, 6h	-0.21487	0.174534	-1.23111	0.997781	AHPF_STAAM	26
SA564-ΔhptRS, TSB-dex, 2h - SA564-ΔhptRS/ccpA, TSB, 6h	-0.288265	0.174534	-1.65163	0.958712	AHPF_STAAM	26
SA564, TSB-dex, 2h - SA564-ΔccpA, TSB-dex, 2h	-0.182969	0.174534	-1.04833	0.999659	AHPF_STAAM	26
SA564, TSB-dex, 2h - SA564-ΔhptRS/ccpA, TSB-dex, 2h	-0.208658	0.174534	-1.19552	0.998405	AHPF_STAAM	26
SA564, TSB-dex, 2h - SA564-ΔhptRS, TSB, 2h	0.0105131	0.174534	0.0602353	1	AHPF_STAAM	26
SA564, TSB-dex, 2h - SA564, TSB, 2h	0.00350105	0.174534	0.0200594	1	AHPF_STAAM	26
SA564, TSB-dex, 2h - SA564-ΔccpA, TSB, 2h	-0.0312892	0.174534	-0.179273	1	AHPF_STAAM	26
SA564, TSB-dex, 2h - SA564-ΔhptRS/ccpA, TSB, 2h	-0.135392	0.174534	-0.775735	0.999993	AHPF_STAAM	26
SA564, TSB-dex, 2h - SA564-ΔhptRS, TSB-dex, 6h	-0.0752268	0.174534	-0.431016	1	AHPF_STAAM	26
SA564, TSB-dex, 2h - SA564, TSB-dex, 6h	-0.119911	0.174534	-0.687038	0.999999	AHPF_STAAM	26
SA564, TSB-dex, 2h - SA564-ΔccpA, TSB-dex, 6h	-0.160888	0.174534	-0.921817	0.999931	AHPF_STAAM	26
SA564, TSB-dex, 2h - SA564-ΔhptRS/ccpA, TSB-dex, 6h	-0.266052	0.174534	-1.52436	0.979931	AHPF_STAAM	26
SA564, TSB-dex, 2h - SA564-ΔhptRS, TSB, 6h	-0.200262	0.174534	-1.14741	0.999004	AHPF_STAAM	26
SA564, TSB-dex, 2h - SA564, TSB, 6h	-0.199664	0.174534	-1.14398	0.999038	AHPF_STAAM	26
SA564, TSB-dex, 2h - SA564-ΔccpA, TSB, 6h	-0.242542	0.174534	-1.38966	0.991901	AHPF_STAAM	26
SA564, TSB-dex, 2h - SA564-ΔhptRS/ccpA, TSB, 6h	-0.315937	0.174534	-1.81018	0.913281	AHPF_STAAM	26
SA564-ΔccpA, TSB-dex, 2h - SA564-ΔhptRS/ccpA, TSB-dex, 2h	-0.0256886	0.174534	-0.147184	1	AHPF_STAAM	26
SA564-ΔccpA, TSB-dex, 2h - SA564-ΔhptRS, TSB, 2h	0.193482	0.174534	1.10857	0.999334	AHPF_STAAM	26
SA564-ΔccpA, TSB-dex, 2h - SA564, TSB, 2h	0.18647	0.174534	1.06839	0.999571	AHPF_STAAM	26
SA564-ΔccpA, TSB-dex, 2h - SA564-ΔccpA, TSB, 2h	0.15168	0.174534	0.869058	0.999968	AHPF_STAAM	26
SA564-ΔccpA, TSB-dex, 2h - SA564-ΔhptRS/ccpA, TSB, 2h	0.0475772	0.174534	0.272596	1	AHPF_STAAM	26
SA564-ΔccpA, TSB-dex, 2h - SA564-ΔhptRS, TSB-dex, 6h	0.107742	0.174534	0.617315	1	AHPF_STAAM	26
SA564-ΔccpA, TSB-dex, 2h - SA564, TSB-dex, 6h	0.0630578	0.174534	0.361293	1	AHPF_STAAM	26
SA564-ΔccpA, TSB-dex, 2h - SA564-ΔccpA, TSB-dex, 6h	0.022081	0.174534	0.126514	1	AHPF_STAAM	26
SA564-ΔccpA, TSB-dex, 2h - SA564-ΔhptRS/ccpA, TSB-dex, 6h	-0.083083	0.174534	-0.476029	1	AHPF_STAAM	26
SA564-ΔccpA, TSB-dex, 2h - SA564-ΔhptRS, TSB, 6h	-0.0172934	0.174534	-0.0990833	1	AHPF_STAAM	26
SA564-ΔccpA, TSB-dex, 2h - SA564, TSB, 6h	-0.0166946	0.174534	-0.0956527	1	AHPF_STAAM	26
SA564-ΔccpA, TSB-dex, 2h - SA564-ΔccpA, TSB, 6h	-0.0595733	0.174534	-0.341328	1	AHPF_STAAM	26
SA564-ΔccpA, TSB-dex, 2h - SA564-ΔhptRS/ccpA, TSB, 6h	-0.132968	0.174534	-0.761848	0.999994	AHPF_STAAM	26
SA564-ΔhptRS/ccpA, TSB-dex, 2h - SA564-ΔhptRS, TSB, 2h	0.219171	0.174534	1.25575	0.997237	AHPF_STAAM	26
SA564-ΔhptRS/ccpA, TSB-dex, 2h - SA564, TSB, 2h	0.212159	0.174534	1.21558	0.998075	AHPF_STAAM	26
SA564-ΔhptRS/ccpA, TSB-dex, 2h - SA564-ΔccpA, TSB, 2h	0.177368	0.174534	1.01624	0.999767	AHPF_STAAM	26
SA564-ΔhptRS/ccpA, TSB-dex, 2h - SA564-ΔhptRS/ccpA, TSB, 2h	0.0732658	0.174534	0.419781	1	AHPF_STAAM	26
SA564-ΔhptRS/ccpA, TSB-dex, 2h - SA564-ΔhptRS, TSB-dex, 6h	0.133431	0.174534	0.7645	0.999994	AHPF_STAAM	26
SA564-ΔhptRS/ccpA, TSB-dex, 2h - SA564, TSB-dex, 6h	0.0887464	0.174534	0.508477	1	AHPF_STAAM	26
SA564-ΔhptRS/ccpA, TSB-dex, 2h - SA564-ΔccpA, TSB-dex, 6h	0.0477697	0.174534	0.273699	1	AHPF_STAAM	26
SA564-ΔhptRS/ccpA, TSB-dex, 2h - SA564-ΔhptRS/ccpA, TSB-dex, 6h	-0.0573944	0.174534	-0.328844	1	AHPF_STAAM	26
SA564-ΔhptRS/ccpA, TSB-dex, 2h - SA564-ΔhptRS, TSB, 6h	0.00839527	0.174534	0.0481011	1	AHPF_STAAM	26
SA564-ΔhptRS/ccpA, TSB-dex, 2h - SA564, TSB, 6h	0.00899402	0.174534	0.0515317	1	AHPF_STAAM	26
SA564-ΔhptRS/ccpA, TSB-dex, 2h - SA564-ΔccpA, TSB, 6h	-0.0338846	0.174534	-0.194144	1	AHPF_STAAM	26
SA564-ΔhptRS/ccpA, TSB-dex, 2h - SA564-ΔhptRS/ccpA, TSB, 6h	-0.10728	0.174534	-0.614664	1	AHPF_STAAM	26
SA564-ΔhptRS, TSB, 2h - SA564, TSB, 2h	-0.00701204	0.174534	-0.0401759	1	AHPF_STAAM	26
SA564-ΔhptRS, TSB, 2h - SA564-ΔccpA, TSB, 2h	-0.0418023	0.174534	-0.239509	1	AHPF_STAAM	26
SA564-ΔhptRS, TSB, 2h - SA564-ΔhptRS/ccpA, TSB, 2h	-0.145905	0.174534	-0.83597	0.999981	AHPF_STAAM	26
SA564-ΔhptRS, TSB, 2h - SA564-ΔhptRS, TSB-dex, 6h	-0.0857399	0.174534	-0.491251	1	AHPF_STAAM	26
SA564-ΔhptRS, TSB, 2h - SA564, TSB-dex, 6h	-0.130424	0.174534	-0.747274	0.999996	AHPF_STAAM	26
SA564-ΔhptRS, TSB, 2h - SA564-ΔccpA, TSB-dex, 6h	-0.171401	0.174534	-0.982052	0.999847	AHPF_STAAM	26
SA564-ΔhptRS, TSB, 2h - SA564-ΔhptRS/ccpA, TSB-dex, 6h	-0.276565	0.174534	-1.5846	0.971331	AHPF_STAAM	26
SA564-ΔhptRS, TSB, 2h - SA564-ΔhptRS, TSB, 6h	-0.210776	0.174534	-1.20765	0.998212	AHPF_STAAM	26
SA564-ΔhptRS, TSB, 2h - SA564, TSB, 6h	-0.210177	0.174534	-1.20422	0.998268	AHPF_STAAM	26
SA564-ΔhptRS, TSB, 2h - SA564-ΔccpA, TSB, 6h	-0.253055	0.174534	-1.44989	0.987604	AHPF_STAAM	26
SA564-ΔhptRS, TSB, 2h - SA564-ΔhptRS/ccpA, TSB, 6h	-0.32645	0.174534	-1.87041	0.889528	AHPF_STAAM	26
SA564, TSB, 2h - SA564-ΔccpA, TSB, 2h	-0.0347903	0.174534	-0.199333	1	AHPF_STAAM	26
SA564, TSB, 2h - SA564-ΔhptRS/ccpA, TSB, 2h	-0.138893	0.174534	-0.795795	0.99999	AHPF_STAAM	26
SA564, TSB, 2h - SA564-ΔhptRS, TSB-dex, 6h	-0.0787279	0.174534	-0.451076	1	AHPF_STAAM	26
SA564, TSB, 2h - SA564, TSB-dex, 6h	-0.123412	0.174534	-0.707098	0.999998	AHPF_STAAM	26
SA564, TSB, 2h - SA564-ΔccpA, TSB-dex, 6h	-0.164389	0.174534	-0.941876	0.999909	AHPF_STAAM	26
SA564, TSB, 2h - SA564-ΔhptRS/ccpA, TSB-dex, 6h	-0.269553	0.174534	-1.54442	0.977329	AHPF_STAAM	26
SA564, TSB, 2h - SA564-ΔhptRS, TSB, 6h	-0.203763	0.174534	-1.16747	0.998783	AHPF_STAAM	26
SA564, TSB, 2h - SA564, TSB, 6h	-0.203165	0.174534	-1.16404	0.998824	AHPF_STAAM	26
SA564, TSB, 2h - SA564-ΔccpA, TSB, 6h	-0.246043	0.174534	-1.40972	0.990633	AHPF_STAAM	26
SA564, TSB, 2h - SA564-ΔhptRS/ccpA, TSB, 6h	-0.319438	0.174534	-1.83024	0.905786	AHPF_STAAM	26
SA564-ΔccpA, TSB, 2h - SA564-ΔhptRS/ccpA, TSB, 2h	-0.104103	0.174534	-0.596462	1	AHPF_STAAM	26
SA564-ΔccpA, TSB, 2h - SA564-ΔhptRS, TSB-dex, 6h	-0.0439376	0.174534	-0.251743	1	AHPF_STAAM	26
SA564-ΔccpA, TSB, 2h - SA564, TSB-dex, 6h	-0.0886221	0.174534	-0.507765	1	AHPF_STAAM	26
SA564-ΔccpA, TSB, 2h - SA564-ΔccpA, TSB-dex, 6h	-0.129599	0.174534	-0.742543	0.999996	AHPF_STAAM	26
SA564-ΔccpA, TSB, 2h - SA564-ΔhptRS/ccpA, TSB-dex, 6h	-0.234763	0.174534	-1.34509	0.99422	AHPF_STAAM	26
SA564-ΔccpA, TSB, 2h - SA564-ΔhptRS, TSB, 6h	-0.168973	0.174534	-0.968141	0.999872	AHPF_STAAM	26
SA564-ΔccpA, TSB, 2h - SA564, TSB, 6h	-0.168374	0.174534	-0.964711	0.999878	AHPF_STAAM	26
SA564-ΔccpA, TSB, 2h - SA564-ΔccpA, TSB, 6h	-0.211253	0.174534	-1.21039	0.998165	AHPF_STAAM	26
SA564-ΔccpA, TSB, 2h - SA564-ΔhptRS/ccpA, TSB, 6h	-0.284648	0.174534	-1.63091	0.962987	AHPF_STAAM	26
SA564-ΔhptRS/ccpA, TSB, 2h - SA564-ΔhptRS, TSB-dex, 6h	0.0601651	0.174534	0.344719	1	AHPF_STAAM	26
SA564-ΔhptRS/ccpA, TSB, 2h - SA564, TSB-dex, 6h	0.0154806	0.174534	0.0886969	1	AHPF_STAAM	26
SA564-ΔhptRS/ccpA, TSB, 2h - SA564-ΔccpA, TSB-dex, 6h	-0.0254962	0.174534	-0.146082	1	AHPF_STAAM	26
SA564-ΔhptRS/ccpA, TSB, 2h - SA564-ΔhptRS/ccpA, TSB-dex, 6h	-0.13066	0.174534	-0.748625	0.999996	AHPF_STAAM	26
SA564-ΔhptRS/ccpA, TSB, 2h - SA564-ΔhptRS, TSB, 6h	-0.0648706	0.174534	-0.371679	1	AHPF_STAAM	26
SA564-ΔhptRS/ccpA, TSB, 2h - SA564, TSB, 6h	-0.0642718	0.174534	-0.368249	1	AHPF_STAAM	26
SA564-ΔhptRS/ccpA, TSB, 2h - SA564-ΔccpA, TSB, 6h	-0.10715	0.174534	-0.613924	1	AHPF_STAAM	26
SA564-ΔhptRS/ccpA, TSB, 2h - SA564-ΔhptRS/ccpA, TSB, 6h	-0.180545	0.174534	-1.03444	0.99971	AHPF_STAAM	26
SA564-ΔhptRS, TSB-dex, 6h - SA564, TSB-dex, 6h	-0.0446845	0.174534	-0.256022	1	AHPF_STAAM	26
SA564-ΔhptRS, TSB-dex, 6h - SA564-ΔccpA, TSB-dex, 6h	-0.0856612	0.174534	-0.490801	1	AHPF_STAAM	26
SA564-ΔhptRS, TSB-dex, 6h - SA564-ΔhptRS/ccpA, TSB-dex, 6h	-0.190825	0.174534	-1.09334	0.999435	AHPF_STAAM	26
SA564-ΔhptRS, TSB-dex, 6h - SA564-ΔhptRS, TSB, 6h	-0.125036	0.174534	-0.716398	0.999998	AHPF_STAAM	26
SA564-ΔhptRS, TSB-dex, 6h - SA564, TSB, 6h	-0.124437	0.174534	-0.712968	0.999998	AHPF_STAAM	26
SA564-ΔhptRS, TSB-dex, 6h - SA564-ΔccpA, TSB, 6h	-0.167316	0.174534	-0.958643	0.999887	AHPF_STAAM	26
SA564-ΔhptRS, TSB-dex, 6h - SA564-ΔhptRS/ccpA, TSB, 6h	-0.24071	0.174534	-1.37916	0.992507	AHPF_STAAM	26
SA564, TSB-dex, 6h - SA564-ΔccpA, TSB-dex, 6h	-0.0409768	0.174534	-0.234779	1	AHPF_STAAM	26
SA564, TSB-dex, 6h - SA564-ΔhptRS/ccpA, TSB-dex, 6h	-0.146141	0.174534	-0.837322	0.99998	AHPF_STAAM	26
SA564, TSB-dex, 6h - SA564-ΔhptRS, TSB, 6h	-0.0803512	0.174534	-0.460376	1	AHPF_STAAM	26
SA564, TSB-dex, 6h - SA564, TSB, 6h	-0.0797524	0.174534	-0.456946	1	AHPF_STAAM	26
SA564, TSB-dex, 6h - SA564-ΔccpA, TSB, 6h	-0.122631	0.174534	-0.702621	0.999998	AHPF_STAAM	26
SA564, TSB-dex, 6h - SA564-ΔhptRS/ccpA, TSB, 6h	-0.196026	0.174534	-1.12314	0.999224	AHPF_STAAM	26
SA564-ΔccpA, TSB-dex, 6h - SA564-ΔhptRS/ccpA, TSB-dex, 6h	-0.105164	0.174534	-0.602543	1	AHPF_STAAM	26
SA564-ΔccpA, TSB-dex, 6h - SA564-ΔhptRS, TSB, 6h	-0.0393744	0.174534	-0.225598	1	AHPF_STAAM	26
SA564-ΔccpA, TSB-dex, 6h - SA564, TSB, 6h	-0.0387756	0.174534	-0.222167	1	AHPF_STAAM	26
SA564-ΔccpA, TSB-dex, 6h - SA564-ΔccpA, TSB, 6h	-0.0816543	0.174534	-0.467843	1	AHPF_STAAM	26
SA564-ΔccpA, TSB-dex, 6h - SA564-ΔhptRS/ccpA, TSB, 6h	-0.155049	0.174534	-0.888363	0.999957	AHPF_STAAM	26
SA564-ΔhptRS/ccpA, TSB-dex, 6h - SA564-ΔhptRS, TSB, 6h	0.0657897	0.174534	0.376945	1	AHPF_STAAM	26
SA564-ΔhptRS/ccpA, TSB-dex, 6h - SA564, TSB, 6h	0.0663884	0.174534	0.380376	1	AHPF_STAAM	26
SA564-ΔhptRS/ccpA, TSB-dex, 6h - SA564-ΔccpA, TSB, 6h	0.0235097	0.174534	0.1347	1	AHPF_STAAM	26
SA564-ΔhptRS/ccpA, TSB-dex, 6h - SA564-ΔhptRS/ccpA, TSB, 6h	-0.0498851	0.174534	-0.28582	1	AHPF_STAAM	26
SA564-ΔhptRS, TSB, 6h - SA564, TSB, 6h	0.000598753	0.174534	0.00343059	1	AHPF_STAAM	26
SA564-ΔhptRS, TSB, 6h - SA564-ΔccpA, TSB, 6h	-0.0422799	0.174534	-0.242245	1	AHPF_STAAM	26
SA564-ΔhptRS, TSB, 6h - SA564-ΔhptRS/ccpA, TSB, 6h	-0.115675	0.174534	-0.662765	0.999999	AHPF_STAAM	26
SA564, TSB, 6h - SA564-ΔccpA, TSB, 6h	-0.0428787	0.174534	-0.245676	1	AHPF_STAAM	26
SA564, TSB, 6h - SA564-ΔhptRS/ccpA, TSB, 6h	-0.116274	0.174534	-0.666196	0.999999	AHPF_STAAM	26
SA564-ΔccpA, TSB, 6h - SA564-ΔhptRS/ccpA, TSB, 6h	-0.0733949	0.174534	-0.42052	1	AHPF_STAAM	26
SA564-ΔhptRS, TSB-dex, 2h - SA564, TSB-dex, 2h	0.0289503	0.229237	0.126289	1	ALD1_STAAM	15
SA564-ΔhptRS, TSB-dex, 2h - SA564-ΔccpA, TSB-dex 2h	0.0304251	0.229237	0.132723	1	ALD1_STAAM	15
SA564-ΔhptRS, TSB-dex, 2h - SA564-ΔhptRS/ccpA, TSB-dex, 2h	0.0121515	0.229237	0.0530084	1	ALD1_STAAM	15
SA564-ΔhptRS, TSB-dex, 2h - SA564-ΔhptRS, TSB, 2h	0.0617812	0.229237	0.269508	1	ALD1_STAAM	15
SA564-ΔhptRS, TSB-dex, 2h - SA564, TSB, 2h	-0.0240866	0.229237	-0.105073	1	ALD1_STAAM	15
SA564-ΔhptRS, TSB-dex, 2h - SA564-ΔccpA, TSB, 2h	0.106467	0.229237	0.46444	1	ALD1_STAAM	15
SA564-ΔhptRS, TSB-dex, 2h - SA564-ΔhptRS/ccpA, TSB, 2h	-0.0313022	0.229237	-0.136549	1	ALD1_STAAM	15
SA564-ΔhptRS, TSB-dex, 2h - SA564-ΔhptRS, TSB-dex, 6h	-0.180412	0.229237	-0.787012	0.999991	ALD1_STAAM	15
SA564-ΔhptRS, TSB-dex, 2h - SA564, TSB-dex, 6h	-0.110733	0.229237	-0.48305	1	ALD1_STAAM	15
SA564-ΔhptRS, TSB-dex, 2h - SA564-ΔccpA, TSB-dex, 6h	0.00357867	0.229237	0.0156112	1	ALD1_STAAM	15
SA564-ΔhptRS, TSB-dex, 2h - SA564-ΔhptRS/ccpA, TSB-dex, 6h	-0.176423	0.229237	-0.769609	0.999994	ALD1_STAAM	15
SA564-ΔhptRS, TSB-dex, 2h - SA564-ΔhptRS, TSB, 6h	0.0053157	0.229237	0.0231886	1	ALD1_STAAM	15
SA564-ΔhptRS, TSB-dex, 2h - SA564, TSB, 6h	0.0276718	0.229237	0.120713	1	ALD1_STAAM	15
SA564-ΔhptRS, TSB-dex, 2h - SA564-ΔccpA, TSB, 6h	0.0396452	0.229237	0.172944	1	ALD1_STAAM	15
SA564-ΔhptRS, TSB-dex, 2h - SA564-ΔhptRS/ccpA, TSB, 6h	-0.117395	0.229237	-0.512113	1	ALD1_STAAM	15
SA564, TSB-dex, 2h - SA564-ΔccpA, TSB-dex, 2h	0.00147481	0.229237	0.00643355	1	ALD1_STAAM	15
SA564, TSB-dex, 2h - SA564-ΔhptRS/ccpA, TSB-dex, 2h	-0.0167988	0.229237	-0.0732811	1	ALD1_STAAM	15
SA564, TSB-dex, 2h - SA564-ΔhptRS, TSB, 2h	0.032831	0.229237	0.143218	1	ALD1_STAAM	15
SA564, TSB-dex, 2h - SA564, TSB, 2h	-0.0530368	0.229237	-0.231362	1	ALD1_STAAM	15
SA564, TSB-dex, 2h - SA564-ΔccpA, TSB, 2h	0.0775167	0.229237	0.33815	1	ALD1_STAAM	15
SA564, TSB-dex, 2h - SA564-ΔhptRS/ccpA, TSB, 2h	-0.0602524	0.229237	-0.262839	1	ALD1_STAAM	15
SA564, TSB-dex, 2h - SA564-ΔhptRS, TSB-dex, 6h	-0.209363	0.229237	-0.913301	0.999939	ALD1_STAAM	15
SA564, TSB-dex, 2h - SA564, TSB-dex, 6h	-0.139683	0.229237	-0.609339	1	ALD1_STAAM	15
SA564, TSB-dex, 2h - SA564-ΔccpA, TSB-dex, 6h	-0.0253716	0.229237	-0.110678	1	ALD1_STAAM	15
SA564, TSB-dex, 2h - SA564-ΔhptRS/ccpA, TSB-dex, 6h	-0.205373	0.229237	-0.895898	0.999952	ALD1_STAAM	15
SA564, TSB-dex, 2h - SA564-ΔhptRS, TSB, 6h	-0.0236346	0.229237	-0.103101	1	ALD1_STAAM	15
SA564, TSB-dex, 2h - SA564, TSB, 6h	-0.00127845	0.229237	-0.00557696	1	ALD1_STAAM	15
SA564, TSB-dex, 2h - SA564-ΔccpA, TSB, 6h	0.0106949	0.229237	0.0466545	1	ALD1_STAAM	15
SA564, TSB-dex, 2h - SA564-ΔhptRS/ccpA, TSB, 6h	-0.146346	0.229237	-0.638402	0.999999	ALD1_STAAM	15
SA564-ΔccpA, TSB-dex, 2h - SA564-ΔhptRS/ccpA, TSB-dex, 2h	-0.0182736	0.229237	-0.0797147	1	ALD1_STAAM	15
SA564-ΔccpA, TSB-dex, 2h - SA564-ΔhptRS, TSB, 2h	0.0313562	0.229237	0.136785	1	ALD1_STAAM	15
SA564-ΔccpA, TSB-dex, 2h - SA564, TSB, 2h	-0.0545116	0.229237	-0.237796	1	ALD1_STAAM	15
SA564-ΔccpA, TSB-dex, 2h - SA564-ΔccpA, TSB, 2h	0.0760419	0.229237	0.331717	1	ALD1_STAAM	15
SA564-ΔccpA, TSB-dex, 2h - SA564-ΔhptRS/ccpA, TSB, 2h	-0.0617272	0.229237	-0.269272	1	ALD1_STAAM	15
SA564-ΔccpA, TSB-dex, 2h - SA564-ΔhptRS, TSB-dex, 6h	-0.210837	0.229237	-0.919735	0.999933	ALD1_STAAM	15
SA564-ΔccpA, TSB-dex, 2h - SA564, TSB-dex, 6h	-0.141158	0.229237	-0.615773	1	ALD1_STAAM	15
SA564-ΔccpA, TSB-dex, 2h - SA564-ΔccpA, TSB-dex, 6h	-0.0268464	0.229237	-0.117112	1	ALD1_STAAM	15
SA564-ΔccpA, TSB-dex, 2h - SA564-ΔhptRS/ccpA, TSB-dex, 6h	-0.206848	0.229237	-0.902332	0.999948	ALD1_STAAM	15
SA564-ΔccpA, TSB-dex, 2h - SA564-ΔhptRS, TSB, 6h	-0.0251094	0.229237	-0.109534	1	ALD1_STAAM	15
SA564-ΔccpA, TSB-dex, 2h - SA564, TSB, 6h	-0.00275326	0.229237	-0.0120105	1	ALD1_STAAM	15
SA564-ΔccpA, TSB-dex, 2h - SA564-ΔccpA, TSB, 6h	0.00922014	0.229237	0.0402209	1	ALD1_STAAM	15
SA564-ΔccpA, TSB-dex, 2h - SA564-ΔhptRS/ccpA, TSB, 6h	-0.14782	0.229237	-0.644836	0.999999	ALD1_STAAM	15
SA564-ΔhptRS/ccpA, TSB-dex, 2h - SA564-ΔhptRS, TSB, 2h	0.0496298	0.229237	0.216499	1	ALD1_STAAM	15
SA564-ΔhptRS/ccpA, TSB-dex, 2h - SA564, TSB, 2h	-0.0362381	0.229237	-0.158081	1	ALD1_STAAM	15
SA564-ΔhptRS/ccpA, TSB-dex, 2h - SA564-ΔccpA, TSB, 2h	0.0943154	0.229237	0.411431	1	ALD1_STAAM	15
SA564-ΔhptRS/ccpA, TSB-dex, 2h - SA564-ΔhptRS/ccpA, TSB, 2h	-0.0434537	0.229237	-0.189558	1	ALD1_STAAM	15
SA564-ΔhptRS/ccpA, TSB-dex, 2h - SA564-ΔhptRS, TSB-dex, 6h	-0.192564	0.229237	-0.84002	0.999979	ALD1_STAAM	15
SA564-ΔhptRS/ccpA, TSB-dex, 2h - SA564, TSB-dex, 6h	-0.122884	0.229237	-0.536058	1	ALD1_STAAM	15
SA564-ΔhptRS/ccpA, TSB-dex, 2h - SA564-ΔccpA, TSB-dex, 6h	-0.00857282	0.229237	-0.0373971	1	ALD1_STAAM	15
SA564-ΔhptRS/ccpA, TSB-dex, 2h - SA564-ΔhptRS/ccpA, TSB-dex, 6h	-0.188574	0.229237	-0.822617	0.999984	ALD1_STAAM	15
SA564-ΔhptRS/ccpA, TSB-dex, 2h - SA564-ΔhptRS, TSB, 6h	-0.00683579	0.229237	-0.0298197	1	ALD1_STAAM	15
SA564-ΔhptRS/ccpA, TSB-dex, 2h - SA564, TSB, 6h	0.0155203	0.229237	0.0677041	1	ALD1_STAAM	15
SA564-ΔhptRS/ccpA, TSB-dex, 2h - SA564-ΔccpA, TSB, 6h	0.0274937	0.229237	0.119936	1	ALD1_STAAM	15
SA564-ΔhptRS/ccpA, TSB-dex, 2h - SA564-ΔhptRS/ccpA, TSB, 6h	-0.129547	0.229237	-0.565121	1	ALD1_STAAM	15
SA564-ΔhptRS, TSB, 2h - SA564, TSB, 2h	-0.0858678	0.229237	-0.374581	1	ALD1_STAAM	15
SA564-ΔhptRS, TSB, 2h - SA564-ΔccpA, TSB, 2h	0.0446857	0.229237	0.194932	1	ALD1_STAAM	15
SA564-ΔhptRS, TSB, 2h - SA564-ΔhptRS/ccpA, TSB, 2h	-0.0930834	0.229237	-0.406057	1	ALD1_STAAM	15
SA564-ΔhptRS, TSB, 2h - SA564-ΔhptRS, TSB-dex, 6h	-0.242194	0.229237	-1.05652	0.999625	ALD1_STAAM	15
SA564-ΔhptRS, TSB, 2h - SA564, TSB-dex, 6h	-0.172514	0.229237	-0.752558	0.999995	ALD1_STAAM	15
SA564-ΔhptRS, TSB, 2h - SA564-ΔccpA, TSB-dex, 6h	-0.0582026	0.229237	-0.253897	1	ALD1_STAAM	15
SA564-ΔhptRS, TSB, 2h - SA564-ΔhptRS/ccpA, TSB-dex, 6h	-0.238204	0.229237	-1.03912	0.999694	ALD1_STAAM	15
SA564-ΔhptRS, TSB, 2h - SA564-ΔhptRS, TSB, 6h	-0.0564655	0.229237	-0.246319	1	ALD1_STAAM	15
SA564-ΔhptRS, TSB, 2h - SA564, TSB, 6h	-0.0341094	0.229237	-0.148795	1	ALD1_STAAM	15
SA564-ΔhptRS, TSB, 2h - SA564-ΔccpA, TSB, 6h	-0.022136	0.229237	-0.0965639	1	ALD1_STAAM	15
SA564-ΔhptRS, TSB, 2h - SA564-ΔhptRS/ccpA, TSB, 6h	-0.179177	0.229237	-0.781621	0.999992	ALD1_STAAM	15
SA564, TSB, 2h - SA564-ΔccpA, TSB, 2h	0.130554	0.229237	0.569513	1	ALD1_STAAM	15
SA564, TSB, 2h - SA564-ΔhptRS/ccpA, TSB, 2h	-0.0072156	0.229237	-0.0314766	1	ALD1_STAAM	15
SA564, TSB, 2h - SA564-ΔhptRS, TSB-dex, 6h	-0.156326	0.229237	-0.681939	0.999999	ALD1_STAAM	15
SA564, TSB, 2h - SA564, TSB-dex, 6h	-0.0866464	0.229237	-0.377977	1	ALD1_STAAM	15
SA564, TSB, 2h - SA564-ΔccpA, TSB-dex, 6h	0.0276653	0.229237	0.120684	1	ALD1_STAAM	15
SA564, TSB, 2h - SA564-ΔhptRS/ccpA, TSB-dex, 6h	-0.152336	0.229237	-0.664536	0.999999	ALD1_STAAM	15
SA564, TSB, 2h - SA564-ΔhptRS, TSB, 6h	0.0294023	0.229237	0.128261	1	ALD1_STAAM	15
SA564, TSB, 2h - SA564, TSB, 6h	0.0517584	0.229237	0.225785	1	ALD1_STAAM	15
SA564, TSB, 2h - SA564-ΔccpA, TSB, 6h	0.0637318	0.229237	0.278017	1	ALD1_STAAM	15
SA564, TSB, 2h - SA564-ΔhptRS/ccpA, TSB, 6h	-0.0933088	0.229237	-0.40704	1	ALD1_STAAM	15
SA564-ΔccpA, TSB, 2h - SA564-ΔhptRS/ccpA, TSB, 2h	-0.137769	0.229237	-0.600989	1	ALD1_STAAM	15
SA564-ΔccpA, TSB, 2h - SA564-ΔhptRS, TSB-dex, 6h	-0.286879	0.229237	-1.25145	0.99734	ALD1_STAAM	15
SA564-ΔccpA, TSB, 2h - SA564, TSB-dex, 6h	-0.2172	0.229237	-0.94749	0.999902	ALD1_STAAM	15
SA564-ΔccpA, TSB, 2h - SA564-ΔccpA, TSB-dex, 6h	-0.102888	0.229237	-0.448829	1	ALD1_STAAM	15
SA564-ΔccpA, TSB, 2h - SA564-ΔhptRS/ccpA, TSB-dex, 6h	-0.28289	0.229237	-1.23405	0.997722	ALD1_STAAM	15
SA564-ΔccpA, TSB, 2h - SA564-ΔhptRS, TSB, 6h	-0.101151	0.229237	-0.441251	1	ALD1_STAAM	15
SA564-ΔccpA, TSB, 2h - SA564, TSB, 6h	-0.0787951	0.229237	-0.343727	1	ALD1_STAAM	15
SA564-ΔccpA, TSB, 2h - SA564-ΔccpA, TSB, 6h	-0.0668217	0.229237	-0.291496	1	ALD1_STAAM	15
SA564-ΔccpA, TSB, 2h - SA564-ΔhptRS/ccpA, TSB, 6h	-0.223862	0.229237	-0.976553	0.999857	ALD1_STAAM	15
SA564-ΔhptRS/ccpA, TSB, 2h - SA564-ΔhptRS, TSB-dex, 6h	-0.14911	0.229237	-0.650462	0.999999	ALD1_STAAM	15
SA564-ΔhptRS/ccpA, TSB, 2h - SA564, TSB-dex, 6h	-0.0794308	0.229237	-0.3465	1	ALD1_STAAM	15
SA564-ΔhptRS/ccpA, TSB, 2h - SA564-ΔccpA, TSB-dex, 6h	0.0348809	0.229237	0.15216	1	ALD1_STAAM	15
SA564-ΔhptRS/ccpA, TSB, 2h - SA564-ΔhptRS/ccpA, TSB-dex, 6h	-0.145121	0.229237	-0.633059	1	ALD1_STAAM	15
SA564-ΔhptRS/ccpA, TSB, 2h - SA564-ΔhptRS, TSB, 6h	0.0366179	0.229237	0.159738	1	ALD1_STAAM	15
SA564-ΔhptRS/ccpA, TSB, 2h - SA564, TSB, 6h	0.058974	0.229237	0.257262	1	ALD1_STAAM	15
SA564-ΔhptRS/ccpA, TSB, 2h - SA564-ΔccpA, TSB, 6h	0.0709474	0.229237	0.309493	1	ALD1_STAAM	15
SA564-ΔhptRS/ccpA, TSB, 2h - SA564-ΔhptRS/ccpA, TSB, 6h	-0.0860932	0.229237	-0.375564	1	ALD1_STAAM	15
SA564-ΔhptRS, TSB-dex, 6h - SA564, TSB-dex, 6h	0.0696794	0.229237	0.303962	1	ALD1_STAAM	15
SA564-ΔhptRS, TSB-dex, 6h - SA564-ΔccpA, TSB-dex, 6h	0.183991	0.229237	0.802623	0.999989	ALD1_STAAM	15
SA564-ΔhptRS, TSB-dex, 6h - SA564-ΔhptRS/ccpA, TSB-dex, 6h	0.00398942	0.229237	0.017403	1	ALD1_STAAM	15
SA564-ΔhptRS, TSB-dex, 6h - SA564-ΔhptRS, TSB, 6h	0.185728	0.229237	0.8102	0.999987	ALD1_STAAM	15
SA564-ΔhptRS, TSB-dex, 6h - SA564, TSB, 6h	0.208084	0.229237	0.907724	0.999943	ALD1_STAAM	15
SA564-ΔhptRS, TSB-dex, 6h - SA564-ΔccpA, TSB, 6h	0.220058	0.229237	0.959956	0.999885	ALD1_STAAM	15
SA564-ΔhptRS, TSB-dex, 6h - SA564-ΔhptRS/ccpA, TSB, 6h	0.0630171	0.229237	0.274899	1	ALD1_STAAM	15
SA564, TSB-dex, 6h - SA564-ΔccpA, TSB-dex, 6h	0.114312	0.229237	0.498661	1	ALD1_STAAM	15
SA564, TSB-dex, 6h - SA564-ΔhptRS/ccpA, TSB-dex, 6h	-0.06569	0.229237	-0.286559	1	ALD1_STAAM	15
SA564, TSB-dex, 6h - SA564-ΔhptRS, TSB, 6h	0.116049	0.229237	0.506238	1	ALD1_STAAM	15
SA564, TSB-dex, 6h - SA564, TSB, 6h	0.138405	0.229237	0.603762	1	ALD1_STAAM	15
SA564, TSB-dex, 6h - SA564-ΔccpA, TSB, 6h	0.150378	0.229237	0.655994	0.999999	ALD1_STAAM	15
SA564, TSB-dex, 6h - SA564-ΔhptRS/ccpA, TSB, 6h	-0.00666233	0.229237	-0.029063	1	ALD1_STAAM	15
SA564-ΔccpA, TSB-dex, 6h - SA564-ΔhptRS/ccpA, TSB-dex, 6h	-0.180002	0.229237	-0.78522	0.999992	ALD1_STAAM	15
SA564-ΔccpA, TSB-dex, 6h - SA564-ΔhptRS, TSB, 6h	0.00173703	0.229237	0.00757742	1	ALD1_STAAM	15
SA564-ΔccpA, TSB-dex, 6h - SA564, TSB, 6h	0.0240931	0.229237	0.105101	1	ALD1_STAAM	15
SA564-ΔccpA, TSB-dex, 6h - SA564-ΔccpA, TSB, 6h	0.0360665	0.229237	0.157333	1	ALD1_STAAM	15
SA564-ΔccpA, TSB-dex, 6h - SA564-ΔhptRS/ccpA, TSB, 6h	-0.120974	0.229237	-0.527724	1	ALD1_STAAM	15
SA564-ΔhptRS/ccpA, TSB-dex, 6h - SA564-ΔhptRS, TSB, 6h	0.181739	0.229237	0.792797	0.99999	ALD1_STAAM	15
SA564-ΔhptRS/ccpA, TSB-dex, 6h - SA564, TSB, 6h	0.204095	0.229237	0.890321	0.999956	ALD1_STAAM	15
SA564-ΔhptRS/ccpA, TSB-dex, 6h - SA564-ΔccpA, TSB, 6h	0.216068	0.229237	0.942553	0.999909	ALD1_STAAM	15
SA564-ΔhptRS/ccpA, TSB-dex, 6h - SA564-ΔhptRS/ccpA, TSB, 6h	0.0590276	0.229237	0.257496	1	ALD1_STAAM	15
SA564-ΔhptRS, TSB, 6h - SA564, TSB, 6h	0.0223561	0.229237	0.0975239	1	ALD1_STAAM	15
SA564-ΔhptRS, TSB, 6h - SA564-ΔccpA, TSB, 6h	0.0343295	0.229237	0.149755	1	ALD1_STAAM	15
SA564-ΔhptRS, TSB, 6h - SA564-ΔhptRS/ccpA, TSB, 6h	-0.122711	0.229237	-0.535301	1	ALD1_STAAM	15
SA564, TSB, 6h - SA564-ΔccpA, TSB, 6h	0.0119734	0.229237	0.0522314	1	ALD1_STAAM	15
SA564, TSB, 6h - SA564-ΔhptRS/ccpA, TSB, 6h	-0.145067	0.229237	-0.632825	1	ALD1_STAAM	15
SA564-ΔccpA, TSB, 6h - SA564-ΔhptRS/ccpA, TSB, 6h	-0.157041	0.229237	-0.685057	0.999999	ALD1_STAAM	15
SA564-ΔhptRS, TSB-dex, 2h - SA564, TSB-dex, 2h	-0.00859653	0.178197	-0.0482418	1	ALDA_STAAM	88
SA564-ΔhptRS, TSB-dex, 2h - SA564-ΔccpA, TSB-dex 2h	-0.624506	0.178197	-3.50459	0.0387544	ALDA_STAAM	88
SA564-ΔhptRS, TSB-dex, 2h - SA564-ΔhptRS/ccpA, TSB-dex, 2h	-0.679205	0.178197	-3.81155	0.0131636	ALDA_STAAM	88
SA564-ΔhptRS, TSB-dex, 2h - SA564-ΔhptRS, TSB, 2h	0.077333	0.178197	0.433975	1	ALDA_STAAM	88
SA564-ΔhptRS, TSB-dex, 2h - SA564, TSB, 2h	0.0113836	0.178197	0.063882	1	ALDA_STAAM	88
SA564-ΔhptRS, TSB-dex, 2h - SA564-ΔccpA, TSB, 2h	-0.542325	0.178197	-3.0434	0.150998	ALDA_STAAM	88
SA564-ΔhptRS, TSB-dex, 2h - SA564-ΔhptRS/ccpA, TSB, 2h	-0.646097	0.178197	-3.62575	0.0257057	ALDA_STAAM	88
SA564-ΔhptRS, TSB-dex, 2h - SA564-ΔhptRS, TSB-dex, 6h	-0.0591759	0.178197	-0.332082	1	ALDA_STAAM	88
SA564-ΔhptRS, TSB-dex, 2h - SA564, TSB-dex, 6h	-0.0473426	0.178197	-0.265676	1	ALDA_STAAM	88
SA564-ΔhptRS, TSB-dex, 2h - SA564-ΔccpA, TSB-dex, 6h	-0.62918	0.178197	-3.53081	0.0355223	ALDA_STAAM	88
SA564-ΔhptRS, TSB-dex, 2h - SA564-ΔhptRS/ccpA, TSB-dex, 6h	-1.00419	0.178197	-5.63529	2.0741e-06	ALDA_STAAM	88
SA564-ΔhptRS, TSB-dex, 2h - SA564-ΔhptRS, TSB, 6h	-0.164653	0.178197	-0.923996	0.999929	ALDA_STAAM	88
SA564-ΔhptRS, TSB-dex, 2h - SA564, TSB, 6h	-0.168958	0.178197	-0.948156	0.999902	ALDA_STAAM	88
SA564-ΔhptRS, TSB-dex, 2h - SA564-ΔccpA, TSB, 6h	-0.343258	0.178197	-1.92629	0.864137	ALDA_STAAM	88
SA564-ΔhptRS, TSB-dex, 2h - SA564-ΔhptRS/ccpA, TSB, 6h	-0.782756	0.178197	-4.39265	0.00121792	ALDA_STAAM	88
SA564, TSB-dex, 2h - SA564-ΔccpA, TSB-dex, 2h	-0.61591	0.178197	-3.45634	0.0453679	ALDA_STAAM	88
SA564, TSB-dex, 2h - SA564-ΔhptRS/ccpA, TSB-dex, 2h	-0.670609	0.178197	-3.7633	0.0157326	ALDA_STAAM	88
SA564, TSB-dex, 2h - SA564-ΔhptRS, TSB, 2h	0.0859295	0.178197	0.482217	1	ALDA_STAAM	88
SA564, TSB-dex, 2h - SA564, TSB, 2h	0.0199801	0.178197	0.112124	1	ALDA_STAAM	88
SA564, TSB-dex, 2h - SA564-ΔccpA, TSB, 2h	-0.533728	0.178197	-2.99516	0.170663	ALDA_STAAM	88
SA564, TSB-dex, 2h - SA564-ΔhptRS/ccpA, TSB, 2h	-0.637501	0.178197	-3.57751	0.0303464	ALDA_STAAM	88
SA564, TSB-dex, 2h - SA564-ΔhptRS, TSB-dex, 6h	-0.0505793	0.178197	-0.28384	1	ALDA_STAAM	88
SA564, TSB-dex, 2h - SA564, TSB-dex, 6h	-0.0387461	0.178197	-0.217434	1	ALDA_STAAM	88
SA564, TSB-dex, 2h - SA564-ΔccpA, TSB-dex, 6h	-0.620583	0.178197	-3.48257	0.041661	ALDA_STAAM	88
SA564, TSB-dex, 2h - SA564-ΔhptRS/ccpA, TSB-dex, 6h	-0.995593	0.178197	-5.58704	2.73804e-06	ALDA_STAAM	88
SA564, TSB-dex, 2h - SA564-ΔhptRS, TSB, 6h	-0.156057	0.178197	-0.875755	0.999964	ALDA_STAAM	88
SA564, TSB-dex, 2h - SA564, TSB, 6h	-0.160362	0.178197	-0.899914	0.999949	ALDA_STAAM	88
SA564, TSB-dex, 2h - SA564-ΔccpA, TSB, 6h	-0.334661	0.178197	-1.87804	0.886252	ALDA_STAAM	88
SA564, TSB-dex, 2h - SA564-ΔhptRS/ccpA, TSB, 6h	-0.774159	0.178197	-4.3444	0.00150742	ALDA_STAAM	88
SA564-ΔccpA, TSB-dex, 2h - SA564-ΔhptRS/ccpA, TSB-dex, 2h	-0.0546992	0.178197	-0.30696	1	ALDA_STAAM	88
SA564-ΔccpA, TSB-dex, 2h - SA564-ΔhptRS, TSB, 2h	0.701839	0.178197	3.93856	0.00811216	ALDA_STAAM	88
SA564-ΔccpA, TSB-dex, 2h - SA564, TSB, 2h	0.63589	0.178197	3.56847	0.0312934	ALDA_STAAM	88
SA564-ΔccpA, TSB-dex, 2h - SA564-ΔccpA, TSB, 2h	0.0821817	0.178197	0.461185	1	ALDA_STAAM	88
SA564-ΔccpA, TSB-dex, 2h - SA564-ΔhptRS/ccpA, TSB, 2h	-0.0215908	0.178197	-0.121163	1	ALDA_STAAM	88
SA564-ΔccpA, TSB-dex, 2h - SA564-ΔhptRS, TSB-dex, 6h	0.56533	0.178197	3.1725	0.10675	ALDA_STAAM	88
SA564-ΔccpA, TSB-dex, 2h - SA564, TSB-dex, 6h	0.577164	0.178197	3.23891	0.0883709	ALDA_STAAM	88
SA564-ΔccpA, TSB-dex, 2h - SA564-ΔccpA, TSB-dex, 6h	-0.00467369	0.178197	-0.0262277	1	ALDA_STAAM	88
SA564-ΔccpA, TSB-dex, 2h - SA564-ΔhptRS/ccpA, TSB-dex, 6h	-0.379684	0.178197	-2.1307	0.745345	ALDA_STAAM	88
SA564-ΔccpA, TSB-dex, 2h - SA564-ΔhptRS, TSB, 6h	0.459853	0.178197	2.58059	0.412186	ALDA_STAAM	88
SA564-ΔccpA, TSB-dex, 2h - SA564, TSB, 6h	0.455548	0.178197	2.55643	0.429691	ALDA_STAAM	88
SA564-ΔccpA, TSB-dex, 2h - SA564-ΔccpA, TSB, 6h	0.281248	0.178197	1.5783	0.972344	ALDA_STAAM	88
SA564-ΔccpA, TSB-dex, 2h - SA564-ΔhptRS/ccpA, TSB, 6h	-0.15825	0.178197	-0.88806	0.999957	ALDA_STAAM	88
SA564-ΔhptRS/ccpA, TSB-dex, 2h - SA564-ΔhptRS, TSB, 2h	0.756538	0.178197	4.24552	0.00231392	ALDA_STAAM	88
SA564-ΔhptRS/ccpA, TSB-dex, 2h - SA564, TSB, 2h	0.690589	0.178197	3.87543	0.0103462	ALDA_STAAM	88
SA564-ΔhptRS/ccpA, TSB-dex, 2h - SA564-ΔccpA, TSB, 2h	0.136881	0.178197	0.768145	0.999994	ALDA_STAAM	88
SA564-ΔhptRS/ccpA, TSB-dex, 2h - SA564-ΔhptRS/ccpA, TSB, 2h	0.0331084	0.178197	0.185797	1	ALDA_STAAM	88
SA564-ΔhptRS/ccpA, TSB-dex, 2h - SA564-ΔhptRS, TSB-dex, 6h	0.62003	0.178197	3.47946	0.0420862	ALDA_STAAM	88
SA564-ΔhptRS/ccpA, TSB-dex, 2h - SA564, TSB-dex, 6h	0.631863	0.178197	3.54587	0.0337751	ALDA_STAAM	88
SA564-ΔhptRS/ccpA, TSB-dex, 2h - SA564-ΔccpA, TSB-dex, 6h	0.0500255	0.178197	0.280732	1	ALDA_STAAM	88
SA564-ΔhptRS/ccpA, TSB-dex, 2h - SA564-ΔhptRS/ccpA, TSB-dex, 6h	-0.324985	0.178197	-1.82374	0.90826	ALDA_STAAM	88
SA564-ΔhptRS/ccpA, TSB-dex, 2h - SA564-ΔhptRS, TSB, 6h	0.514552	0.178197	2.88755	0.221035	ALDA_STAAM	88
SA564-ΔhptRS/ccpA, TSB-dex, 2h - SA564, TSB, 6h	0.510247	0.178197	2.86339	0.233595	ALDA_STAAM	88
SA564-ΔhptRS/ccpA, TSB-dex, 2h - SA564-ΔccpA, TSB, 6h	0.335947	0.178197	1.88526	0.883097	ALDA_STAAM	88
SA564-ΔhptRS/ccpA, TSB-dex, 2h - SA564-ΔhptRS/ccpA, TSB, 6h	-0.10355	0.178197	-0.581101	1	ALDA_STAAM	88
SA564-ΔhptRS, TSB, 2h - SA564, TSB, 2h	-0.0659494	0.178197	-0.370093	1	ALDA_STAAM	88
SA564-ΔhptRS, TSB, 2h - SA564-ΔccpA, TSB, 2h	-0.619658	0.178197	-3.47738	0.0423739	ALDA_STAAM	88
SA564-ΔhptRS, TSB, 2h - SA564-ΔhptRS/ccpA, TSB, 2h	-0.72343	0.178197	-4.05972	0.00501393	ALDA_STAAM	88
SA564-ΔhptRS, TSB, 2h - SA564-ΔhptRS, TSB-dex, 6h	-0.136509	0.178197	-0.766057	0.999994	ALDA_STAAM	88
SA564-ΔhptRS, TSB, 2h - SA564, TSB-dex, 6h	-0.124676	0.178197	-0.699651	0.999998	ALDA_STAAM	88
SA564-ΔhptRS, TSB, 2h - SA564-ΔccpA, TSB-dex, 6h	-0.706513	0.178197	-3.96479	0.00732136	ALDA_STAAM	88
SA564-ΔhptRS, TSB, 2h - SA564-ΔhptRS/ccpA, TSB-dex, 6h	-1.08152	0.178197	-6.06926	1.53499e-07	ALDA_STAAM	88
SA564-ΔhptRS, TSB, 2h - SA564-ΔhptRS, TSB, 6h	-0.241986	0.178197	-1.35797	0.993615	ALDA_STAAM	88
SA564-ΔhptRS, TSB, 2h - SA564, TSB, 6h	-0.246291	0.178197	-1.38213	0.992339	ALDA_STAAM	88
SA564-ΔhptRS, TSB, 2h - SA564-ΔccpA, TSB, 6h	-0.420591	0.178197	-2.36026	0.577964	ALDA_STAAM	88
SA564-ΔhptRS, TSB, 2h - SA564-ΔhptRS/ccpA, TSB, 6h	-0.860089	0.178197	-4.82662	0.000158723	ALDA_STAAM	88
SA564, TSB, 2h - SA564-ΔccpA, TSB, 2h	-0.553708	0.178197	-3.10728	0.127628	ALDA_STAAM	88
SA564, TSB, 2h - SA564-ΔhptRS/ccpA, TSB, 2h	-0.657481	0.178197	-3.68963	0.0205309	ALDA_STAAM	88
SA564, TSB, 2h - SA564-ΔhptRS, TSB-dex, 6h	-0.0705594	0.178197	-0.395964	1	ALDA_STAAM	88
SA564, TSB, 2h - SA564, TSB-dex, 6h	-0.0587262	0.178197	-0.329558	1	ALDA_STAAM	88
SA564, TSB, 2h - SA564-ΔccpA, TSB-dex, 6h	-0.640564	0.178197	-3.5947	0.0286147	ALDA_STAAM	88
SA564, TSB, 2h - SA564-ΔhptRS/ccpA, TSB-dex, 6h	-1.01557	0.178197	-5.69917	1.43068e-06	ALDA_STAAM	88
SA564, TSB, 2h - SA564-ΔhptRS, TSB, 6h	-0.176037	0.178197	-0.987878	0.999835	ALDA_STAAM	88
SA564, TSB, 2h - SA564, TSB, 6h	-0.180342	0.178197	-1.01204	0.999778	ALDA_STAAM	88
SA564, TSB, 2h - SA564-ΔccpA, TSB, 6h	-0.354642	0.178197	-1.99017	0.831199	ALDA_STAAM	88
SA564, TSB, 2h - SA564-ΔhptRS/ccpA, TSB, 6h	-0.794139	0.178197	-4.45653	0.000914459	ALDA_STAAM	88
SA564-ΔccpA, TSB, 2h - SA564-ΔhptRS/ccpA, TSB, 2h	-0.103773	0.178197	-0.582348	1	ALDA_STAAM	88
SA564-ΔccpA, TSB, 2h - SA564-ΔhptRS, TSB-dex, 6h	0.483149	0.178197	2.71132	0.322896	ALDA_STAAM	88
SA564-ΔccpA, TSB, 2h - SA564, TSB-dex, 6h	0.494982	0.178197	2.77773	0.281783	ALDA_STAAM	88
SA564-ΔccpA, TSB, 2h - SA564-ΔccpA, TSB-dex, 6h	-0.0868554	0.178197	-0.487413	1	ALDA_STAAM	88
SA564-ΔccpA, TSB, 2h - SA564-ΔhptRS/ccpA, TSB-dex, 6h	-0.461865	0.178197	-2.59188	0.404097	ALDA_STAAM	88
SA564-ΔccpA, TSB, 2h - SA564-ΔhptRS, TSB, 6h	0.377671	0.178197	2.11941	0.75285	ALDA_STAAM	88
SA564-ΔccpA, TSB, 2h - SA564, TSB, 6h	0.373366	0.178197	2.09525	0.768579	ALDA_STAAM	88
SA564-ΔccpA, TSB, 2h - SA564-ΔccpA, TSB, 6h	0.199067	0.178197	1.11712	0.999271	ALDA_STAAM	88
SA564-ΔccpA, TSB, 2h - SA564-ΔhptRS/ccpA, TSB, 6h	-0.240431	0.178197	-1.34925	0.99403	ALDA_STAAM	88
SA564-ΔhptRS/ccpA, TSB, 2h - SA564-ΔhptRS, TSB-dex, 6h	0.586921	0.178197	3.29367	0.0752248	ALDA_STAAM	88
SA564-ΔhptRS/ccpA, TSB, 2h - SA564, TSB-dex, 6h	0.598754	0.178197	3.36007	0.0614922	ALDA_STAAM	88
SA564-ΔhptRS/ccpA, TSB, 2h - SA564-ΔccpA, TSB-dex, 6h	0.0169171	0.178197	0.0949351	1	ALDA_STAAM	88
SA564-ΔhptRS/ccpA, TSB, 2h - SA564-ΔhptRS/ccpA, TSB-dex, 6h	-0.358093	0.178197	-2.00954	0.820417	ALDA_STAAM	88
SA564-ΔhptRS/ccpA, TSB, 2h - SA564-ΔhptRS, TSB, 6h	0.481444	0.178197	2.70175	0.329073	ALDA_STAAM	88
SA564-ΔhptRS/ccpA, TSB, 2h - SA564, TSB, 6h	0.477139	0.178197	2.67759	0.344943	ALDA_STAAM	88
SA564-ΔhptRS/ccpA, TSB, 2h - SA564-ΔccpA, TSB, 6h	0.302839	0.178197	1.69946	0.947462	ALDA_STAAM	88
SA564-ΔhptRS/ccpA, TSB, 2h - SA564-ΔhptRS/ccpA, TSB, 6h	-0.136659	0.178197	-0.766897	0.999994	ALDA_STAAM	88
SA564-ΔhptRS, TSB-dex, 6h - SA564, TSB-dex, 6h	0.0118333	0.178197	0.0664055	1	ALDA_STAAM	88
SA564-ΔhptRS, TSB-dex, 6h - SA564-ΔccpA, TSB-dex, 6h	-0.570004	0.178197	-3.19873	0.0991571	ALDA_STAAM	88
SA564-ΔhptRS, TSB-dex, 6h - SA564-ΔhptRS/ccpA, TSB-dex, 6h	-0.945014	0.178197	-5.3032	1.33718e-05	ALDA_STAAM	88
SA564-ΔhptRS, TSB-dex, 6h - SA564-ΔhptRS, TSB, 6h	-0.105477	0.178197	-0.591915	1	ALDA_STAAM	88
SA564-ΔhptRS, TSB-dex, 6h - SA564, TSB, 6h	-0.109782	0.178197	-0.616074	1	ALDA_STAAM	88
SA564-ΔhptRS, TSB-dex, 6h - SA564-ΔccpA, TSB, 6h	-0.284082	0.178197	-1.5942	0.969731	ALDA_STAAM	88
SA564-ΔhptRS, TSB-dex, 6h - SA564-ΔhptRS/ccpA, TSB, 6h	-0.72358	0.178197	-4.06057	0.00499689	ALDA_STAAM	88
SA564, TSB-dex, 6h - SA564-ΔccpA, TSB-dex, 6h	-0.581837	0.178197	-3.26514	0.0818579	ALDA_STAAM	88
SA564, TSB-dex, 6h - SA564-ΔhptRS/ccpA, TSB-dex, 6h	-0.956847	0.178197	-5.36961	9.29545e-06	ALDA_STAAM	88
SA564, TSB-dex, 6h - SA564-ΔhptRS, TSB, 6h	-0.117311	0.178197	-0.65832	0.999999	ALDA_STAAM	88
SA564, TSB-dex, 6h - SA564, TSB, 6h	-0.121616	0.178197	-0.68248	0.999999	ALDA_STAAM	88
SA564, TSB-dex, 6h - SA564-ΔccpA, TSB, 6h	-0.295915	0.178197	-1.66061	0.95675	ALDA_STAAM	88
SA564, TSB-dex, 6h - SA564-ΔhptRS/ccpA, TSB, 6h	-0.735413	0.178197	-4.12697	0.00380848	ALDA_STAAM	88
SA564-ΔccpA, TSB-dex, 6h - SA564-ΔhptRS/ccpA, TSB-dex, 6h	-0.37501	0.178197	-2.10447	0.762626	ALDA_STAAM	88
SA564-ΔccpA, TSB-dex, 6h - SA564-ΔhptRS, TSB, 6h	0.464527	0.178197	2.60682	0.393496	ALDA_STAAM	88
SA564-ΔccpA, TSB-dex, 6h - SA564, TSB, 6h	0.460222	0.178197	2.58266	0.4107	ALDA_STAAM	88
SA564-ΔccpA, TSB-dex, 6h - SA564-ΔccpA, TSB, 6h	0.285922	0.178197	1.60453	0.967937	ALDA_STAAM	88
SA564-ΔccpA, TSB-dex, 6h - SA564-ΔhptRS/ccpA, TSB, 6h	-0.153576	0.178197	-0.861833	0.999971	ALDA_STAAM	88
SA564-ΔhptRS/ccpA, TSB-dex, 6h - SA564-ΔhptRS, TSB, 6h	0.839537	0.178197	4.71129	0.000278453	ALDA_STAAM	88
SA564-ΔhptRS/ccpA, TSB-dex, 6h - SA564, TSB, 6h	0.835232	0.178197	4.68713	0.000312666	ALDA_STAAM	88
SA564-ΔhptRS/ccpA, TSB-dex, 6h - SA564-ΔccpA, TSB, 6h	0.660932	0.178197	3.709	0.019157	ALDA_STAAM	88
SA564-ΔhptRS/ccpA, TSB-dex, 6h - SA564-ΔhptRS/ccpA, TSB, 6h	0.221434	0.178197	1.24264	0.99754	ALDA_STAAM	88
SA564-ΔhptRS, TSB, 6h - SA564, TSB, 6h	-0.00430514	0.178197	-0.0241595	1	ALDA_STAAM	88
SA564-ΔhptRS, TSB, 6h - SA564-ΔccpA, TSB, 6h	-0.178605	0.178197	-1.00229	0.999803	ALDA_STAAM	88
SA564-ΔhptRS, TSB, 6h - SA564-ΔhptRS/ccpA, TSB, 6h	-0.618103	0.178197	-3.46865	0.0435948	ALDA_STAAM	88
SA564, TSB, 6h - SA564-ΔccpA, TSB, 6h	-0.1743	0.178197	-0.97813	0.999855	ALDA_STAAM	88
SA564, TSB, 6h - SA564-ΔhptRS/ccpA, TSB, 6h	-0.613797	0.178197	-3.44449	0.047134	ALDA_STAAM	88
SA564-ΔccpA, TSB, 6h - SA564-ΔhptRS/ccpA, TSB, 6h	-0.439498	0.178197	-2.46636	0.496865	ALDA_STAAM	88
SA564-ΔhptRS, TSB-dex, 2h - SA564, TSB-dex, 2h	-0.00613203	0.100821	-0.0608208	1	ALF1_STAAM	101
SA564-ΔhptRS, TSB-dex, 2h - SA564-ΔccpA, TSB-dex 2h	0.050996	0.100821	0.505806	1	ALF1_STAAM	101
SA564-ΔhptRS, TSB-dex, 2h - SA564-ΔhptRS/ccpA, TSB-dex, 2h	0.034301	0.100821	0.340216	1	ALF1_STAAM	101
SA564-ΔhptRS, TSB-dex, 2h - SA564-ΔhptRS, TSB, 2h	0.0357303	0.100821	0.354392	1	ALF1_STAAM	101
SA564-ΔhptRS, TSB-dex, 2h - SA564, TSB, 2h	-0.0414617	0.100821	-0.41124	1	ALF1_STAAM	101
SA564-ΔhptRS, TSB-dex, 2h - SA564-ΔccpA, TSB, 2h	0.0941903	0.100821	0.93423	0.999918	ALF1_STAAM	101
SA564-ΔhptRS, TSB-dex, 2h - SA564-ΔhptRS/ccpA, TSB, 2h	0.0471897	0.100821	0.468053	1	ALF1_STAAM	101
SA564-ΔhptRS, TSB-dex, 2h - SA564-ΔhptRS, TSB-dex, 6h	-0.600708	0.100821	-5.95815	3.04374e-07	ALF1_STAAM	101
SA564-ΔhptRS, TSB-dex, 2h - SA564, TSB-dex, 6h	-0.539057	0.100821	-5.34666	1.05456e-05	ALF1_STAAM	101
SA564-ΔhptRS, TSB-dex, 2h - SA564-ΔccpA, TSB-dex, 6h	-0.205569	0.100821	-2.03894	0.80337	ALF1_STAAM	101
SA564-ΔhptRS, TSB-dex, 2h - SA564-ΔhptRS/ccpA, TSB-dex, 6h	-0.431975	0.100821	-4.28456	0.00195649	ALF1_STAAM	101
SA564-ΔhptRS, TSB-dex, 2h - SA564-ΔhptRS, TSB, 6h	-0.192385	0.100821	-1.90818	0.872721	ALF1_STAAM	101
SA564-ΔhptRS, TSB-dex, 2h - SA564, TSB, 6h	-0.187678	0.100821	-1.86149	0.893284	ALF1_STAAM	101
SA564-ΔhptRS, TSB-dex, 2h - SA564-ΔccpA, TSB, 6h	-0.0923178	0.100821	-0.915658	0.999937	ALF1_STAAM	101
SA564-ΔhptRS, TSB-dex, 2h - SA564-ΔhptRS/ccpA, TSB, 6h	-0.231149	0.100821	-2.29266	0.629322	ALF1_STAAM	101
SA564, TSB-dex, 2h - SA564-ΔccpA, TSB-dex, 2h	0.057128	0.100821	0.566627	1	ALF1_STAAM	101
SA564, TSB-dex, 2h - SA564-ΔhptRS/ccpA, TSB-dex, 2h	0.0404331	0.100821	0.401037	1	ALF1_STAAM	101
SA564, TSB-dex, 2h - SA564-ΔhptRS, TSB, 2h	0.0418623	0.100821	0.415213	1	ALF1_STAAM	101
SA564, TSB-dex, 2h - SA564, TSB, 2h	-0.0353297	0.100821	-0.350419	1	ALF1_STAAM	101
SA564, TSB-dex, 2h - SA564-ΔccpA, TSB, 2h	0.100322	0.100821	0.995051	0.99982	ALF1_STAAM	101
SA564, TSB-dex, 2h - SA564-ΔhptRS/ccpA, TSB, 2h	0.0533217	0.100821	0.528874	1	ALF1_STAAM	101
SA564, TSB-dex, 2h - SA564-ΔhptRS, TSB-dex, 6h	-0.594576	0.100821	-5.89733	4.40433e-07	ALF1_STAAM	101
SA564, TSB-dex, 2h - SA564, TSB-dex, 6h	-0.532925	0.100821	-5.28584	1.46947e-05	ALF1_STAAM	101
SA564, TSB-dex, 2h - SA564-ΔccpA, TSB-dex, 6h	-0.199436	0.100821	-1.97812	0.837723	ALF1_STAAM	101
SA564, TSB-dex, 2h - SA564-ΔhptRS/ccpA, TSB-dex, 6h	-0.425843	0.100821	-4.22374	0.00253903	ALF1_STAAM	101
SA564, TSB-dex, 2h - SA564-ΔhptRS, TSB, 6h	-0.186253	0.100821	-1.84735	0.899064	ALF1_STAAM	101
SA564, TSB-dex, 2h - SA564, TSB, 6h	-0.181546	0.100821	-1.80067	0.916691	ALF1_STAAM	101
SA564, TSB-dex, 2h - SA564-ΔccpA, TSB, 6h	-0.0861858	0.100821	-0.854837	0.999974	ALF1_STAAM	101
SA564, TSB-dex, 2h - SA564-ΔhptRS/ccpA, TSB, 6h	-0.225017	0.100821	-2.23184	0.674428	ALF1_STAAM	101
SA564-ΔccpA, TSB-dex, 2h - SA564-ΔhptRS/ccpA, TSB-dex, 2h	-0.016695	0.100821	-0.16559	1	ALF1_STAAM	101
SA564-ΔccpA, TSB-dex, 2h - SA564-ΔhptRS, TSB, 2h	-0.0152657	0.100821	-0.151414	1	ALF1_STAAM	101
SA564-ΔccpA, TSB-dex, 2h - SA564, TSB, 2h	-0.0924577	0.100821	-0.917045	0.999936	ALF1_STAAM	101
SA564-ΔccpA, TSB-dex, 2h - SA564-ΔccpA, TSB, 2h	0.0431943	0.100821	0.428424	1	ALF1_STAAM	101
SA564-ΔccpA, TSB-dex, 2h - SA564-ΔhptRS/ccpA, TSB, 2h	-0.00380629	0.100821	-0.0377528	1	ALF1_STAAM	101
SA564-ΔccpA, TSB-dex, 2h - SA564-ΔhptRS, TSB-dex, 6h	-0.651704	0.100821	-6.46395	1.22167e-08	ALF1_STAAM	101
SA564-ΔccpA, TSB-dex, 2h - SA564, TSB-dex, 6h	-0.590053	0.100821	-5.85246	5.77058e-07	ALF1_STAAM	101
SA564-ΔccpA, TSB-dex, 2h - SA564-ΔccpA, TSB-dex, 6h	-0.256565	0.100821	-2.54475	0.438248	ALF1_STAAM	101
SA564-ΔccpA, TSB-dex, 2h - SA564-ΔhptRS/ccpA, TSB-dex, 6h	-0.482971	0.100821	-4.79036	0.000189699	ALF1_STAAM	101
SA564-ΔccpA, TSB-dex, 2h - SA564-ΔhptRS, TSB, 6h	-0.243381	0.100821	-2.41398	0.536814	ALF1_STAAM	101
SA564-ΔccpA, TSB-dex, 2h - SA564, TSB, 6h	-0.238674	0.100821	-2.3673	0.57258	ALF1_STAAM	101
SA564-ΔccpA, TSB-dex, 2h - SA564-ΔccpA, TSB, 6h	-0.143314	0.100821	-1.42146	0.989818	ALF1_STAAM	101
SA564-ΔccpA, TSB-dex, 2h - SA564-ΔhptRS/ccpA, TSB, 6h	-0.282145	0.100821	-2.79846	0.269603	ALF1_STAAM	101
SA564-ΔhptRS/ccpA, TSB-dex, 2h - SA564-ΔhptRS, TSB, 2h	0.00142925	0.100821	0.0141761	1	ALF1_STAAM	101
SA564-ΔhptRS/ccpA, TSB-dex, 2h - SA564, TSB, 2h	-0.0757627	0.100821	-0.751456	0.999995	ALF1_STAAM	101
SA564-ΔhptRS/ccpA, TSB-dex, 2h - SA564-ΔccpA, TSB, 2h	0.0598893	0.100821	0.594014	1	ALF1_STAAM	101
SA564-ΔhptRS/ccpA, TSB-dex, 2h - SA564-ΔhptRS/ccpA, TSB, 2h	0.0128887	0.100821	0.127837	1	ALF1_STAAM	101
SA564-ΔhptRS/ccpA, TSB-dex, 2h - SA564-ΔhptRS, TSB-dex, 6h	-0.635009	0.100821	-6.29836	3.5996e-08	ALF1_STAAM	101
SA564-ΔhptRS/ccpA, TSB-dex, 2h - SA564, TSB-dex, 6h	-0.573358	0.100821	-5.68687	1.53715e-06	ALF1_STAAM	101
SA564-ΔhptRS/ccpA, TSB-dex, 2h - SA564-ΔccpA, TSB-dex, 6h	-0.23987	0.100821	-2.37916	0.563497	ALF1_STAAM	101
SA564-ΔhptRS/ccpA, TSB-dex, 2h - SA564-ΔhptRS/ccpA, TSB-dex, 6h	-0.466276	0.100821	-4.62477	0.000420414	ALF1_STAAM	101
SA564-ΔhptRS/ccpA, TSB-dex, 2h - SA564-ΔhptRS, TSB, 6h	-0.226686	0.100821	-2.24839	0.662294	ALF1_STAAM	101
SA564-ΔhptRS/ccpA, TSB-dex, 2h - SA564, TSB, 6h	-0.221979	0.100821	-2.20171	0.696178	ALF1_STAAM	101
SA564-ΔhptRS/ccpA, TSB-dex, 2h - SA564-ΔccpA, TSB, 6h	-0.126619	0.100821	-1.25587	0.997234	ALF1_STAAM	101
SA564-ΔhptRS/ccpA, TSB-dex, 2h - SA564-ΔhptRS/ccpA, TSB, 6h	-0.26545	0.100821	-2.63287	0.375284	ALF1_STAAM	101
SA564-ΔhptRS, TSB, 2h - SA564, TSB, 2h	-0.077192	0.100821	-0.765632	0.999994	ALF1_STAAM	101
SA564-ΔhptRS, TSB, 2h - SA564-ΔccpA, TSB, 2h	0.05846	0.100821	0.579838	1	ALF1_STAAM	101
SA564-ΔhptRS, TSB, 2h - SA564-ΔhptRS/ccpA, TSB, 2h	0.0114594	0.100821	0.113661	1	ALF1_STAAM	101
SA564-ΔhptRS, TSB, 2h - SA564-ΔhptRS, TSB-dex, 6h	-0.636439	0.100821	-6.31254	3.28503e-08	ALF1_STAAM	101
SA564-ΔhptRS, TSB, 2h - SA564, TSB-dex, 6h	-0.574787	0.100821	-5.70105	1.41501e-06	ALF1_STAAM	101
SA564-ΔhptRS, TSB, 2h - SA564-ΔccpA, TSB-dex, 6h	-0.241299	0.100821	-2.39333	0.552634	ALF1_STAAM	101
SA564-ΔhptRS, TSB, 2h - SA564-ΔhptRS/ccpA, TSB-dex, 6h	-0.467705	0.100821	-4.63895	0.000393194	ALF1_STAAM	101
SA564-ΔhptRS, TSB, 2h - SA564-ΔhptRS, TSB, 6h	-0.228115	0.100821	-2.26257	0.651812	ALF1_STAAM	101
SA564-ΔhptRS, TSB, 2h - SA564, TSB, 6h	-0.223408	0.100821	-2.21588	0.686002	ALF1_STAAM	101
SA564-ΔhptRS, TSB, 2h - SA564-ΔccpA, TSB, 6h	-0.128048	0.100821	-1.27005	0.996873	ALF1_STAAM	101
SA564-ΔhptRS, TSB, 2h - SA564-ΔhptRS/ccpA, TSB, 6h	-0.266879	0.100821	-2.64705	0.365536	ALF1_STAAM	101
SA564, TSB, 2h - SA564-ΔccpA, TSB, 2h	0.135652	0.100821	1.34547	0.994203	ALF1_STAAM	101
SA564, TSB, 2h - SA564-ΔhptRS/ccpA, TSB, 2h	0.0886514	0.100821	0.879292	0.999962	ALF1_STAAM	101
SA564, TSB, 2h - SA564-ΔhptRS, TSB-dex, 6h	-0.559247	0.100821	-5.54691	3.44347e-06	ALF1_STAAM	101
SA564, TSB, 2h - SA564, TSB-dex, 6h	-0.497595	0.100821	-4.93542	9.21723e-05	ALF1_STAAM	101
SA564, TSB, 2h - SA564-ΔccpA, TSB-dex, 6h	-0.164107	0.100821	-1.6277	0.963618	ALF1_STAAM	101
SA564, TSB, 2h - SA564-ΔhptRS/ccpA, TSB-dex, 6h	-0.390513	0.100821	-3.87332	0.0104297	ALF1_STAAM	101
SA564, TSB, 2h - SA564-ΔhptRS, TSB, 6h	-0.150923	0.100821	-1.49694	0.983102	ALF1_STAAM	101
SA564, TSB, 2h - SA564, TSB, 6h	-0.146216	0.100821	-1.45025	0.987574	ALF1_STAAM	101
SA564, TSB, 2h - SA564-ΔccpA, TSB, 6h	-0.0508561	0.100821	-0.504418	1	ALF1_STAAM	101
SA564, TSB, 2h - SA564-ΔhptRS/ccpA, TSB, 6h	-0.189687	0.100821	-1.88142	0.884783	ALF1_STAAM	101
SA564-ΔccpA, TSB, 2h - SA564-ΔhptRS/ccpA, TSB, 2h	-0.0470006	0.100821	-0.466177	1	ALF1_STAAM	101
SA564-ΔccpA, TSB, 2h - SA564-ΔhptRS, TSB-dex, 6h	-0.694899	0.100821	-6.89238	6.58022e-10	ALF1_STAAM	101
SA564-ΔccpA, TSB, 2h - SA564, TSB-dex, 6h	-0.633247	0.100821	-6.28089	4.02807e-08	ALF1_STAAM	101
SA564-ΔccpA, TSB, 2h - SA564-ΔccpA, TSB-dex, 6h	-0.299759	0.100821	-2.97317	0.18022	ALF1_STAAM	101
SA564-ΔccpA, TSB, 2h - SA564-ΔhptRS/ccpA, TSB-dex, 6h	-0.526165	0.100821	-5.21879	2.10899e-05	ALF1_STAAM	101
SA564-ΔccpA, TSB, 2h - SA564-ΔhptRS, TSB, 6h	-0.286575	0.100821	-2.84241	0.244877	ALF1_STAAM	101
SA564-ΔccpA, TSB, 2h - SA564, TSB, 6h	-0.281868	0.100821	-2.79572	0.271196	ALF1_STAAM	101
SA564-ΔccpA, TSB, 2h - SA564-ΔccpA, TSB, 6h	-0.186508	0.100821	-1.84989	0.898043	ALF1_STAAM	101
SA564-ΔccpA, TSB, 2h - SA564-ΔhptRS/ccpA, TSB, 6h	-0.325339	0.100821	-3.22689	0.0914939	ALF1_STAAM	101
SA564-ΔhptRS/ccpA, TSB, 2h - SA564-ΔhptRS, TSB-dex, 6h	-0.647898	0.100821	-6.4262	1.5667e-08	ALF1_STAAM	101
SA564-ΔhptRS/ccpA, TSB, 2h - SA564, TSB-dex, 6h	-0.586247	0.100821	-5.81471	7.2324e-07	ALF1_STAAM	101
SA564-ΔhptRS/ccpA, TSB, 2h - SA564-ΔccpA, TSB-dex, 6h	-0.252758	0.100821	-2.50699	0.466245	ALF1_STAAM	101
SA564-ΔhptRS/ccpA, TSB, 2h - SA564-ΔhptRS/ccpA, TSB-dex, 6h	-0.479164	0.100821	-4.75261	0.000228044	ALF1_STAAM	101
SA564-ΔhptRS/ccpA, TSB, 2h - SA564-ΔhptRS, TSB, 6h	-0.239574	0.100821	-2.37623	0.56574	ALF1_STAAM	101
SA564-ΔhptRS/ccpA, TSB, 2h - SA564, TSB, 6h	-0.234868	0.100821	-2.32954	0.601405	ALF1_STAAM	101
SA564-ΔhptRS/ccpA, TSB, 2h - SA564-ΔccpA, TSB, 6h	-0.139507	0.100821	-1.38371	0.992249	ALF1_STAAM	101
SA564-ΔhptRS/ccpA, TSB, 2h - SA564-ΔhptRS/ccpA, TSB, 6h	-0.278338	0.100821	-2.76071	0.292015	ALF1_STAAM	101
SA564-ΔhptRS, TSB-dex, 6h - SA564, TSB-dex, 6h	0.0616512	0.100821	0.61149	1	ALF1_STAAM	101
SA564-ΔhptRS, TSB-dex, 6h - SA564-ΔccpA, TSB-dex, 6h	0.39514	0.100821	3.91921	0.00874497	ALF1_STAAM	101
SA564-ΔhptRS, TSB-dex, 6h - SA564-ΔhptRS/ccpA, TSB-dex, 6h	0.168734	0.100821	1.67359	0.953793	ALF1_STAAM	101
SA564-ΔhptRS, TSB-dex, 6h - SA564-ΔhptRS, TSB, 6h	0.408324	0.100821	4.04997	0.00521546	ALF1_STAAM	101
SA564-ΔhptRS, TSB-dex, 6h - SA564, TSB, 6h	0.41303	0.100821	4.09666	0.00431407	ALF1_STAAM	101
SA564-ΔhptRS, TSB-dex, 6h - SA564-ΔccpA, TSB, 6h	0.508391	0.100821	5.04249	5.33228e-05	ALF1_STAAM	101
SA564-ΔhptRS, TSB-dex, 6h - SA564-ΔhptRS/ccpA, TSB, 6h	0.36956	0.100821	3.66549	0.022366	ALF1_STAAM	101
SA564, TSB-dex, 6h - SA564-ΔccpA, TSB-dex, 6h	0.333489	0.100821	3.30772	0.0721247	ALF1_STAAM	101
SA564, TSB-dex, 6h - SA564-ΔhptRS/ccpA, TSB-dex, 6h	0.107082	0.100821	1.0621	0.999601	ALF1_STAAM	101
SA564, TSB-dex, 6h - SA564-ΔhptRS, TSB, 6h	0.346672	0.100821	3.43848	0.0480514	ALF1_STAAM	101
SA564, TSB-dex, 6h - SA564, TSB, 6h	0.351379	0.100821	3.48517	0.0413088	ALF1_STAAM	101
SA564, TSB-dex, 6h - SA564-ΔccpA, TSB, 6h	0.446739	0.100821	4.431	0.00102599	ALF1_STAAM	101
SA564, TSB-dex, 6h - SA564-ΔhptRS/ccpA, TSB, 6h	0.307908	0.100821	3.054	0.146913	ALF1_STAAM	101
SA564-ΔccpA, TSB-dex, 6h - SA564-ΔhptRS/ccpA, TSB-dex, 6h	-0.226406	0.100821	-2.24562	0.664334	ALF1_STAAM	101
SA564-ΔccpA, TSB-dex, 6h - SA564-ΔhptRS, TSB, 6h	0.0131838	0.100821	0.130764	1	ALF1_STAAM	101
SA564-ΔccpA, TSB-dex, 6h - SA564, TSB, 6h	0.0178906	0.100821	0.177449	1	ALF1_STAAM	101
SA564-ΔccpA, TSB-dex, 6h - SA564-ΔccpA, TSB, 6h	0.113251	0.100821	1.12328	0.999223	ALF1_STAAM	101
SA564-ΔccpA, TSB-dex, 6h - SA564-ΔhptRS/ccpA, TSB, 6h	-0.0255803	0.100821	-0.253719	1	ALF1_STAAM	101
SA564-ΔhptRS/ccpA, TSB-dex, 6h - SA564-ΔhptRS, TSB, 6h	0.23959	0.100821	2.37638	0.565621	ALF1_STAAM	101
SA564-ΔhptRS/ccpA, TSB-dex, 6h - SA564, TSB, 6h	0.244297	0.100821	2.42307	0.52986	ALF1_STAAM	101
SA564-ΔhptRS/ccpA, TSB-dex, 6h - SA564-ΔccpA, TSB, 6h	0.339657	0.100821	3.3689	0.059836	ALF1_STAAM	101
SA564-ΔhptRS/ccpA, TSB-dex, 6h - SA564-ΔhptRS/ccpA, TSB, 6h	0.200826	0.100821	1.9919	0.830249	ALF1_STAAM	101
SA564-ΔhptRS, TSB, 6h - SA564, TSB, 6h	0.00470682	0.100821	0.0466848	1	ALF1_STAAM	101
SA564-ΔhptRS, TSB, 6h - SA564-ΔccpA, TSB, 6h	0.100067	0.100821	0.992518	0.999826	ALF1_STAAM	101
SA564-ΔhptRS, TSB, 6h - SA564-ΔhptRS/ccpA, TSB, 6h	-0.0387641	0.100821	-0.384483	1	ALF1_STAAM	101
SA564, TSB, 6h - SA564-ΔccpA, TSB, 6h	0.0953601	0.100821	0.945833	0.999905	ALF1_STAAM	101
SA564, TSB, 6h - SA564-ΔhptRS/ccpA, TSB, 6h	-0.0434709	0.100821	-0.431168	1	ALF1_STAAM	101
SA564-ΔccpA, TSB, 6h - SA564-ΔhptRS/ccpA, TSB, 6h	-0.138831	0.100821	-1.377	0.992627	ALF1_STAAM	101
SA564-ΔhptRS, TSB-dex, 2h - SA564, TSB-dex, 2h	-0.00905685	0.12462	-0.072676	1	ALF2_STAAM	59
SA564-ΔhptRS, TSB-dex, 2h - SA564-ΔccpA, TSB-dex 2h	0.488415	0.12462	3.91925	0.00874352	ALF2_STAAM	59
SA564-ΔhptRS, TSB-dex, 2h - SA564-ΔhptRS/ccpA, TSB-dex, 2h	0.516994	0.12462	4.14858	0.00348231	ALF2_STAAM	59
SA564-ΔhptRS, TSB-dex, 2h - SA564-ΔhptRS, TSB, 2h	0.106356	0.12462	0.853447	0.999975	ALF2_STAAM	59
SA564-ΔhptRS, TSB-dex, 2h - SA564, TSB, 2h	0.0851746	0.12462	0.683477	0.999999	ALF2_STAAM	59
SA564-ΔhptRS, TSB-dex, 2h - SA564-ΔccpA, TSB, 2h	0.541867	0.12462	4.34817	0.00148268	ALF2_STAAM	59
SA564-ΔhptRS, TSB-dex, 2h - SA564-ΔhptRS/ccpA, TSB, 2h	0.569297	0.12462	4.56828	0.000547709	ALF2_STAAM	59
SA564-ΔhptRS, TSB-dex, 2h - SA564-ΔhptRS, TSB-dex, 6h	-0.0708713	0.12462	-0.568701	1	ALF2_STAAM	59
SA564-ΔhptRS, TSB-dex, 2h - SA564, TSB-dex, 6h	-0.0246188	0.12462	-0.197551	1	ALF2_STAAM	59
SA564-ΔhptRS, TSB-dex, 2h - SA564-ΔccpA, TSB-dex, 6h	0.220262	0.12462	1.76747	0.92788	ALF2_STAAM	59
SA564-ΔhptRS, TSB-dex, 2h - SA564-ΔhptRS/ccpA, TSB-dex, 6h	0.300726	0.12462	2.41315	0.537451	ALF2_STAAM	59
SA564-ΔhptRS, TSB-dex, 2h - SA564-ΔhptRS, TSB, 6h	0.262405	0.12462	2.10565	0.761859	ALF2_STAAM	59
SA564-ΔhptRS, TSB-dex, 2h - SA564, TSB, 6h	0.283689	0.12462	2.27644	0.641482	ALF2_STAAM	59
SA564-ΔhptRS, TSB-dex, 2h - SA564-ΔccpA, TSB, 6h	0.393949	0.12462	3.16121	0.110158	ALF2_STAAM	59
SA564-ΔhptRS, TSB-dex, 2h - SA564-ΔhptRS/ccpA, TSB, 6h	0.390161	0.12462	3.13082	0.119757	ALF2_STAAM	59
SA564, TSB-dex, 2h - SA564-ΔccpA, TSB-dex, 2h	0.497472	0.12462	3.99193	0.00657804	ALF2_STAAM	59
SA564, TSB-dex, 2h - SA564-ΔhptRS/ccpA, TSB-dex, 2h	0.526051	0.12462	4.22125	0.00256597	ALF2_STAAM	59
SA564, TSB-dex, 2h - SA564-ΔhptRS, TSB, 2h	0.115413	0.12462	0.926123	0.999927	ALF2_STAAM	59
SA564, TSB-dex, 2h - SA564, TSB, 2h	0.0942315	0.12462	0.756153	0.999995	ALF2_STAAM	59
SA564, TSB-dex, 2h - SA564-ΔccpA, TSB, 2h	0.550924	0.12462	4.42085	0.00107382	ALF2_STAAM	59
SA564, TSB-dex, 2h - SA564-ΔhptRS/ccpA, TSB, 2h	0.578354	0.12462	4.64096	0.000389477	ALF2_STAAM	59
SA564, TSB-dex, 2h - SA564-ΔhptRS, TSB-dex, 6h	-0.0618145	0.12462	-0.496025	1	ALF2_STAAM	59
SA564, TSB-dex, 2h - SA564, TSB-dex, 6h	-0.0155619	0.12462	-0.124875	1	ALF2_STAAM	59
SA564, TSB-dex, 2h - SA564-ΔccpA, TSB-dex, 6h	0.229319	0.12462	1.84015	0.90193	ALF2_STAAM	59
SA564, TSB-dex, 2h - SA564-ΔhptRS/ccpA, TSB-dex, 6h	0.309782	0.12462	2.48582	0.482144	ALF2_STAAM	59
SA564, TSB-dex, 2h - SA564-ΔhptRS, TSB, 6h	0.271462	0.12462	2.17833	0.712715	ALF2_STAAM	59
SA564, TSB-dex, 2h - SA564, TSB, 6h	0.292746	0.12462	2.34912	0.586484	ALF2_STAAM	59
SA564, TSB-dex, 2h - SA564-ΔccpA, TSB, 6h	0.403005	0.12462	3.23389	0.0896654	ALF2_STAAM	59
SA564, TSB-dex, 2h - SA564-ΔhptRS/ccpA, TSB, 6h	0.399218	0.12462	3.20349	0.097826	ALF2_STAAM	59
SA564-ΔccpA, TSB-dex, 2h - SA564-ΔhptRS/ccpA, TSB-dex, 2h	0.0285783	0.12462	0.229324	1	ALF2_STAAM	59
SA564-ΔccpA, TSB-dex, 2h - SA564-ΔhptRS, TSB, 2h	-0.382059	0.12462	-3.06581	0.142462	ALF2_STAAM	59
SA564-ΔccpA, TSB-dex, 2h - SA564, TSB, 2h	-0.403241	0.12462	-3.23578	0.0891769	ALF2_STAAM	59
SA564-ΔccpA, TSB-dex, 2h - SA564-ΔccpA, TSB, 2h	0.0534517	0.12462	0.428919	1	ALF2_STAAM	59
SA564-ΔccpA, TSB-dex, 2h - SA564-ΔhptRS/ccpA, TSB, 2h	0.0808819	0.12462	0.64903	0.999999	ALF2_STAAM	59
SA564-ΔccpA, TSB-dex, 2h - SA564-ΔhptRS, TSB-dex, 6h	-0.559287	0.12462	-4.48795	0.000792852	ALF2_STAAM	59
SA564-ΔccpA, TSB-dex, 2h - SA564, TSB-dex, 6h	-0.513034	0.12462	-4.1168	0.00397159	ALF2_STAAM	59
SA564-ΔccpA, TSB-dex, 2h - SA564-ΔccpA, TSB-dex, 6h	-0.268154	0.12462	-2.15178	0.731092	ALF2_STAAM	59
SA564-ΔccpA, TSB-dex, 2h - SA564-ΔhptRS/ccpA, TSB-dex, 6h	-0.18769	0.12462	-1.5061	0.98209	ALF2_STAAM	59
SA564-ΔccpA, TSB-dex, 2h - SA564-ΔhptRS, TSB, 6h	-0.22601	0.12462	-1.8136	0.912032	ALF2_STAAM	59
SA564-ΔccpA, TSB-dex, 2h - SA564, TSB, 6h	-0.204727	0.12462	-1.64281	0.960574	ALF2_STAAM	59
SA564-ΔccpA, TSB-dex, 2h - SA564-ΔccpA, TSB, 6h	-0.0944669	0.12462	-0.758042	0.999995	ALF2_STAAM	59
SA564-ΔccpA, TSB-dex, 2h - SA564-ΔhptRS/ccpA, TSB, 6h	-0.0982542	0.12462	-0.788433	0.999991	ALF2_STAAM	59
SA564-ΔhptRS/ccpA, TSB-dex, 2h - SA564-ΔhptRS, TSB, 2h	-0.410638	0.12462	-3.29513	0.0748973	ALF2_STAAM	59
SA564-ΔhptRS/ccpA, TSB-dex, 2h - SA564, TSB, 2h	-0.431819	0.12462	-3.4651	0.0441002	ALF2_STAAM	59
SA564-ΔhptRS/ccpA, TSB-dex, 2h - SA564-ΔccpA, TSB, 2h	0.0248734	0.12462	0.199595	1	ALF2_STAAM	59
SA564-ΔhptRS/ccpA, TSB-dex, 2h - SA564-ΔhptRS/ccpA, TSB, 2h	0.0523036	0.12462	0.419706	1	ALF2_STAAM	59
SA564-ΔhptRS/ccpA, TSB-dex, 2h - SA564-ΔhptRS, TSB-dex, 6h	-0.587865	0.12462	-4.71728	0.00027054	ALF2_STAAM	59
SA564-ΔhptRS/ccpA, TSB-dex, 2h - SA564, TSB-dex, 6h	-0.541613	0.12462	-4.34613	0.00149606	ALF2_STAAM	59
SA564-ΔhptRS/ccpA, TSB-dex, 2h - SA564-ΔccpA, TSB-dex, 6h	-0.296732	0.12462	-2.3811	0.562006	ALF2_STAAM	59
SA564-ΔhptRS/ccpA, TSB-dex, 2h - SA564-ΔhptRS/ccpA, TSB-dex, 6h	-0.216268	0.12462	-1.73543	0.937653	ALF2_STAAM	59
SA564-ΔhptRS/ccpA, TSB-dex, 2h - SA564-ΔhptRS, TSB, 6h	-0.254588	0.12462	-2.04292	0.800999	ALF2_STAAM	59
SA564-ΔhptRS/ccpA, TSB-dex, 2h - SA564, TSB, 6h	-0.233305	0.12462	-1.87214	0.888793	ALF2_STAAM	59
SA564-ΔhptRS/ccpA, TSB-dex, 2h - SA564-ΔccpA, TSB, 6h	-0.123045	0.12462	-0.987367	0.999837	ALF2_STAAM	59
SA564-ΔhptRS/ccpA, TSB-dex, 2h - SA564-ΔhptRS/ccpA, TSB, 6h	-0.126832	0.12462	-1.01776	0.999762	ALF2_STAAM	59
SA564-ΔhptRS, TSB, 2h - SA564, TSB, 2h	-0.0211815	0.12462	-0.16997	1	ALF2_STAAM	59
SA564-ΔhptRS, TSB, 2h - SA564-ΔccpA, TSB, 2h	0.435511	0.12462	3.49472	0.0400341	ALF2_STAAM	59
SA564-ΔhptRS, TSB, 2h - SA564-ΔhptRS/ccpA, TSB, 2h	0.462941	0.12462	3.71484	0.0187594	ALF2_STAAM	59
SA564-ΔhptRS, TSB, 2h - SA564-ΔhptRS, TSB-dex, 6h	-0.177227	0.12462	-1.42215	0.989769	ALF2_STAAM	59
SA564-ΔhptRS, TSB, 2h - SA564, TSB-dex, 6h	-0.130975	0.12462	-1.051	0.999648	ALF2_STAAM	59
SA564-ΔhptRS, TSB, 2h - SA564-ΔccpA, TSB-dex, 6h	0.113906	0.12462	0.914028	0.999938	ALF2_STAAM	59
SA564-ΔhptRS, TSB, 2h - SA564-ΔhptRS/ccpA, TSB-dex, 6h	0.194369	0.12462	1.5597	0.975175	ALF2_STAAM	59
SA564-ΔhptRS, TSB, 2h - SA564-ΔhptRS, TSB, 6h	0.156049	0.12462	1.25221	0.997322	ALF2_STAAM	59
SA564-ΔhptRS, TSB, 2h - SA564, TSB, 6h	0.177333	0.12462	1.42299	0.989708	ALF2_STAAM	59
SA564-ΔhptRS, TSB, 2h - SA564-ΔccpA, TSB, 6h	0.287592	0.12462	2.30776	0.617929	ALF2_STAAM	59
SA564-ΔhptRS, TSB, 2h - SA564-ΔhptRS/ccpA, TSB, 6h	0.283805	0.12462	2.27737	0.640784	ALF2_STAAM	59
SA564, TSB, 2h - SA564-ΔccpA, TSB, 2h	0.456693	0.12462	3.66469	0.0224289	ALF2_STAAM	59
SA564, TSB, 2h - SA564-ΔhptRS/ccpA, TSB, 2h	0.484123	0.12462	3.88481	0.00998234	ALF2_STAAM	59
SA564, TSB, 2h - SA564-ΔhptRS, TSB-dex, 6h	-0.156046	0.12462	-1.25218	0.997323	ALF2_STAAM	59
SA564, TSB, 2h - SA564, TSB-dex, 6h	-0.109793	0.12462	-0.881028	0.999961	ALF2_STAAM	59
SA564, TSB, 2h - SA564-ΔccpA, TSB-dex, 6h	0.135087	0.12462	1.084	0.99949	ALF2_STAAM	59
SA564, TSB, 2h - SA564-ΔhptRS/ccpA, TSB-dex, 6h	0.215551	0.12462	1.72967	0.939304	ALF2_STAAM	59
SA564, TSB, 2h - SA564-ΔhptRS, TSB, 6h	0.177231	0.12462	1.42218	0.989767	ALF2_STAAM	59
SA564, TSB, 2h - SA564, TSB, 6h	0.198514	0.12462	1.59296	0.969942	ALF2_STAAM	59
SA564, TSB, 2h - SA564-ΔccpA, TSB, 6h	0.308774	0.12462	2.47773	0.488253	ALF2_STAAM	59
SA564, TSB, 2h - SA564-ΔhptRS/ccpA, TSB, 6h	0.304987	0.12462	2.44734	0.511325	ALF2_STAAM	59
SA564-ΔccpA, TSB, 2h - SA564-ΔhptRS/ccpA, TSB, 2h	0.0274301	0.12462	0.220111	1	ALF2_STAAM	59
SA564-ΔccpA, TSB, 2h - SA564-ΔhptRS, TSB-dex, 6h	-0.612739	0.12462	-4.91687	0.000101211	ALF2_STAAM	59
SA564-ΔccpA, TSB, 2h - SA564, TSB-dex, 6h	-0.566486	0.12462	-4.54572	0.000608117	ALF2_STAAM	59
SA564-ΔccpA, TSB, 2h - SA564-ΔccpA, TSB-dex, 6h	-0.321605	0.12462	-2.5807	0.41211	ALF2_STAAM	59
SA564-ΔccpA, TSB, 2h - SA564-ΔhptRS/ccpA, TSB-dex, 6h	-0.241142	0.12462	-1.93502	0.859876	ALF2_STAAM	59
SA564-ΔccpA, TSB, 2h - SA564-ΔhptRS, TSB, 6h	-0.279462	0.12462	-2.24252	0.666612	ALF2_STAAM	59
SA564-ΔccpA, TSB, 2h - SA564, TSB, 6h	-0.258178	0.12462	-2.07173	0.783437	ALF2_STAAM	59
SA564-ΔccpA, TSB, 2h - SA564-ΔccpA, TSB, 6h	-0.147919	0.12462	-1.18696	0.99853	ALF2_STAAM	59
SA564-ΔccpA, TSB, 2h - SA564-ΔhptRS/ccpA, TSB, 6h	-0.151706	0.12462	-1.21735	0.998043	ALF2_STAAM	59
SA564-ΔhptRS/ccpA, TSB, 2h - SA564-ΔhptRS, TSB-dex, 6h	-0.640169	0.12462	-5.13698	3.25658e-05	ALF2_STAAM	59
SA564-ΔhptRS/ccpA, TSB, 2h - SA564, TSB-dex, 6h	-0.593916	0.12462	-4.76583	0.000213842	ALF2_STAAM	59
SA564-ΔhptRS/ccpA, TSB, 2h - SA564-ΔccpA, TSB-dex, 6h	-0.349035	0.12462	-2.80081	0.268247	ALF2_STAAM	59
SA564-ΔhptRS/ccpA, TSB, 2h - SA564-ΔhptRS/ccpA, TSB-dex, 6h	-0.268572	0.12462	-2.15513	0.728795	ALF2_STAAM	59
SA564-ΔhptRS/ccpA, TSB, 2h - SA564-ΔhptRS, TSB, 6h	-0.306892	0.12462	-2.46263	0.499696	ALF2_STAAM	59
SA564-ΔhptRS/ccpA, TSB, 2h - SA564, TSB, 6h	-0.285609	0.12462	-2.29184	0.629935	ALF2_STAAM	59
SA564-ΔhptRS/ccpA, TSB, 2h - SA564-ΔccpA, TSB, 6h	-0.175349	0.12462	-1.40707	0.990809	ALF2_STAAM	59
SA564-ΔhptRS/ccpA, TSB, 2h - SA564-ΔhptRS/ccpA, TSB, 6h	-0.179136	0.12462	-1.43746	0.988616	ALF2_STAAM	59
SA564-ΔhptRS, TSB-dex, 6h - SA564, TSB-dex, 6h	0.0462526	0.12462	0.37115	1	ALF2_STAAM	59
SA564-ΔhptRS, TSB-dex, 6h - SA564-ΔccpA, TSB-dex, 6h	0.291133	0.12462	2.33618	0.596355	ALF2_STAAM	59
SA564-ΔhptRS, TSB-dex, 6h - SA564-ΔhptRS/ccpA, TSB-dex, 6h	0.371597	0.12462	2.98185	0.176402	ALF2_STAAM	59
SA564-ΔhptRS, TSB-dex, 6h - SA564-ΔhptRS, TSB, 6h	0.333277	0.12462	2.67435	0.3471	ALF2_STAAM	59
SA564-ΔhptRS, TSB-dex, 6h - SA564, TSB, 6h	0.35456	0.12462	2.84514	0.243387	ALF2_STAAM	59
SA564-ΔhptRS, TSB-dex, 6h - SA564-ΔccpA, TSB, 6h	0.46482	0.12462	3.72991	0.0177664	ALF2_STAAM	59
SA564-ΔhptRS, TSB-dex, 6h - SA564-ΔhptRS/ccpA, TSB, 6h	0.461033	0.12462	3.69952	0.0198188	ALF2_STAAM	59
SA564, TSB-dex, 6h - SA564-ΔccpA, TSB-dex, 6h	0.244881	0.12462	1.96503	0.84465	ALF2_STAAM	59
SA564, TSB-dex, 6h - SA564-ΔhptRS/ccpA, TSB-dex, 6h	0.325344	0.12462	2.6107	0.390759	ALF2_STAAM	59
SA564, TSB-dex, 6h - SA564-ΔhptRS, TSB, 6h	0.287024	0.12462	2.3032	0.621374	ALF2_STAAM	59
SA564, TSB-dex, 6h - SA564, TSB, 6h	0.308308	0.12462	2.47399	0.491084	ALF2_STAAM	59
SA564, TSB-dex, 6h - SA564-ΔccpA, TSB, 6h	0.418567	0.12462	3.35876	0.0617417	ALF2_STAAM	59
SA564, TSB-dex, 6h - SA564-ΔhptRS/ccpA, TSB, 6h	0.41478	0.12462	3.32837	0.0677613	ALF2_STAAM	59
SA564-ΔccpA, TSB-dex, 6h - SA564-ΔhptRS/ccpA, TSB-dex, 6h	0.0804636	0.12462	0.645674	0.999999	ALF2_STAAM	59
SA564-ΔccpA, TSB-dex, 6h - SA564-ΔhptRS, TSB, 6h	0.0421435	0.12462	0.338178	1	ALF2_STAAM	59
SA564-ΔccpA, TSB-dex, 6h - SA564, TSB, 6h	0.0634269	0.12462	0.508964	1	ALF2_STAAM	59
SA564-ΔccpA, TSB-dex, 6h - SA564-ΔccpA, TSB, 6h	0.173687	0.12462	1.39373	0.991656	ALF2_STAAM	59
SA564-ΔccpA, TSB-dex, 6h - SA564-ΔhptRS/ccpA, TSB, 6h	0.169899	0.12462	1.36334	0.993348	ALF2_STAAM	59
SA564-ΔhptRS/ccpA, TSB-dex, 6h - SA564-ΔhptRS, TSB, 6h	-0.0383201	0.12462	-0.307496	1	ALF2_STAAM	59
SA564-ΔhptRS/ccpA, TSB-dex, 6h - SA564, TSB, 6h	-0.0170367	0.12462	-0.13671	1	ALF2_STAAM	59
SA564-ΔhptRS/ccpA, TSB-dex, 6h - SA564-ΔccpA, TSB, 6h	0.093223	0.12462	0.748061	0.999996	ALF2_STAAM	59
SA564-ΔhptRS/ccpA, TSB-dex, 6h - SA564-ΔhptRS/ccpA, TSB, 6h	0.0894357	0.12462	0.71767	0.999997	ALF2_STAAM	59
SA564-ΔhptRS, TSB, 6h - SA564, TSB, 6h	0.0212834	0.12462	0.170787	1	ALF2_STAAM	59
SA564-ΔhptRS, TSB, 6h - SA564-ΔccpA, TSB, 6h	0.131543	0.12462	1.05556	0.999629	ALF2_STAAM	59
SA564-ΔhptRS, TSB, 6h - SA564-ΔhptRS/ccpA, TSB, 6h	0.127756	0.12462	1.02517	0.99974	ALF2_STAAM	59
SA564, TSB, 6h - SA564-ΔccpA, TSB, 6h	0.11026	0.12462	0.884771	0.999959	ALF2_STAAM	59
SA564, TSB, 6h - SA564-ΔhptRS/ccpA, TSB, 6h	0.106472	0.12462	0.85438	0.999974	ALF2_STAAM	59
SA564-ΔccpA, TSB, 6h - SA564-ΔhptRS/ccpA, TSB, 6h	-0.00378731	0.12462	-0.030391	1	ALF2_STAAM	59
SA564-ΔhptRS, TSB-dex, 2h - SA564, TSB-dex, 2h	-0.328035	0.218444	-1.50169	0.982583	APT_STAAM	1
SA564-ΔhptRS, TSB-dex, 2h - SA564-ΔccpA, TSB-dex 2h	0.379798	0.218444	1.73865	0.936716	APT_STAAM	1
SA564-ΔhptRS, TSB-dex, 2h - SA564-ΔhptRS/ccpA, TSB-dex, 2h	0.357971	0.218444	1.63873	0.961415	APT_STAAM	1
SA564-ΔhptRS, TSB-dex, 2h - SA564-ΔhptRS, TSB, 2h	-0.477841	0.218444	-2.18747	0.706284	APT_STAAM	1
SA564-ΔhptRS, TSB-dex, 2h - SA564, TSB, 2h	-0.184753	0.218444	-0.845769	0.999977	APT_STAAM	1
SA564-ΔhptRS, TSB-dex, 2h - SA564-ΔccpA, TSB, 2h	-0.186665	0.218444	-0.854521	0.999974	APT_STAAM	1
SA564-ΔhptRS, TSB-dex, 2h - SA564-ΔhptRS/ccpA, TSB, 2h	0.470416	0.218444	2.15348	0.729926	APT_STAAM	1
SA564-ΔhptRS, TSB-dex, 2h - SA564-ΔhptRS, TSB-dex, 6h	-0.616728	0.218444	-2.82327	0.255459	APT_STAAM	1
SA564-ΔhptRS, TSB-dex, 2h - SA564, TSB-dex, 6h	-0.711253	0.218444	-3.25599	0.0840832	APT_STAAM	1
SA564-ΔhptRS, TSB-dex, 2h - SA564-ΔccpA, TSB-dex, 6h	-0.577647	0.218444	-2.64437	0.367372	APT_STAAM	1
SA564-ΔhptRS, TSB-dex, 2h - SA564-ΔhptRS/ccpA, TSB-dex, 6h	-0.225675	0.218444	-1.0331	0.999715	APT_STAAM	1
SA564-ΔhptRS, TSB-dex, 2h - SA564-ΔhptRS, TSB, 6h	-0.638067	0.218444	-2.92096	0.204422	APT_STAAM	1
SA564-ΔhptRS, TSB-dex, 2h - SA564, TSB, 6h	-0.647375	0.218444	-2.96357	0.184509	APT_STAAM	1
SA564-ΔhptRS, TSB-dex, 2h - SA564-ΔccpA, TSB, 6h	-0.574045	0.218444	-2.62788	0.378748	APT_STAAM	1
SA564-ΔhptRS, TSB-dex, 2h - SA564-ΔhptRS/ccpA, TSB, 6h	-0.374513	0.218444	-1.71445	0.943519	APT_STAAM	1
SA564, TSB-dex, 2h - SA564-ΔccpA, TSB-dex, 2h	0.707833	0.218444	3.24034	0.0880066	APT_STAAM	1
SA564, TSB-dex, 2h - SA564-ΔhptRS/ccpA, TSB-dex, 2h	0.686006	0.218444	3.14042	0.116658	APT_STAAM	1
SA564, TSB-dex, 2h - SA564-ΔhptRS, TSB, 2h	-0.149806	0.218444	-0.685786	0.999999	APT_STAAM	1
SA564, TSB-dex, 2h - SA564, TSB, 2h	0.143282	0.218444	0.655918	0.999999	APT_STAAM	1
SA564, TSB-dex, 2h - SA564-ΔccpA, TSB, 2h	0.14137	0.218444	0.647166	0.999999	APT_STAAM	1
SA564, TSB-dex, 2h - SA564-ΔhptRS/ccpA, TSB, 2h	0.798451	0.218444	3.65517	0.0231941	APT_STAAM	1
SA564, TSB-dex, 2h - SA564-ΔhptRS, TSB-dex, 6h	-0.288693	0.218444	-1.32159	0.995201	APT_STAAM	1
SA564, TSB-dex, 2h - SA564, TSB-dex, 6h	-0.383218	0.218444	-1.7543	0.932017	APT_STAAM	1
SA564, TSB-dex, 2h - SA564-ΔccpA, TSB-dex, 6h	-0.249612	0.218444	-1.14268	0.999051	APT_STAAM	1
SA564, TSB-dex, 2h - SA564-ΔhptRS/ccpA, TSB-dex, 6h	0.10236	0.218444	0.468586	1	APT_STAAM	1
SA564, TSB-dex, 2h - SA564-ΔhptRS, TSB, 6h	-0.310032	0.218444	-1.41927	0.989975	APT_STAAM	1
SA564, TSB-dex, 2h - SA564, TSB, 6h	-0.31934	0.218444	-1.46188	0.986562	APT_STAAM	1
SA564, TSB-dex, 2h - SA564-ΔccpA, TSB, 6h	-0.24601	0.218444	-1.12619	0.999199	APT_STAAM	1
SA564, TSB-dex, 2h - SA564-ΔhptRS/ccpA, TSB, 6h	-0.0464777	0.218444	-0.212767	1	APT_STAAM	1
SA564-ΔccpA, TSB-dex, 2h - SA564-ΔhptRS/ccpA, TSB-dex, 2h	-0.0218269	0.218444	-0.0999199	1	APT_STAAM	1
SA564-ΔccpA, TSB-dex, 2h - SA564-ΔhptRS, TSB, 2h	-0.857639	0.218444	-3.92612	0.00851395	APT_STAAM	1
SA564-ΔccpA, TSB-dex, 2h - SA564, TSB, 2h	-0.564551	0.218444	-2.58442	0.409438	APT_STAAM	1
SA564-ΔccpA, TSB-dex, 2h - SA564-ΔccpA, TSB, 2h	-0.566463	0.218444	-2.59317	0.40318	APT_STAAM	1
SA564-ΔccpA, TSB-dex, 2h - SA564-ΔhptRS/ccpA, TSB, 2h	0.0906183	0.218444	0.414835	1	APT_STAAM	1
SA564-ΔccpA, TSB-dex, 2h - SA564-ΔhptRS, TSB-dex, 6h	-0.996526	0.218444	-4.56192	0.000564138	APT_STAAM	1
SA564-ΔccpA, TSB-dex, 2h - SA564, TSB-dex, 6h	-1.09105	0.218444	-4.99464	6.82017e-05	APT_STAAM	1
SA564-ΔccpA, TSB-dex, 2h - SA564-ΔccpA, TSB-dex, 6h	-0.957445	0.218444	-4.38301	0.00127117	APT_STAAM	1
SA564-ΔccpA, TSB-dex, 2h - SA564-ΔhptRS/ccpA, TSB-dex, 6h	-0.605473	0.218444	-2.77175	0.285353	APT_STAAM	1
SA564-ΔccpA, TSB-dex, 2h - SA564-ΔhptRS, TSB, 6h	-1.01786	0.218444	-4.65961	0.000356512	APT_STAAM	1
SA564-ΔccpA, TSB-dex, 2h - SA564, TSB, 6h	-1.02717	0.218444	-4.70222	0.000290858	APT_STAAM	1
SA564-ΔccpA, TSB-dex, 2h - SA564-ΔccpA, TSB, 6h	-0.953843	0.218444	-4.36652	0.00136746	APT_STAAM	1
SA564-ΔccpA, TSB-dex, 2h - SA564-ΔhptRS/ccpA, TSB, 6h	-0.754311	0.218444	-3.4531	0.0458453	APT_STAAM	1
SA564-ΔhptRS/ccpA, TSB-dex, 2h - SA564-ΔhptRS, TSB, 2h	-0.835812	0.218444	-3.8262	0.012462	APT_STAAM	1
SA564-ΔhptRS/ccpA, TSB-dex, 2h - SA564, TSB, 2h	-0.542724	0.218444	-2.4845	0.483145	APT_STAAM	1
SA564-ΔhptRS/ccpA, TSB-dex, 2h - SA564-ΔccpA, TSB, 2h	-0.544636	0.218444	-2.49325	0.476553	APT_STAAM	1
SA564-ΔhptRS/ccpA, TSB-dex, 2h - SA564-ΔhptRS/ccpA, TSB, 2h	0.112445	0.218444	0.514754	1	APT_STAAM	1
SA564-ΔhptRS/ccpA, TSB-dex, 2h - SA564-ΔhptRS, TSB-dex, 6h	-0.974699	0.218444	-4.462	0.000892084	APT_STAAM	1
SA564-ΔhptRS/ccpA, TSB-dex, 2h - SA564, TSB-dex, 6h	-1.06922	0.218444	-4.89472	0.000113123	APT_STAAM	1
SA564-ΔhptRS/ccpA, TSB-dex, 2h - SA564-ΔccpA, TSB-dex, 6h	-0.935618	0.218444	-4.28309	0.0019689	APT_STAAM	1
SA564-ΔhptRS/ccpA, TSB-dex, 2h - SA564-ΔhptRS/ccpA, TSB-dex, 6h	-0.583646	0.218444	-2.67183	0.348785	APT_STAAM	1
SA564-ΔhptRS/ccpA, TSB-dex, 2h - SA564-ΔhptRS, TSB, 6h	-0.996038	0.218444	-4.55969	0.000570023	APT_STAAM	1
SA564-ΔhptRS/ccpA, TSB-dex, 2h - SA564, TSB, 6h	-1.00535	0.218444	-4.6023	0.000467271	APT_STAAM	1
SA564-ΔhptRS/ccpA, TSB-dex, 2h - SA564-ΔccpA, TSB, 6h	-0.932016	0.218444	-4.26661	0.00211392	APT_STAAM	1
SA564-ΔhptRS/ccpA, TSB-dex, 2h - SA564-ΔhptRS/ccpA, TSB, 6h	-0.732484	0.218444	-3.35318	0.0628119	APT_STAAM	1
SA564-ΔhptRS, TSB, 2h - SA564, TSB, 2h	0.293088	0.218444	1.3417	0.994371	APT_STAAM	1
SA564-ΔhptRS, TSB, 2h - SA564-ΔccpA, TSB, 2h	0.291176	0.218444	1.33295	0.994745	APT_STAAM	1
SA564-ΔhptRS, TSB, 2h - SA564-ΔhptRS/ccpA, TSB, 2h	0.948257	0.218444	4.34096	0.00153042	APT_STAAM	1
SA564-ΔhptRS, TSB, 2h - SA564-ΔhptRS, TSB-dex, 6h	-0.138887	0.218444	-0.635801	1	APT_STAAM	1
SA564-ΔhptRS, TSB, 2h - SA564, TSB-dex, 6h	-0.233412	0.218444	-1.06852	0.999571	APT_STAAM	1
SA564-ΔhptRS, TSB, 2h - SA564-ΔccpA, TSB-dex, 6h	-0.0998057	0.218444	-0.456893	1	APT_STAAM	1
SA564-ΔhptRS, TSB, 2h - SA564-ΔhptRS/ccpA, TSB-dex, 6h	0.252166	0.218444	1.15437	0.998932	APT_STAAM	1
SA564-ΔhptRS, TSB, 2h - SA564-ΔhptRS, TSB, 6h	-0.160226	0.218444	-0.733485	0.999997	APT_STAAM	1
SA564-ΔhptRS, TSB, 2h - SA564, TSB, 6h	-0.169534	0.218444	-0.776096	0.999993	APT_STAAM	1
SA564-ΔhptRS, TSB, 2h - SA564-ΔccpA, TSB, 6h	-0.0962037	0.218444	-0.440403	1	APT_STAAM	1
SA564-ΔhptRS, TSB, 2h - SA564-ΔhptRS/ccpA, TSB, 6h	0.103328	0.218444	0.47302	1	APT_STAAM	1
SA564, TSB, 2h - SA564-ΔccpA, TSB, 2h	-0.00191186	0.218444	-0.00875216	1	APT_STAAM	1
SA564, TSB, 2h - SA564-ΔhptRS/ccpA, TSB, 2h	0.65517	0.218444	2.99925	0.168926	APT_STAAM	1
SA564, TSB, 2h - SA564-ΔhptRS, TSB-dex, 6h	-0.431975	0.218444	-1.97751	0.838052	APT_STAAM	1
SA564, TSB, 2h - SA564, TSB-dex, 6h	-0.526499	0.218444	-2.41022	0.539692	APT_STAAM	1
SA564, TSB, 2h - SA564-ΔccpA, TSB-dex, 6h	-0.392894	0.218444	-1.7986	0.917421	APT_STAAM	1
SA564, TSB, 2h - SA564-ΔhptRS/ccpA, TSB-dex, 6h	-0.0409216	0.218444	-0.187332	1	APT_STAAM	1
SA564, TSB, 2h - SA564-ΔhptRS, TSB, 6h	-0.453313	0.218444	-2.07519	0.781281	APT_STAAM	1
SA564, TSB, 2h - SA564, TSB, 6h	-0.462622	0.218444	-2.1178	0.753908	APT_STAAM	1
SA564, TSB, 2h - SA564-ΔccpA, TSB, 6h	-0.389291	0.218444	-1.78211	0.923083	APT_STAAM	1
SA564, TSB, 2h - SA564-ΔhptRS/ccpA, TSB, 6h	-0.189759	0.218444	-0.868685	0.999968	APT_STAAM	1
SA564-ΔccpA, TSB, 2h - SA564-ΔhptRS/ccpA, TSB, 2h	0.657081	0.218444	3.008	0.165254	APT_STAAM	1
SA564-ΔccpA, TSB, 2h - SA564-ΔhptRS, TSB-dex, 6h	-0.430063	0.218444	-1.96875	0.842696	APT_STAAM	1
SA564-ΔccpA, TSB, 2h - SA564, TSB-dex, 6h	-0.524588	0.218444	-2.40147	0.546397	APT_STAAM	1
SA564-ΔccpA, TSB, 2h - SA564-ΔccpA, TSB-dex, 6h	-0.390982	0.218444	-1.78985	0.92046	APT_STAAM	1
SA564-ΔccpA, TSB, 2h - SA564-ΔhptRS/ccpA, TSB-dex, 6h	-0.0390098	0.218444	-0.17858	1	APT_STAAM	1
SA564-ΔccpA, TSB, 2h - SA564-ΔhptRS, TSB, 6h	-0.451402	0.218444	-2.06644	0.786719	APT_STAAM	1
SA564-ΔccpA, TSB, 2h - SA564, TSB, 6h	-0.46071	0.218444	-2.10905	0.759648	APT_STAAM	1
SA564-ΔccpA, TSB, 2h - SA564-ΔccpA, TSB, 6h	-0.38738	0.218444	-1.77336	0.925978	APT_STAAM	1
SA564-ΔccpA, TSB, 2h - SA564-ΔhptRS/ccpA, TSB, 6h	-0.187847	0.218444	-0.859933	0.999972	APT_STAAM	1
SA564-ΔhptRS/ccpA, TSB, 2h - SA564-ΔhptRS, TSB-dex, 6h	-1.08714	0.218444	-4.97676	7.47249e-05	APT_STAAM	1
SA564-ΔhptRS/ccpA, TSB, 2h - SA564, TSB-dex, 6h	-1.18167	0.218444	-5.40947	7.45625e-06	APT_STAAM	1
SA564-ΔhptRS/ccpA, TSB, 2h - SA564-ΔccpA, TSB-dex, 6h	-1.04806	0.218444	-4.79785	0.000182866	APT_STAAM	1
SA564-ΔhptRS/ccpA, TSB, 2h - SA564-ΔhptRS/ccpA, TSB-dex, 6h	-0.696091	0.218444	-3.18658	0.102619	APT_STAAM	1
SA564-ΔhptRS/ccpA, TSB, 2h - SA564-ΔhptRS, TSB, 6h	-1.10848	0.218444	-5.07444	4.51816e-05	APT_STAAM	1
SA564-ΔhptRS/ccpA, TSB, 2h - SA564, TSB, 6h	-1.11779	0.218444	-5.11705	3.61637e-05	APT_STAAM	1
SA564-ΔhptRS/ccpA, TSB, 2h - SA564-ΔccpA, TSB, 6h	-1.04446	0.218444	-4.78136	0.000198243	APT_STAAM	1
SA564-ΔhptRS/ccpA, TSB, 2h - SA564-ΔhptRS/ccpA, TSB, 6h	-0.844929	0.218444	-3.86794	0.0106456	APT_STAAM	1
SA564-ΔhptRS, TSB-dex, 6h - SA564, TSB-dex, 6h	-0.0945246	0.218444	-0.432717	1	APT_STAAM	1
SA564-ΔhptRS, TSB-dex, 6h - SA564-ΔccpA, TSB-dex, 6h	0.0390813	0.218444	0.178907	1	APT_STAAM	1
SA564-ΔhptRS, TSB-dex, 6h - SA564-ΔhptRS/ccpA, TSB-dex, 6h	0.391053	0.218444	1.79017	0.920348	APT_STAAM	1
SA564-ΔhptRS, TSB-dex, 6h - SA564-ΔhptRS, TSB, 6h	-0.0213386	0.218444	-0.0976845	1	APT_STAAM	1
SA564-ΔhptRS, TSB-dex, 6h - SA564, TSB, 6h	-0.0306468	0.218444	-0.140296	1	APT_STAAM	1
SA564-ΔhptRS, TSB-dex, 6h - SA564-ΔccpA, TSB, 6h	0.0426834	0.218444	0.195397	1	APT_STAAM	1
SA564-ΔhptRS, TSB-dex, 6h - SA564-ΔhptRS/ccpA, TSB, 6h	0.242216	0.218444	1.10882	0.999333	APT_STAAM	1
SA564, TSB-dex, 6h - SA564-ΔccpA, TSB-dex, 6h	0.133606	0.218444	0.611624	1	APT_STAAM	1
SA564, TSB-dex, 6h - SA564-ΔhptRS/ccpA, TSB-dex, 6h	0.485578	0.218444	2.22289	0.680934	APT_STAAM	1
SA564, TSB-dex, 6h - SA564-ΔhptRS, TSB, 6h	0.0731859	0.218444	0.335032	1	APT_STAAM	1
SA564, TSB-dex, 6h - SA564, TSB, 6h	0.0638778	0.218444	0.292421	1	APT_STAAM	1
SA564, TSB-dex, 6h - SA564-ΔccpA, TSB, 6h	0.137208	0.218444	0.628114	1	APT_STAAM	1
SA564, TSB-dex, 6h - SA564-ΔhptRS/ccpA, TSB, 6h	0.33674	0.218444	1.54154	0.977718	APT_STAAM	1
SA564-ΔccpA, TSB-dex, 6h - SA564-ΔhptRS/ccpA, TSB-dex, 6h	0.351972	0.218444	1.61127	0.966724	APT_STAAM	1
SA564-ΔccpA, TSB-dex, 6h - SA564-ΔhptRS, TSB, 6h	-0.0604199	0.218444	-0.276592	1	APT_STAAM	1
SA564-ΔccpA, TSB-dex, 6h - SA564, TSB, 6h	-0.0697281	0.218444	-0.319203	1	APT_STAAM	1
SA564-ΔccpA, TSB-dex, 6h - SA564-ΔccpA, TSB, 6h	0.00360209	0.218444	0.0164897	1	APT_STAAM	1
SA564-ΔccpA, TSB-dex, 6h - SA564-ΔhptRS/ccpA, TSB, 6h	0.203134	0.218444	0.929913	0.999923	APT_STAAM	1
SA564-ΔhptRS/ccpA, TSB-dex, 6h - SA564-ΔhptRS, TSB, 6h	-0.412392	0.218444	-1.88786	0.881948	APT_STAAM	1
SA564-ΔhptRS/ccpA, TSB-dex, 6h - SA564, TSB, 6h	-0.4217	0.218444	-1.93047	0.862107	APT_STAAM	1
SA564-ΔhptRS/ccpA, TSB-dex, 6h - SA564-ΔccpA, TSB, 6h	-0.34837	0.218444	-1.59478	0.969634	APT_STAAM	1
SA564-ΔhptRS/ccpA, TSB-dex, 6h - SA564-ΔhptRS/ccpA, TSB, 6h	-0.148838	0.218444	-0.681353	0.999999	APT_STAAM	1
SA564-ΔhptRS, TSB, 6h - SA564, TSB, 6h	-0.00930815	0.218444	-0.0426111	1	APT_STAAM	1
SA564-ΔhptRS, TSB, 6h - SA564-ΔccpA, TSB, 6h	0.064022	0.218444	0.293082	1	APT_STAAM	1
SA564-ΔhptRS, TSB, 6h - SA564-ΔhptRS/ccpA, TSB, 6h	0.263554	0.218444	1.2065	0.998231	APT_STAAM	1
SA564, TSB, 6h - SA564-ΔccpA, TSB, 6h	0.0733302	0.218444	0.335693	1	APT_STAAM	1
SA564, TSB, 6h - SA564-ΔhptRS/ccpA, TSB, 6h	0.272862	0.218444	1.24912	0.997394	APT_STAAM	1
SA564-ΔccpA, TSB, 6h - SA564-ΔhptRS/ccpA, TSB, 6h	0.199532	0.218444	0.913423	0.999939	APT_STAAM	1
SA564-ΔhptRS, TSB-dex, 2h - SA564, TSB-dex, 2h	0.0257087	0.351551	0.0731292	1	ARCA_STAAM	2
SA564-ΔhptRS, TSB-dex, 2h - SA564-ΔccpA, TSB-dex 2h	-0.763257	0.351551	-2.17111	0.717756	ARCA_STAAM	2
SA564-ΔhptRS, TSB-dex, 2h - SA564-ΔhptRS/ccpA, TSB-dex, 2h	-0.666913	0.351551	-1.89706	0.877823	ARCA_STAAM	2
SA564-ΔhptRS, TSB-dex, 2h - SA564-ΔhptRS, TSB, 2h	-0.0317679	0.351551	-0.0903648	1	ARCA_STAAM	2
SA564-ΔhptRS, TSB-dex, 2h - SA564, TSB, 2h	-0.0490351	0.351551	-0.139482	1	ARCA_STAAM	2
SA564-ΔhptRS, TSB-dex, 2h - SA564-ΔccpA, TSB, 2h	-0.694313	0.351551	-1.975	0.83939	ARCA_STAAM	2
SA564-ΔhptRS, TSB-dex, 2h - SA564-ΔhptRS/ccpA, TSB, 2h	-0.601953	0.351551	-1.71228	0.944105	ARCA_STAAM	2
SA564-ΔhptRS, TSB-dex, 2h - SA564-ΔhptRS, TSB-dex, 6h	-0.333098	0.351551	-0.947507	0.999902	ARCA_STAAM	2
SA564-ΔhptRS, TSB-dex, 2h - SA564, TSB-dex, 6h	-0.407073	0.351551	-1.15793	0.998893	ARCA_STAAM	2
SA564-ΔhptRS, TSB-dex, 2h - SA564-ΔccpA, TSB-dex, 6h	-0.848034	0.351551	-2.41226	0.53813	ARCA_STAAM	2
SA564-ΔhptRS, TSB-dex, 2h - SA564-ΔhptRS/ccpA, TSB-dex, 6h	-0.791485	0.351551	-2.25141	0.660072	ARCA_STAAM	2
SA564-ΔhptRS, TSB-dex, 2h - SA564-ΔhptRS, TSB, 6h	-1.00088	0.351551	-2.84703	0.242358	ARCA_STAAM	2
SA564-ΔhptRS, TSB-dex, 2h - SA564, TSB, 6h	-0.95353	0.351551	-2.71235	0.322234	ARCA_STAAM	2
SA564-ΔhptRS, TSB-dex, 2h - SA564-ΔccpA, TSB, 6h	-1.12545	0.351551	-3.20139	0.0984121	ARCA_STAAM	2
SA564-ΔhptRS, TSB-dex, 2h - SA564-ΔhptRS/ccpA, TSB, 6h	-1.17878	0.351551	-3.35309	0.0628303	ARCA_STAAM	2
SA564, TSB-dex, 2h - SA564-ΔccpA, TSB-dex, 2h	-0.788966	0.351551	-2.24424	0.665348	ARCA_STAAM	2
SA564, TSB-dex, 2h - SA564-ΔhptRS/ccpA, TSB-dex, 2h	-0.692622	0.351551	-1.97019	0.841941	ARCA_STAAM	2
SA564, TSB-dex, 2h - SA564-ΔhptRS, TSB, 2h	-0.0574766	0.351551	-0.163494	1	ARCA_STAAM	2
SA564, TSB-dex, 2h - SA564, TSB, 2h	-0.0747438	0.351551	-0.212611	1	ARCA_STAAM	2
SA564, TSB-dex, 2h - SA564-ΔccpA, TSB, 2h	-0.720022	0.351551	-2.04813	0.797881	ARCA_STAAM	2
SA564, TSB-dex, 2h - SA564-ΔhptRS/ccpA, TSB, 2h	-0.627662	0.351551	-1.78541	0.921972	ARCA_STAAM	2
SA564, TSB-dex, 2h - SA564-ΔhptRS, TSB-dex, 6h	-0.358806	0.351551	-1.02064	0.999754	ARCA_STAAM	2
SA564, TSB-dex, 2h - SA564, TSB-dex, 6h	-0.432782	0.351551	-1.23106	0.997782	ARCA_STAAM	2
SA564, TSB-dex, 2h - SA564-ΔccpA, TSB-dex, 6h	-0.873743	0.351551	-2.48539	0.48247	ARCA_STAAM	2
SA564, TSB-dex, 2h - SA564-ΔhptRS/ccpA, TSB-dex, 6h	-0.817193	0.351551	-2.32453	0.605214	ARCA_STAAM	2
SA564, TSB-dex, 2h - SA564-ΔhptRS, TSB, 6h	-1.02659	0.351551	-2.92016	0.204807	ARCA_STAAM	2
SA564, TSB-dex, 2h - SA564, TSB, 6h	-0.979239	0.351551	-2.78548	0.277191	ARCA_STAAM	2
SA564, TSB-dex, 2h - SA564-ΔccpA, TSB, 6h	-1.15116	0.351551	-3.27452	0.0796255	ARCA_STAAM	2
SA564, TSB-dex, 2h - SA564-ΔhptRS/ccpA, TSB, 6h	-1.20449	0.351551	-3.42622	0.0499723	ARCA_STAAM	2
SA564-ΔccpA, TSB-dex, 2h - SA564-ΔhptRS/ccpA, TSB-dex, 2h	0.0963439	0.351551	0.274053	1	ARCA_STAAM	2
SA564-ΔccpA, TSB-dex, 2h - SA564-ΔhptRS, TSB, 2h	0.731489	0.351551	2.08075	0.777796	ARCA_STAAM	2
SA564-ΔccpA, TSB-dex, 2h - SA564, TSB, 2h	0.714222	0.351551	2.03163	0.807684	ARCA_STAAM	2
SA564-ΔccpA, TSB-dex, 2h - SA564-ΔccpA, TSB, 2h	0.0689435	0.351551	0.196112	1	ARCA_STAAM	2
SA564-ΔccpA, TSB-dex, 2h - SA564-ΔhptRS/ccpA, TSB, 2h	0.161303	0.351551	0.458833	1	ARCA_STAAM	2
SA564-ΔccpA, TSB-dex, 2h - SA564-ΔhptRS, TSB-dex, 6h	0.430159	0.351551	1.2236	0.997928	ARCA_STAAM	2
SA564-ΔccpA, TSB-dex, 2h - SA564, TSB-dex, 6h	0.356184	0.351551	1.01318	0.999775	ARCA_STAAM	2
SA564-ΔccpA, TSB-dex, 2h - SA564-ΔccpA, TSB-dex, 6h	-0.0847775	0.351551	-0.241153	1	ARCA_STAAM	2
SA564-ΔccpA, TSB-dex, 2h - SA564-ΔhptRS/ccpA, TSB-dex, 6h	-0.028228	0.351551	-0.0802954	1	ARCA_STAAM	2
SA564-ΔccpA, TSB-dex, 2h - SA564-ΔhptRS, TSB, 6h	-0.237622	0.351551	-0.675925	0.999999	ARCA_STAAM	2
SA564-ΔccpA, TSB-dex, 2h - SA564, TSB, 6h	-0.190274	0.351551	-0.54124	1	ARCA_STAAM	2
SA564-ΔccpA, TSB-dex, 2h - SA564-ΔccpA, TSB, 6h	-0.362197	0.351551	-1.03028	0.999724	ARCA_STAAM	2
SA564-ΔccpA, TSB-dex, 2h - SA564-ΔhptRS/ccpA, TSB, 6h	-0.415525	0.351551	-1.18198	0.998598	ARCA_STAAM	2
SA564-ΔhptRS/ccpA, TSB-dex, 2h - SA564-ΔhptRS, TSB, 2h	0.635145	0.351551	1.80669	0.914542	ARCA_STAAM	2
SA564-ΔhptRS/ccpA, TSB-dex, 2h - SA564, TSB, 2h	0.617878	0.351551	1.75757	0.931006	ARCA_STAAM	2
SA564-ΔhptRS/ccpA, TSB-dex, 2h - SA564-ΔccpA, TSB, 2h	-0.0274004	0.351551	-0.0779413	1	ARCA_STAAM	2
SA564-ΔhptRS/ccpA, TSB-dex, 2h - SA564-ΔhptRS/ccpA, TSB, 2h	0.0649596	0.351551	0.18478	1	ARCA_STAAM	2
SA564-ΔhptRS/ccpA, TSB-dex, 2h - SA564-ΔhptRS, TSB-dex, 6h	0.333815	0.351551	0.949549	0.9999	ARCA_STAAM	2
SA564-ΔhptRS/ccpA, TSB-dex, 2h - SA564, TSB-dex, 6h	0.25984	0.351551	0.739123	0.999996	ARCA_STAAM	2
SA564-ΔhptRS/ccpA, TSB-dex, 2h - SA564-ΔccpA, TSB-dex, 6h	-0.181121	0.351551	-0.515206	1	ARCA_STAAM	2
SA564-ΔhptRS/ccpA, TSB-dex, 2h - SA564-ΔhptRS/ccpA, TSB-dex, 6h	-0.124572	0.351551	-0.354349	1	ARCA_STAAM	2
SA564-ΔhptRS/ccpA, TSB-dex, 2h - SA564-ΔhptRS, TSB, 6h	-0.333966	0.351551	-0.949978	0.999899	ARCA_STAAM	2
SA564-ΔhptRS/ccpA, TSB-dex, 2h - SA564, TSB, 6h	-0.286617	0.351551	-0.815293	0.999986	ARCA_STAAM	2
SA564-ΔhptRS/ccpA, TSB-dex, 2h - SA564-ΔccpA, TSB, 6h	-0.458541	0.351551	-1.30433	0.995828	ARCA_STAAM	2
SA564-ΔhptRS/ccpA, TSB-dex, 2h - SA564-ΔhptRS/ccpA, TSB, 6h	-0.511869	0.351551	-1.45603	0.987079	ARCA_STAAM	2
SA564-ΔhptRS, TSB, 2h - SA564, TSB, 2h	-0.0172673	0.351551	-0.0491173	1	ARCA_STAAM	2
SA564-ΔhptRS, TSB, 2h - SA564-ΔccpA, TSB, 2h	-0.662545	0.351551	-1.88463	0.883373	ARCA_STAAM	2
SA564-ΔhptRS, TSB, 2h - SA564-ΔhptRS/ccpA, TSB, 2h	-0.570186	0.351551	-1.62191	0.964736	ARCA_STAAM	2
SA564-ΔhptRS, TSB, 2h - SA564-ΔhptRS, TSB-dex, 6h	-0.30133	0.351551	-0.857143	0.999973	ARCA_STAAM	2
SA564-ΔhptRS, TSB, 2h - SA564, TSB-dex, 6h	-0.375305	0.351551	-1.06757	0.999575	ARCA_STAAM	2
SA564-ΔhptRS, TSB, 2h - SA564-ΔccpA, TSB-dex, 6h	-0.816266	0.351551	-2.3219	0.607217	ARCA_STAAM	2
SA564-ΔhptRS, TSB, 2h - SA564-ΔhptRS/ccpA, TSB-dex, 6h	-0.759717	0.351551	-2.16104	0.724733	ARCA_STAAM	2
SA564-ΔhptRS, TSB, 2h - SA564-ΔhptRS, TSB, 6h	-0.969111	0.351551	-2.75667	0.294476	ARCA_STAAM	2
SA564-ΔhptRS, TSB, 2h - SA564, TSB, 6h	-0.921763	0.351551	-2.62199	0.38285	ARCA_STAAM	2
SA564-ΔhptRS, TSB, 2h - SA564-ΔccpA, TSB, 6h	-1.09369	0.351551	-3.11103	0.12635	ARCA_STAAM	2
SA564-ΔhptRS, TSB, 2h - SA564-ΔhptRS/ccpA, TSB, 6h	-1.14701	0.351551	-3.26272	0.0824411	ARCA_STAAM	2
SA564, TSB, 2h - SA564-ΔccpA, TSB, 2h	-0.645278	0.351551	-1.83552	0.903746	ARCA_STAAM	2
SA564, TSB, 2h - SA564-ΔhptRS/ccpA, TSB, 2h	-0.552918	0.351551	-1.57279	0.973207	ARCA_STAAM	2
SA564, TSB, 2h - SA564-ΔhptRS, TSB-dex, 6h	-0.284062	0.351551	-0.808025	0.999988	ARCA_STAAM	2
SA564, TSB, 2h - SA564, TSB-dex, 6h	-0.358038	0.351551	-1.01845	0.99976	ARCA_STAAM	2
SA564, TSB, 2h - SA564-ΔccpA, TSB-dex, 6h	-0.798999	0.351551	-2.27278	0.644213	ARCA_STAAM	2
SA564, TSB, 2h - SA564-ΔhptRS/ccpA, TSB-dex, 6h	-0.74245	0.351551	-2.11192	0.757769	ARCA_STAAM	2
SA564, TSB, 2h - SA564-ΔhptRS, TSB, 6h	-0.951844	0.351551	-2.70755	0.325321	ARCA_STAAM	2
SA564, TSB, 2h - SA564, TSB, 6h	-0.904495	0.351551	-2.57287	0.417753	ARCA_STAAM	2
SA564, TSB, 2h - SA564-ΔccpA, TSB, 6h	-1.07642	0.351551	-3.06191	0.143919	ARCA_STAAM	2
SA564, TSB, 2h - SA564-ΔhptRS/ccpA, TSB, 6h	-1.12975	0.351551	-3.2136	0.0950477	ARCA_STAAM	2
SA564-ΔccpA, TSB, 2h - SA564-ΔhptRS/ccpA, TSB, 2h	0.0923599	0.351551	0.262721	1	ARCA_STAAM	2
SA564-ΔccpA, TSB, 2h - SA564-ΔhptRS, TSB-dex, 6h	0.361216	0.351551	1.02749	0.999733	ARCA_STAAM	2
SA564-ΔccpA, TSB, 2h - SA564, TSB-dex, 6h	0.28724	0.351551	0.817065	0.999986	ARCA_STAAM	2
SA564-ΔccpA, TSB, 2h - SA564-ΔccpA, TSB-dex, 6h	-0.153721	0.351551	-0.437265	1	ARCA_STAAM	2
SA564-ΔccpA, TSB, 2h - SA564-ΔhptRS/ccpA, TSB-dex, 6h	-0.0971715	0.351551	-0.276408	1	ARCA_STAAM	2
SA564-ΔccpA, TSB, 2h - SA564-ΔhptRS, TSB, 6h	-0.306566	0.351551	-0.872037	0.999966	ARCA_STAAM	2
SA564-ΔccpA, TSB, 2h - SA564, TSB, 6h	-0.259217	0.351551	-0.737352	0.999996	ARCA_STAAM	2
SA564-ΔccpA, TSB, 2h - SA564-ΔccpA, TSB, 6h	-0.43114	0.351551	-1.22639	0.997874	ARCA_STAAM	2
SA564-ΔccpA, TSB, 2h - SA564-ΔhptRS/ccpA, TSB, 6h	-0.484469	0.351551	-1.37809	0.992566	ARCA_STAAM	2
SA564-ΔhptRS/ccpA, TSB, 2h - SA564-ΔhptRS, TSB-dex, 6h	0.268856	0.351551	0.76477	0.999994	ARCA_STAAM	2
SA564-ΔhptRS/ccpA, TSB, 2h - SA564, TSB-dex, 6h	0.19488	0.351551	0.554344	1	ARCA_STAAM	2
SA564-ΔhptRS/ccpA, TSB, 2h - SA564-ΔccpA, TSB-dex, 6h	-0.246081	0.351551	-0.699986	0.999998	ARCA_STAAM	2
SA564-ΔhptRS/ccpA, TSB, 2h - SA564-ΔhptRS/ccpA, TSB-dex, 6h	-0.189531	0.351551	-0.539129	1	ARCA_STAAM	2
SA564-ΔhptRS/ccpA, TSB, 2h - SA564-ΔhptRS, TSB, 6h	-0.398926	0.351551	-1.13476	0.999124	ARCA_STAAM	2
SA564-ΔhptRS/ccpA, TSB, 2h - SA564, TSB, 6h	-0.351577	0.351551	-1.00007	0.999808	ARCA_STAAM	2
SA564-ΔhptRS/ccpA, TSB, 2h - SA564-ΔccpA, TSB, 6h	-0.5235	0.351551	-1.48911	0.98393	ARCA_STAAM	2
SA564-ΔhptRS/ccpA, TSB, 2h - SA564-ΔhptRS/ccpA, TSB, 6h	-0.576829	0.351551	-1.64081	0.960988	ARCA_STAAM	2
SA564-ΔhptRS, TSB-dex, 6h - SA564, TSB-dex, 6h	-0.0739756	0.351551	-0.210426	1	ARCA_STAAM	2
SA564-ΔhptRS, TSB-dex, 6h - SA564-ΔccpA, TSB-dex, 6h	-0.514937	0.351551	-1.46476	0.986301	ARCA_STAAM	2
SA564-ΔhptRS, TSB-dex, 6h - SA564-ΔhptRS/ccpA, TSB-dex, 6h	-0.458387	0.351551	-1.3039	0.995843	ARCA_STAAM	2
SA564-ΔhptRS, TSB-dex, 6h - SA564-ΔhptRS, TSB, 6h	-0.667782	0.351551	-1.89953	0.876701	ARCA_STAAM	2
SA564-ΔhptRS, TSB-dex, 6h - SA564, TSB, 6h	-0.620433	0.351551	-1.76484	0.92872	ARCA_STAAM	2
SA564-ΔhptRS, TSB-dex, 6h - SA564-ΔccpA, TSB, 6h	-0.792356	0.351551	-2.25388	0.658242	ARCA_STAAM	2
SA564-ΔhptRS, TSB-dex, 6h - SA564-ΔhptRS/ccpA, TSB, 6h	-0.845685	0.351551	-2.40558	0.543249	ARCA_STAAM	2
SA564, TSB-dex, 6h - SA564-ΔccpA, TSB-dex, 6h	-0.440961	0.351551	-1.25433	0.997272	ARCA_STAAM	2
SA564, TSB-dex, 6h - SA564-ΔhptRS/ccpA, TSB-dex, 6h	-0.384412	0.351551	-1.09347	0.999434	ARCA_STAAM	2
SA564, TSB-dex, 6h - SA564-ΔhptRS, TSB, 6h	-0.593806	0.351551	-1.6891	0.950069	ARCA_STAAM	2
SA564, TSB-dex, 6h - SA564, TSB, 6h	-0.546457	0.351551	-1.55442	0.975937	ARCA_STAAM	2
SA564, TSB-dex, 6h - SA564-ΔccpA, TSB, 6h	-0.718381	0.351551	-2.04346	0.80068	ARCA_STAAM	2
SA564, TSB-dex, 6h - SA564-ΔhptRS/ccpA, TSB, 6h	-0.771709	0.351551	-2.19515	0.700845	ARCA_STAAM	2
SA564-ΔccpA, TSB-dex, 6h - SA564-ΔhptRS/ccpA, TSB-dex, 6h	0.0565495	0.351551	0.160857	1	ARCA_STAAM	2
SA564-ΔccpA, TSB-dex, 6h - SA564-ΔhptRS, TSB, 6h	-0.152845	0.351551	-0.434772	1	ARCA_STAAM	2
SA564-ΔccpA, TSB-dex, 6h - SA564, TSB, 6h	-0.105496	0.351551	-0.300087	1	ARCA_STAAM	2
SA564-ΔccpA, TSB-dex, 6h - SA564-ΔccpA, TSB, 6h	-0.277419	0.351551	-0.789129	0.999991	ARCA_STAAM	2
SA564-ΔccpA, TSB-dex, 6h - SA564-ΔhptRS/ccpA, TSB, 6h	-0.330748	0.351551	-0.940824	0.999911	ARCA_STAAM	2
SA564-ΔhptRS/ccpA, TSB-dex, 6h - SA564-ΔhptRS, TSB, 6h	-0.209394	0.351551	-0.595629	1	ARCA_STAAM	2
SA564-ΔhptRS/ccpA, TSB-dex, 6h - SA564, TSB, 6h	-0.162046	0.351551	-0.460944	1	ARCA_STAAM	2
SA564-ΔhptRS/ccpA, TSB-dex, 6h - SA564-ΔccpA, TSB, 6h	-0.333969	0.351551	-0.949986	0.999899	ARCA_STAAM	2
SA564-ΔhptRS/ccpA, TSB-dex, 6h - SA564-ΔhptRS/ccpA, TSB, 6h	-0.387297	0.351551	-1.10168	0.999382	ARCA_STAAM	2
SA564-ΔhptRS, TSB, 6h - SA564, TSB, 6h	0.0473487	0.351551	0.134685	1	ARCA_STAAM	2
SA564-ΔhptRS, TSB, 6h - SA564-ΔccpA, TSB, 6h	-0.124575	0.351551	-0.354357	1	ARCA_STAAM	2
SA564-ΔhptRS, TSB, 6h - SA564-ΔhptRS/ccpA, TSB, 6h	-0.177903	0.351551	-0.506051	1	ARCA_STAAM	2
SA564, TSB, 6h - SA564-ΔccpA, TSB, 6h	-0.171923	0.351551	-0.489042	1	ARCA_STAAM	2
SA564, TSB, 6h - SA564-ΔhptRS/ccpA, TSB, 6h	-0.225252	0.351551	-0.640736	0.999999	ARCA_STAAM	2
SA564-ΔccpA, TSB, 6h - SA564-ΔhptRS/ccpA, TSB, 6h	-0.0533285	0.351551	-0.151695	1	ARCA_STAAM	2
SA564-ΔhptRS, TSB-dex, 2h - SA564, TSB-dex, 2h	-0.0276086	0.432503	-0.0638345	1	ARCC1_STAAM	5
SA564-ΔhptRS, TSB-dex, 2h - SA564-ΔccpA, TSB-dex 2h	-0.0494924	0.432503	-0.114433	1	ARCC1_STAAM	5
SA564-ΔhptRS, TSB-dex, 2h - SA564-ΔhptRS/ccpA, TSB-dex, 2h	-0.10434	0.432503	-0.241247	1	ARCC1_STAAM	5
SA564-ΔhptRS, TSB-dex, 2h - SA564-ΔhptRS, TSB, 2h	-0.144878	0.432503	-0.334976	1	ARCC1_STAAM	5
SA564-ΔhptRS, TSB-dex, 2h - SA564, TSB, 2h	-0.170499	0.432503	-0.394215	1	ARCC1_STAAM	5
SA564-ΔhptRS, TSB-dex, 2h - SA564-ΔccpA, TSB, 2h	-0.0530844	0.432503	-0.122738	1	ARCC1_STAAM	5
SA564-ΔhptRS, TSB-dex, 2h - SA564-ΔhptRS/ccpA, TSB, 2h	-0.11368	0.432503	-0.262842	1	ARCC1_STAAM	5
SA564-ΔhptRS, TSB-dex, 2h - SA564-ΔhptRS, TSB-dex, 6h	-0.98544	0.432503	-2.27846	0.639971	ARCC1_STAAM	5
SA564-ΔhptRS, TSB-dex, 2h - SA564, TSB-dex, 6h	-0.922476	0.432503	-2.13288	0.743887	ARCC1_STAAM	5
SA564-ΔhptRS, TSB-dex, 2h - SA564-ΔccpA, TSB-dex, 6h	-1.26043	0.432503	-2.91427	0.207675	ARCC1_STAAM	5
SA564-ΔhptRS, TSB-dex, 2h - SA564-ΔhptRS/ccpA, TSB-dex, 6h	-0.887543	0.432503	-2.05211	0.79548	ARCC1_STAAM	5
SA564-ΔhptRS, TSB-dex, 2h - SA564-ΔhptRS, TSB, 6h	-0.8353	0.432503	-1.93132	0.861693	ARCC1_STAAM	5
SA564-ΔhptRS, TSB-dex, 2h - SA564, TSB, 6h	-0.874169	0.432503	-2.02119	0.813759	ARCC1_STAAM	5
SA564-ΔhptRS, TSB-dex, 2h - SA564-ΔccpA, TSB, 6h	-0.838563	0.432503	-1.93886	0.857979	ARCC1_STAAM	5
SA564-ΔhptRS, TSB-dex, 2h - SA564-ΔhptRS/ccpA, TSB, 6h	-0.569987	0.432503	-1.31788	0.995342	ARCC1_STAAM	5
SA564, TSB-dex, 2h - SA564-ΔccpA, TSB-dex, 2h	-0.0218838	0.432503	-0.050598	1	ARCC1_STAAM	5
SA564, TSB-dex, 2h - SA564-ΔhptRS/ccpA, TSB-dex, 2h	-0.0767314	0.432503	-0.177412	1	ARCC1_STAAM	5
SA564, TSB-dex, 2h - SA564-ΔhptRS, TSB, 2h	-0.117269	0.432503	-0.271141	1	ARCC1_STAAM	5
SA564, TSB-dex, 2h - SA564, TSB, 2h	-0.14289	0.432503	-0.33038	1	ARCC1_STAAM	5
SA564, TSB-dex, 2h - SA564-ΔccpA, TSB, 2h	-0.0254758	0.432503	-0.0589032	1	ARCC1_STAAM	5
SA564, TSB-dex, 2h - SA564-ΔhptRS/ccpA, TSB, 2h	-0.0860714	0.432503	-0.199008	1	ARCC1_STAAM	5
SA564, TSB-dex, 2h - SA564-ΔhptRS, TSB-dex, 6h	-0.957832	0.432503	-2.21463	0.686909	ARCC1_STAAM	5
SA564, TSB-dex, 2h - SA564, TSB-dex, 6h	-0.894867	0.432503	-2.06904	0.785107	ARCC1_STAAM	5
SA564, TSB-dex, 2h - SA564-ΔccpA, TSB-dex, 6h	-1.23282	0.432503	-2.85044	0.240516	ARCC1_STAAM	5
SA564, TSB-dex, 2h - SA564-ΔhptRS/ccpA, TSB-dex, 6h	-0.859934	0.432503	-1.98827	0.832234	ARCC1_STAAM	5
SA564, TSB-dex, 2h - SA564-ΔhptRS, TSB, 6h	-0.807692	0.432503	-1.86748	0.890771	ARCC1_STAAM	5
SA564, TSB-dex, 2h - SA564, TSB, 6h	-0.84656	0.432503	-1.95735	0.848631	ARCC1_STAAM	5
SA564, TSB-dex, 2h - SA564-ΔccpA, TSB, 6h	-0.810954	0.432503	-1.87503	0.887555	ARCC1_STAAM	5
SA564, TSB-dex, 2h - SA564-ΔhptRS/ccpA, TSB, 6h	-0.542378	0.432503	-1.25405	0.997278	ARCC1_STAAM	5
SA564-ΔccpA, TSB-dex, 2h - SA564-ΔhptRS/ccpA, TSB-dex, 2h	-0.0548476	0.432503	-0.126814	1	ARCC1_STAAM	5
SA564-ΔccpA, TSB-dex, 2h - SA564-ΔhptRS, TSB, 2h	-0.0953857	0.432503	-0.220543	1	ARCC1_STAAM	5
SA564-ΔccpA, TSB-dex, 2h - SA564, TSB, 2h	-0.121007	0.432503	-0.279782	1	ARCC1_STAAM	5
SA564-ΔccpA, TSB-dex, 2h - SA564-ΔccpA, TSB, 2h	-0.00359201	0.432503	-0.00830518	1	ARCC1_STAAM	5
SA564-ΔccpA, TSB-dex, 2h - SA564-ΔhptRS/ccpA, TSB, 2h	-0.0641876	0.432503	-0.14841	1	ARCC1_STAAM	5
SA564-ΔccpA, TSB-dex, 2h - SA564-ΔhptRS, TSB-dex, 6h	-0.935948	0.432503	-2.16403	0.72267	ARCC1_STAAM	5
SA564-ΔccpA, TSB-dex, 2h - SA564, TSB-dex, 6h	-0.872983	0.432503	-2.01844	0.815337	ARCC1_STAAM	5
SA564-ΔccpA, TSB-dex, 2h - SA564-ΔccpA, TSB-dex, 6h	-1.21094	0.432503	-2.79984	0.268805	ARCC1_STAAM	5
SA564-ΔccpA, TSB-dex, 2h - SA564-ΔhptRS/ccpA, TSB-dex, 6h	-0.83805	0.432503	-1.93768	0.858566	ARCC1_STAAM	5
SA564-ΔccpA, TSB-dex, 2h - SA564-ΔhptRS, TSB, 6h	-0.785808	0.432503	-1.81688	0.910822	ARCC1_STAAM	5
SA564-ΔccpA, TSB-dex, 2h - SA564, TSB, 6h	-0.824676	0.432503	-1.90675	0.873381	ARCC1_STAAM	5
SA564-ΔccpA, TSB-dex, 2h - SA564-ΔccpA, TSB, 6h	-0.789071	0.432503	-1.82443	0.908	ARCC1_STAAM	5
SA564-ΔccpA, TSB-dex, 2h - SA564-ΔhptRS/ccpA, TSB, 6h	-0.520495	0.432503	-1.20345	0.998281	ARCC1_STAAM	5
SA564-ΔhptRS/ccpA, TSB-dex, 2h - SA564-ΔhptRS, TSB, 2h	-0.0405381	0.432503	-0.093729	1	ARCC1_STAAM	5
SA564-ΔhptRS/ccpA, TSB-dex, 2h - SA564, TSB, 2h	-0.066159	0.432503	-0.152968	1	ARCC1_STAAM	5
SA564-ΔhptRS/ccpA, TSB-dex, 2h - SA564-ΔccpA, TSB, 2h	0.0512556	0.432503	0.118509	1	ARCC1_STAAM	5
SA564-ΔhptRS/ccpA, TSB-dex, 2h - SA564-ΔhptRS/ccpA, TSB, 2h	-0.00934	0.432503	-0.0215952	1	ARCC1_STAAM	5
SA564-ΔhptRS/ccpA, TSB-dex, 2h - SA564-ΔhptRS, TSB-dex, 6h	-0.8811	0.432503	-2.03721	0.804394	ARCC1_STAAM	5
SA564-ΔhptRS/ccpA, TSB-dex, 2h - SA564, TSB-dex, 6h	-0.818136	0.432503	-1.89163	0.880267	ARCC1_STAAM	5
SA564-ΔhptRS/ccpA, TSB-dex, 2h - SA564-ΔccpA, TSB-dex, 6h	-1.15609	0.432503	-2.67303	0.347984	ARCC1_STAAM	5
SA564-ΔhptRS/ccpA, TSB-dex, 2h - SA564-ΔhptRS/ccpA, TSB-dex, 6h	-0.783203	0.432503	-1.81086	0.913033	ARCC1_STAAM	5
SA564-ΔhptRS/ccpA, TSB-dex, 2h - SA564-ΔhptRS, TSB, 6h	-0.73096	0.432503	-1.69007	0.949829	ARCC1_STAAM	5
SA564-ΔhptRS/ccpA, TSB-dex, 2h - SA564, TSB, 6h	-0.769829	0.432503	-1.77994	0.923808	ARCC1_STAAM	5
SA564-ΔhptRS/ccpA, TSB-dex, 2h - SA564-ΔccpA, TSB, 6h	-0.734223	0.432503	-1.69761	0.947935	ARCC1_STAAM	5
SA564-ΔhptRS/ccpA, TSB-dex, 2h - SA564-ΔhptRS/ccpA, TSB, 6h	-0.465647	0.432503	-1.07663	0.99953	ARCC1_STAAM	5
SA564-ΔhptRS, TSB, 2h - SA564, TSB, 2h	-0.0256209	0.432503	-0.0592388	1	ARCC1_STAAM	5
SA564-ΔhptRS, TSB, 2h - SA564-ΔccpA, TSB, 2h	0.0917937	0.432503	0.212238	1	ARCC1_STAAM	5
SA564-ΔhptRS, TSB, 2h - SA564-ΔhptRS/ccpA, TSB, 2h	0.0311981	0.432503	0.0721338	1	ARCC1_STAAM	5
SA564-ΔhptRS, TSB, 2h - SA564-ΔhptRS, TSB-dex, 6h	-0.840562	0.432503	-1.94348	0.855674	ARCC1_STAAM	5
SA564-ΔhptRS, TSB, 2h - SA564, TSB-dex, 6h	-0.777597	0.432503	-1.7979	0.917666	ARCC1_STAAM	5
SA564-ΔhptRS, TSB, 2h - SA564-ΔccpA, TSB-dex, 6h	-1.11555	0.432503	-2.5793	0.413115	ARCC1_STAAM	5
SA564-ΔhptRS, TSB, 2h - SA564-ΔhptRS/ccpA, TSB-dex, 6h	-0.742665	0.432503	-1.71713	0.942793	ARCC1_STAAM	5
SA564-ΔhptRS, TSB, 2h - SA564-ΔhptRS, TSB, 6h	-0.690422	0.432503	-1.59634	0.969367	ARCC1_STAAM	5
SA564-ΔhptRS, TSB, 2h - SA564, TSB, 6h	-0.729291	0.432503	-1.68621	0.950779	ARCC1_STAAM	5
SA564-ΔhptRS, TSB, 2h - SA564-ΔccpA, TSB, 6h	-0.693685	0.432503	-1.60388	0.968052	ARCC1_STAAM	5
SA564-ΔhptRS, TSB, 2h - SA564-ΔhptRS/ccpA, TSB, 6h	-0.425109	0.432503	-0.982904	0.999845	ARCC1_STAAM	5
SA564, TSB, 2h - SA564-ΔccpA, TSB, 2h	0.117415	0.432503	0.271477	1	ARCC1_STAAM	5
SA564, TSB, 2h - SA564-ΔhptRS/ccpA, TSB, 2h	0.056819	0.432503	0.131373	1	ARCC1_STAAM	5
SA564, TSB, 2h - SA564-ΔhptRS, TSB-dex, 6h	-0.814941	0.432503	-1.88424	0.883544	ARCC1_STAAM	5
SA564, TSB, 2h - SA564, TSB-dex, 6h	-0.751976	0.432503	-1.73866	0.936712	ARCC1_STAAM	5
SA564, TSB, 2h - SA564-ΔccpA, TSB-dex, 6h	-1.08993	0.432503	-2.52006	0.456498	ARCC1_STAAM	5
SA564, TSB, 2h - SA564-ΔhptRS/ccpA, TSB-dex, 6h	-0.717044	0.432503	-1.65789	0.957351	ARCC1_STAAM	5
SA564, TSB, 2h - SA564-ΔhptRS, TSB, 6h	-0.664801	0.432503	-1.5371	0.978307	ARCC1_STAAM	5
SA564, TSB, 2h - SA564, TSB, 6h	-0.70367	0.432503	-1.62697	0.96376	ARCC1_STAAM	5
SA564, TSB, 2h - SA564-ΔccpA, TSB, 6h	-0.668064	0.432503	-1.54465	0.977298	ARCC1_STAAM	5
SA564, TSB, 2h - SA564-ΔhptRS/ccpA, TSB, 6h	-0.399488	0.432503	-0.923665	0.999929	ARCC1_STAAM	5
SA564-ΔccpA, TSB, 2h - SA564-ΔhptRS/ccpA, TSB, 2h	-0.0605956	0.432503	-0.140104	1	ARCC1_STAAM	5
SA564-ΔccpA, TSB, 2h - SA564-ΔhptRS, TSB-dex, 6h	-0.932356	0.432503	-2.15572	0.728391	ARCC1_STAAM	5
SA564-ΔccpA, TSB, 2h - SA564, TSB-dex, 6h	-0.869391	0.432503	-2.01014	0.820075	ARCC1_STAAM	5
SA564-ΔccpA, TSB, 2h - SA564-ΔccpA, TSB-dex, 6h	-1.20735	0.432503	-2.79154	0.273635	ARCC1_STAAM	5
SA564-ΔccpA, TSB, 2h - SA564-ΔhptRS/ccpA, TSB-dex, 6h	-0.834458	0.432503	-1.92937	0.862642	ARCC1_STAAM	5
SA564-ΔccpA, TSB, 2h - SA564-ΔhptRS, TSB, 6h	-0.782216	0.432503	-1.80858	0.913861	ARCC1_STAAM	5
SA564-ΔccpA, TSB, 2h - SA564, TSB, 6h	-0.821084	0.432503	-1.89845	0.877192	ARCC1_STAAM	5
SA564-ΔccpA, TSB, 2h - SA564-ΔccpA, TSB, 6h	-0.785479	0.432503	-1.81612	0.911103	ARCC1_STAAM	5
SA564-ΔccpA, TSB, 2h - SA564-ΔhptRS/ccpA, TSB, 6h	-0.516903	0.432503	-1.19514	0.99841	ARCC1_STAAM	5
SA564-ΔhptRS/ccpA, TSB, 2h - SA564-ΔhptRS, TSB-dex, 6h	-0.87176	0.432503	-2.01562	0.816957	ARCC1_STAAM	5
SA564-ΔhptRS/ccpA, TSB, 2h - SA564, TSB-dex, 6h	-0.808796	0.432503	-1.87003	0.889689	ARCC1_STAAM	5
SA564-ΔhptRS/ccpA, TSB, 2h - SA564-ΔccpA, TSB-dex, 6h	-1.14675	0.432503	-2.65143	0.362546	ARCC1_STAAM	5
SA564-ΔhptRS/ccpA, TSB, 2h - SA564-ΔhptRS/ccpA, TSB-dex, 6h	-0.773863	0.432503	-1.78927	0.920659	ARCC1_STAAM	5
SA564-ΔhptRS/ccpA, TSB, 2h - SA564-ΔhptRS, TSB, 6h	-0.72162	0.432503	-1.66847	0.954976	ARCC1_STAAM	5
SA564-ΔhptRS/ccpA, TSB, 2h - SA564, TSB, 6h	-0.760489	0.432503	-1.75834	0.930766	ARCC1_STAAM	5
SA564-ΔhptRS/ccpA, TSB, 2h - SA564-ΔccpA, TSB, 6h	-0.724883	0.432503	-1.67602	0.953224	ARCC1_STAAM	5
SA564-ΔhptRS/ccpA, TSB, 2h - SA564-ΔhptRS/ccpA, TSB, 6h	-0.456307	0.432503	-1.05504	0.999632	ARCC1_STAAM	5
SA564-ΔhptRS, TSB-dex, 6h - SA564, TSB-dex, 6h	0.0629649	0.432503	0.145583	1	ARCC1_STAAM	5
SA564-ΔhptRS, TSB-dex, 6h - SA564-ΔccpA, TSB-dex, 6h	-0.274992	0.432503	-0.635815	1	ARCC1_STAAM	5
SA564-ΔhptRS, TSB-dex, 6h - SA564-ΔhptRS/ccpA, TSB-dex, 6h	0.0978977	0.432503	0.226352	1	ARCC1_STAAM	5
SA564-ΔhptRS, TSB-dex, 6h - SA564-ΔhptRS, TSB, 6h	0.15014	0.432503	0.347142	1	ARCC1_STAAM	5
SA564-ΔhptRS, TSB-dex, 6h - SA564, TSB, 6h	0.111272	0.432503	0.257274	1	ARCC1_STAAM	5
SA564-ΔhptRS, TSB-dex, 6h - SA564-ΔccpA, TSB, 6h	0.146877	0.432503	0.339599	1	ARCC1_STAAM	5
SA564-ΔhptRS, TSB-dex, 6h - SA564-ΔhptRS/ccpA, TSB, 6h	0.415453	0.432503	0.96058	0.999884	ARCC1_STAAM	5
SA564, TSB-dex, 6h - SA564-ΔccpA, TSB-dex, 6h	-0.337957	0.432503	-0.781398	0.999992	ARCC1_STAAM	5
SA564, TSB-dex, 6h - SA564-ΔhptRS/ccpA, TSB-dex, 6h	0.0349329	0.432503	0.0807691	1	ARCC1_STAAM	5
SA564, TSB-dex, 6h - SA564-ΔhptRS, TSB, 6h	0.0871752	0.432503	0.20156	1	ARCC1_STAAM	5
SA564, TSB-dex, 6h - SA564, TSB, 6h	0.0483068	0.432503	0.111691	1	ARCC1_STAAM	5
SA564, TSB-dex, 6h - SA564-ΔccpA, TSB, 6h	0.0839126	0.432503	0.194016	1	ARCC1_STAAM	5
SA564, TSB-dex, 6h - SA564-ΔhptRS/ccpA, TSB, 6h	0.352489	0.432503	0.814997	0.999986	ARCC1_STAAM	5
SA564-ΔccpA, TSB-dex, 6h - SA564-ΔhptRS/ccpA, TSB-dex, 6h	0.37289	0.432503	0.862167	0.999971	ARCC1_STAAM	5
SA564-ΔccpA, TSB-dex, 6h - SA564-ΔhptRS, TSB, 6h	0.425132	0.432503	0.982958	0.999845	ARCC1_STAAM	5
SA564-ΔccpA, TSB-dex, 6h - SA564, TSB, 6h	0.386264	0.432503	0.893089	0.999954	ARCC1_STAAM	5
SA564-ΔccpA, TSB-dex, 6h - SA564-ΔccpA, TSB, 6h	0.421869	0.432503	0.975414	0.99986	ARCC1_STAAM	5
SA564-ΔccpA, TSB-dex, 6h - SA564-ΔhptRS/ccpA, TSB, 6h	0.690445	0.432503	1.59639	0.969357	ARCC1_STAAM	5
SA564-ΔhptRS/ccpA, TSB-dex, 6h - SA564-ΔhptRS, TSB, 6h	0.0522424	0.432503	0.120791	1	ARCC1_STAAM	5
SA564-ΔhptRS/ccpA, TSB-dex, 6h - SA564, TSB, 6h	0.013374	0.432503	0.0309222	1	ARCC1_STAAM	5
SA564-ΔhptRS/ccpA, TSB-dex, 6h - SA564-ΔccpA, TSB, 6h	0.0489797	0.432503	0.113247	1	ARCC1_STAAM	5
SA564-ΔhptRS/ccpA, TSB-dex, 6h - SA564-ΔhptRS/ccpA, TSB, 6h	0.317556	0.432503	0.734228	0.999997	ARCC1_STAAM	5
SA564-ΔhptRS, TSB, 6h - SA564, TSB, 6h	-0.0388684	0.432503	-0.0898685	1	ARCC1_STAAM	5
SA564-ΔhptRS, TSB, 6h - SA564-ΔccpA, TSB, 6h	-0.00326266	0.432503	-0.00754368	1	ARCC1_STAAM	5
SA564-ΔhptRS, TSB, 6h - SA564-ΔhptRS/ccpA, TSB, 6h	0.265313	0.432503	0.613437	1	ARCC1_STAAM	5
SA564, TSB, 6h - SA564-ΔccpA, TSB, 6h	0.0356057	0.432503	0.0823249	1	ARCC1_STAAM	5
SA564, TSB, 6h - SA564-ΔhptRS/ccpA, TSB, 6h	0.304182	0.432503	0.703306	0.999998	ARCC1_STAAM	5
SA564-ΔccpA, TSB, 6h - SA564-ΔhptRS/ccpA, TSB, 6h	0.268576	0.432503	0.620981	1	ARCC1_STAAM	5
SA564-ΔhptRS, TSB-dex, 2h - SA564, TSB-dex, 2h	0.0436586	0.236544	0.184569	1	ARGI_STAAM	13
SA564-ΔhptRS, TSB-dex, 2h - SA564-ΔccpA, TSB-dex 2h	-0.195543	0.236544	-0.826668	0.999983	ARGI_STAAM	13
SA564-ΔhptRS, TSB-dex, 2h - SA564-ΔhptRS/ccpA, TSB-dex, 2h	-0.163138	0.236544	-0.689671	0.999999	ARGI_STAAM	13
SA564-ΔhptRS, TSB-dex, 2h - SA564-ΔhptRS, TSB, 2h	-0.00387347	0.236544	-0.0163752	1	ARGI_STAAM	13
SA564-ΔhptRS, TSB-dex, 2h - SA564, TSB, 2h	-0.0792776	0.236544	-0.335149	1	ARGI_STAAM	13
SA564-ΔhptRS, TSB-dex, 2h - SA564-ΔccpA, TSB, 2h	-0.1564	0.236544	-0.661189	0.999999	ARGI_STAAM	13
SA564-ΔhptRS, TSB-dex, 2h - SA564-ΔhptRS/ccpA, TSB, 2h	-0.151925	0.236544	-0.642269	0.999999	ARGI_STAAM	13
SA564-ΔhptRS, TSB-dex, 2h - SA564-ΔhptRS, TSB-dex, 6h	-0.53282	0.236544	-2.25252	0.659252	ARGI_STAAM	13
SA564-ΔhptRS, TSB-dex, 2h - SA564, TSB-dex, 6h	-0.491701	0.236544	-2.07868	0.779092	ARGI_STAAM	13
SA564-ΔhptRS, TSB-dex, 2h - SA564-ΔccpA, TSB-dex, 6h	-0.642243	0.236544	-2.71511	0.320467	ARGI_STAAM	13
SA564-ΔhptRS, TSB-dex, 2h - SA564-ΔhptRS/ccpA, TSB-dex, 6h	-0.497342	0.236544	-2.10253	0.763881	ARGI_STAAM	13
SA564-ΔhptRS, TSB-dex, 2h - SA564-ΔhptRS, TSB, 6h	-0.652777	0.236544	-2.75964	0.292666	ARGI_STAAM	13
SA564-ΔhptRS, TSB-dex, 2h - SA564, TSB, 6h	-0.666257	0.236544	-2.81663	0.259201	ARGI_STAAM	13
SA564-ΔhptRS, TSB-dex, 2h - SA564-ΔccpA, TSB, 6h	-0.713451	0.236544	-3.01614	0.161891	ARGI_STAAM	13
SA564-ΔhptRS, TSB-dex, 2h - SA564-ΔhptRS/ccpA, TSB, 6h	-0.689284	0.236544	-2.91398	0.207822	ARGI_STAAM	13
SA564, TSB-dex, 2h - SA564-ΔccpA, TSB-dex, 2h	-0.239202	0.236544	-1.01124	0.99978	ARGI_STAAM	13
SA564, TSB-dex, 2h - SA564-ΔhptRS/ccpA, TSB-dex, 2h	-0.206796	0.236544	-0.87424	0.999965	ARGI_STAAM	13
SA564, TSB-dex, 2h - SA564-ΔhptRS, TSB, 2h	-0.0475321	0.236544	-0.200944	1	ARGI_STAAM	13
SA564, TSB-dex, 2h - SA564, TSB, 2h	-0.122936	0.236544	-0.519718	1	ARGI_STAAM	13
SA564, TSB-dex, 2h - SA564-ΔccpA, TSB, 2h	-0.200059	0.236544	-0.845758	0.999977	ARGI_STAAM	13
SA564, TSB-dex, 2h - SA564-ΔhptRS/ccpA, TSB, 2h	-0.195584	0.236544	-0.826837	0.999983	ARGI_STAAM	13
SA564, TSB-dex, 2h - SA564-ΔhptRS, TSB-dex, 6h	-0.576478	0.236544	-2.43709	0.519148	ARGI_STAAM	13
SA564, TSB-dex, 2h - SA564, TSB-dex, 6h	-0.535359	0.236544	-2.26325	0.651303	ARGI_STAAM	13
SA564, TSB-dex, 2h - SA564-ΔccpA, TSB-dex, 6h	-0.685901	0.236544	-2.89968	0.214903	ARGI_STAAM	13
SA564, TSB-dex, 2h - SA564-ΔhptRS/ccpA, TSB-dex, 6h	-0.541001	0.236544	-2.2871	0.633495	ARGI_STAAM	13
SA564, TSB-dex, 2h - SA564-ΔhptRS, TSB, 6h	-0.696435	0.236544	-2.94421	0.19338	ARGI_STAAM	13
SA564, TSB-dex, 2h - SA564, TSB, 6h	-0.709916	0.236544	-3.0012	0.168104	ARGI_STAAM	13
SA564, TSB-dex, 2h - SA564-ΔccpA, TSB, 6h	-0.75711	0.236544	-3.20071	0.0986019	ARGI_STAAM	13
SA564, TSB-dex, 2h - SA564-ΔhptRS/ccpA, TSB, 6h	-0.732943	0.236544	-3.09854	0.13065	ARGI_STAAM	13
SA564-ΔccpA, TSB-dex, 2h - SA564-ΔhptRS/ccpA, TSB-dex, 2h	0.0324058	0.236544	0.136997	1	ARGI_STAAM	13
SA564-ΔccpA, TSB-dex, 2h - SA564-ΔhptRS, TSB, 2h	0.19167	0.236544	0.810293	0.999987	ARGI_STAAM	13
SA564-ΔccpA, TSB-dex, 2h - SA564, TSB, 2h	0.116266	0.236544	0.491519	1	ARGI_STAAM	13
SA564-ΔccpA, TSB-dex, 2h - SA564-ΔccpA, TSB, 2h	0.039143	0.236544	0.165479	1	ARGI_STAAM	13
SA564-ΔccpA, TSB-dex, 2h - SA564-ΔhptRS/ccpA, TSB, 2h	0.0436186	0.236544	0.184399	1	ARGI_STAAM	13
SA564-ΔccpA, TSB-dex, 2h - SA564-ΔhptRS, TSB-dex, 6h	-0.337276	0.236544	-1.42585	0.989499	ARGI_STAAM	13
SA564-ΔccpA, TSB-dex, 2h - SA564, TSB-dex, 6h	-0.296157	0.236544	-1.25202	0.997326	ARGI_STAAM	13
SA564-ΔccpA, TSB-dex, 2h - SA564-ΔccpA, TSB-dex, 6h	-0.446699	0.236544	-1.88844	0.88169	ARGI_STAAM	13
SA564-ΔccpA, TSB-dex, 2h - SA564-ΔhptRS/ccpA, TSB-dex, 6h	-0.301799	0.236544	-1.27587	0.996713	ARGI_STAAM	13
SA564-ΔccpA, TSB-dex, 2h - SA564-ΔhptRS, TSB, 6h	-0.457233	0.236544	-1.93297	0.860883	ARGI_STAAM	13
SA564-ΔccpA, TSB-dex, 2h - SA564, TSB, 6h	-0.470714	0.236544	-1.98996	0.831312	ARGI_STAAM	13
SA564-ΔccpA, TSB-dex, 2h - SA564-ΔccpA, TSB, 6h	-0.517908	0.236544	-2.18948	0.704869	ARGI_STAAM	13
SA564-ΔccpA, TSB-dex, 2h - SA564-ΔhptRS/ccpA, TSB, 6h	-0.49374	0.236544	-2.08731	0.773646	ARGI_STAAM	13
SA564-ΔhptRS/ccpA, TSB-dex, 2h - SA564-ΔhptRS, TSB, 2h	0.159264	0.236544	0.673296	0.999999	ARGI_STAAM	13
SA564-ΔhptRS/ccpA, TSB-dex, 2h - SA564, TSB, 2h	0.0838601	0.236544	0.354522	1	ARGI_STAAM	13
SA564-ΔhptRS/ccpA, TSB-dex, 2h - SA564-ΔccpA, TSB, 2h	0.00673722	0.236544	0.0284819	1	ARGI_STAAM	13
SA564-ΔhptRS/ccpA, TSB-dex, 2h - SA564-ΔhptRS/ccpA, TSB, 2h	0.0112127	0.236544	0.0474023	1	ARGI_STAAM	13
SA564-ΔhptRS/ccpA, TSB-dex, 2h - SA564-ΔhptRS, TSB-dex, 6h	-0.369682	0.236544	-1.56285	0.974713	ARGI_STAAM	13
SA564-ΔhptRS/ccpA, TSB-dex, 2h - SA564, TSB-dex, 6h	-0.328563	0.236544	-1.38901	0.99194	ARGI_STAAM	13
SA564-ΔhptRS/ccpA, TSB-dex, 2h - SA564-ΔccpA, TSB-dex, 6h	-0.479105	0.236544	-2.02544	0.811298	ARGI_STAAM	13
SA564-ΔhptRS/ccpA, TSB-dex, 2h - SA564-ΔhptRS/ccpA, TSB-dex, 6h	-0.334205	0.236544	-1.41286	0.99042	ARGI_STAAM	13
SA564-ΔhptRS/ccpA, TSB-dex, 2h - SA564-ΔhptRS, TSB, 6h	-0.489639	0.236544	-2.06997	0.784533	ARGI_STAAM	13
SA564-ΔhptRS/ccpA, TSB-dex, 2h - SA564, TSB, 6h	-0.50312	0.236544	-2.12696	0.74784	ARGI_STAAM	13
SA564-ΔhptRS/ccpA, TSB-dex, 2h - SA564-ΔccpA, TSB, 6h	-0.550313	0.236544	-2.32647	0.603741	ARGI_STAAM	13
SA564-ΔhptRS/ccpA, TSB-dex, 2h - SA564-ΔhptRS/ccpA, TSB, 6h	-0.526146	0.236544	-2.2243	0.679908	ARGI_STAAM	13
SA564-ΔhptRS, TSB, 2h - SA564, TSB, 2h	-0.0754041	0.236544	-0.318774	1	ARGI_STAAM	13
SA564-ΔhptRS, TSB, 2h - SA564-ΔccpA, TSB, 2h	-0.152527	0.236544	-0.644814	0.999999	ARGI_STAAM	13
SA564-ΔhptRS, TSB, 2h - SA564-ΔhptRS/ccpA, TSB, 2h	-0.148051	0.236544	-0.625893	1	ARGI_STAAM	13
SA564-ΔhptRS, TSB, 2h - SA564-ΔhptRS, TSB-dex, 6h	-0.528946	0.236544	-2.23614	0.671285	ARGI_STAAM	13
SA564-ΔhptRS, TSB, 2h - SA564, TSB-dex, 6h	-0.487827	0.236544	-2.06231	0.789262	ARGI_STAAM	13
SA564-ΔhptRS, TSB, 2h - SA564-ΔccpA, TSB-dex, 6h	-0.638369	0.236544	-2.69873	0.331037	ARGI_STAAM	13
SA564-ΔhptRS, TSB, 2h - SA564-ΔhptRS/ccpA, TSB-dex, 6h	-0.493469	0.236544	-2.08616	0.774374	ARGI_STAAM	13
SA564-ΔhptRS, TSB, 2h - SA564-ΔhptRS, TSB, 6h	-0.648903	0.236544	-2.74327	0.302725	ARGI_STAAM	13
SA564-ΔhptRS, TSB, 2h - SA564, TSB, 6h	-0.662384	0.236544	-2.80025	0.268566	ARGI_STAAM	13
SA564-ΔhptRS, TSB, 2h - SA564-ΔccpA, TSB, 6h	-0.709578	0.236544	-2.99977	0.168707	ARGI_STAAM	13
SA564-ΔhptRS, TSB, 2h - SA564-ΔhptRS/ccpA, TSB, 6h	-0.68541	0.236544	-2.8976	0.215944	ARGI_STAAM	13
SA564, TSB, 2h - SA564-ΔccpA, TSB, 2h	-0.0771228	0.236544	-0.32604	1	ARGI_STAAM	13
SA564, TSB, 2h - SA564-ΔhptRS/ccpA, TSB, 2h	-0.0726473	0.236544	-0.30712	1	ARGI_STAAM	13
SA564, TSB, 2h - SA564-ΔhptRS, TSB-dex, 6h	-0.453542	0.236544	-1.91737	0.868407	ARGI_STAAM	13
SA564, TSB, 2h - SA564, TSB-dex, 6h	-0.412423	0.236544	-1.74354	0.935274	ARGI_STAAM	13
SA564, TSB, 2h - SA564-ΔccpA, TSB-dex, 6h	-0.562965	0.236544	-2.37996	0.562882	ARGI_STAAM	13
SA564, TSB, 2h - SA564-ΔhptRS/ccpA, TSB-dex, 6h	-0.418065	0.236544	-1.76739	0.927908	ARGI_STAAM	13
SA564, TSB, 2h - SA564-ΔhptRS, TSB, 6h	-0.573499	0.236544	-2.42449	0.528771	ARGI_STAAM	13
SA564, TSB, 2h - SA564, TSB, 6h	-0.58698	0.236544	-2.48148	0.485421	ARGI_STAAM	13
SA564, TSB, 2h - SA564-ΔccpA, TSB, 6h	-0.634174	0.236544	-2.68099	0.342686	ARGI_STAAM	13
SA564, TSB, 2h - SA564-ΔhptRS/ccpA, TSB, 6h	-0.610006	0.236544	-2.57883	0.413455	ARGI_STAAM	13
SA564-ΔccpA, TSB, 2h - SA564-ΔhptRS/ccpA, TSB, 2h	0.00447552	0.236544	0.0189205	1	ARGI_STAAM	13
SA564-ΔccpA, TSB, 2h - SA564-ΔhptRS, TSB-dex, 6h	-0.376419	0.236544	-1.59133	0.970217	ARGI_STAAM	13
SA564-ΔccpA, TSB, 2h - SA564, TSB-dex, 6h	-0.3353	0.236544	-1.4175	0.9901	ARGI_STAAM	13
SA564-ΔccpA, TSB, 2h - SA564-ΔccpA, TSB-dex, 6h	-0.485842	0.236544	-2.05392	0.794383	ARGI_STAAM	13
SA564-ΔccpA, TSB, 2h - SA564-ΔhptRS/ccpA, TSB-dex, 6h	-0.340942	0.236544	-1.44135	0.988307	ARGI_STAAM	13
SA564-ΔccpA, TSB, 2h - SA564-ΔhptRS, TSB, 6h	-0.496376	0.236544	-2.09845	0.766518	ARGI_STAAM	13
SA564-ΔccpA, TSB, 2h - SA564, TSB, 6h	-0.509857	0.236544	-2.15544	0.728584	ARGI_STAAM	13
SA564-ΔccpA, TSB, 2h - SA564-ΔccpA, TSB, 6h	-0.557051	0.236544	-2.35495	0.582021	ARGI_STAAM	13
SA564-ΔccpA, TSB, 2h - SA564-ΔhptRS/ccpA, TSB, 6h	-0.532883	0.236544	-2.25279	0.659052	ARGI_STAAM	13
SA564-ΔhptRS/ccpA, TSB, 2h - SA564-ΔhptRS, TSB-dex, 6h	-0.380895	0.236544	-1.61025	0.966909	ARGI_STAAM	13
SA564-ΔhptRS/ccpA, TSB, 2h - SA564, TSB-dex, 6h	-0.339776	0.236544	-1.43642	0.988698	ARGI_STAAM	13
SA564-ΔhptRS/ccpA, TSB, 2h - SA564-ΔccpA, TSB-dex, 6h	-0.490318	0.236544	-2.07284	0.782749	ARGI_STAAM	13
SA564-ΔhptRS/ccpA, TSB, 2h - SA564-ΔhptRS/ccpA, TSB-dex, 6h	-0.345417	0.236544	-1.46027	0.986706	ARGI_STAAM	13
SA564-ΔhptRS/ccpA, TSB, 2h - SA564-ΔhptRS, TSB, 6h	-0.500852	0.236544	-2.11737	0.754191	ARGI_STAAM	13
SA564-ΔhptRS/ccpA, TSB, 2h - SA564, TSB, 6h	-0.514332	0.236544	-2.17436	0.71549	ARGI_STAAM	13
SA564-ΔhptRS/ccpA, TSB, 2h - SA564-ΔccpA, TSB, 6h	-0.561526	0.236544	-2.37388	0.567542	ARGI_STAAM	13
SA564-ΔhptRS/ccpA, TSB, 2h - SA564-ΔhptRS/ccpA, TSB, 6h	-0.537359	0.236544	-2.27171	0.645013	ARGI_STAAM	13
SA564-ΔhptRS, TSB-dex, 6h - SA564, TSB-dex, 6h	0.041119	0.236544	0.173832	1	ARGI_STAAM	13
SA564-ΔhptRS, TSB-dex, 6h - SA564-ΔccpA, TSB-dex, 6h	-0.109423	0.236544	-0.462591	1	ARGI_STAAM	13
SA564-ΔhptRS, TSB-dex, 6h - SA564-ΔhptRS/ccpA, TSB-dex, 6h	0.0354772	0.236544	0.149981	1	ARGI_STAAM	13
SA564-ΔhptRS, TSB-dex, 6h - SA564-ΔhptRS, TSB, 6h	-0.119957	0.236544	-0.507124	1	ARGI_STAAM	13
SA564-ΔhptRS, TSB-dex, 6h - SA564, TSB, 6h	-0.133438	0.236544	-0.564114	1	ARGI_STAAM	13
SA564-ΔhptRS, TSB-dex, 6h - SA564-ΔccpA, TSB, 6h	-0.180632	0.236544	-0.763628	0.999994	ARGI_STAAM	13
SA564-ΔhptRS, TSB-dex, 6h - SA564-ΔhptRS/ccpA, TSB, 6h	-0.156464	0.236544	-0.66146	0.999999	ARGI_STAAM	13
SA564, TSB-dex, 6h - SA564-ΔccpA, TSB-dex, 6h	-0.150542	0.236544	-0.636423	1	ARGI_STAAM	13
SA564, TSB-dex, 6h - SA564-ΔhptRS/ccpA, TSB-dex, 6h	-0.00564175	0.236544	-0.0238507	1	ARGI_STAAM	13
SA564, TSB-dex, 6h - SA564-ΔhptRS, TSB, 6h	-0.161076	0.236544	-0.680956	0.999999	ARGI_STAAM	13
SA564, TSB-dex, 6h - SA564, TSB, 6h	-0.174557	0.236544	-0.737946	0.999996	ARGI_STAAM	13
SA564, TSB-dex, 6h - SA564-ΔccpA, TSB, 6h	-0.221751	0.236544	-0.93746	0.999915	ARGI_STAAM	13
SA564, TSB-dex, 6h - SA564-ΔhptRS/ccpA, TSB, 6h	-0.197583	0.236544	-0.835292	0.999981	ARGI_STAAM	13
SA564-ΔccpA, TSB-dex, 6h - SA564-ΔhptRS/ccpA, TSB-dex, 6h	0.1449	0.236544	0.612572	1	ARGI_STAAM	13
SA564-ΔccpA, TSB-dex, 6h - SA564-ΔhptRS, TSB, 6h	-0.0105341	0.236544	-0.0445331	1	ARGI_STAAM	13
SA564-ΔccpA, TSB-dex, 6h - SA564, TSB, 6h	-0.0240147	0.236544	-0.101523	1	ARGI_STAAM	13
SA564-ΔccpA, TSB-dex, 6h - SA564-ΔccpA, TSB, 6h	-0.0712085	0.236544	-0.301037	1	ARGI_STAAM	13
SA564-ΔccpA, TSB-dex, 6h - SA564-ΔhptRS/ccpA, TSB, 6h	-0.0470412	0.236544	-0.198869	1	ARGI_STAAM	13
SA564-ΔhptRS/ccpA, TSB-dex, 6h - SA564-ΔhptRS, TSB, 6h	-0.155434	0.236544	-0.657105	0.999999	ARGI_STAAM	13
SA564-ΔhptRS/ccpA, TSB-dex, 6h - SA564, TSB, 6h	-0.168915	0.236544	-0.714095	0.999998	ARGI_STAAM	13
SA564-ΔhptRS/ccpA, TSB-dex, 6h - SA564-ΔccpA, TSB, 6h	-0.216109	0.236544	-0.913609	0.999939	ARGI_STAAM	13
SA564-ΔhptRS/ccpA, TSB-dex, 6h - SA564-ΔhptRS/ccpA, TSB, 6h	-0.191942	0.236544	-0.811441	0.999987	ARGI_STAAM	13
SA564-ΔhptRS, TSB, 6h - SA564, TSB, 6h	-0.0134806	0.236544	-0.0569899	1	ARGI_STAAM	13
SA564-ΔhptRS, TSB, 6h - SA564-ΔccpA, TSB, 6h	-0.0606744	0.236544	-0.256504	1	ARGI_STAAM	13
SA564-ΔhptRS, TSB, 6h - SA564-ΔhptRS/ccpA, TSB, 6h	-0.0365072	0.236544	-0.154336	1	ARGI_STAAM	13
SA564, TSB, 6h - SA564-ΔccpA, TSB, 6h	-0.0471938	0.236544	-0.199514	1	ARGI_STAAM	13
SA564, TSB, 6h - SA564-ΔhptRS/ccpA, TSB, 6h	-0.0230266	0.236544	-0.0973457	1	ARGI_STAAM	13
SA564-ΔccpA, TSB, 6h - SA564-ΔhptRS/ccpA, TSB, 6h	0.0241672	0.236544	0.102168	1	ARGI_STAAM	13
SA564-ΔhptRS, TSB-dex, 2h - SA564, TSB-dex, 2h	0.0215807	0.418452	0.0515727	1	ARGR_STAAM	2
SA564-ΔhptRS, TSB-dex, 2h - SA564-ΔccpA, TSB-dex 2h	0.178075	0.418452	0.425556	1	ARGR_STAAM	2
SA564-ΔhptRS, TSB-dex, 2h - SA564-ΔhptRS/ccpA, TSB-dex, 2h	0.0847632	0.418452	0.202564	1	ARGR_STAAM	2
SA564-ΔhptRS, TSB-dex, 2h - SA564-ΔhptRS, TSB, 2h	0.125231	0.418452	0.299272	1	ARGR_STAAM	2
SA564-ΔhptRS, TSB-dex, 2h - SA564, TSB, 2h	0.00822025	0.418452	0.0196444	1	ARGR_STAAM	2
SA564-ΔhptRS, TSB-dex, 2h - SA564-ΔccpA, TSB, 2h	0.202329	0.418452	0.483517	1	ARGR_STAAM	2
SA564-ΔhptRS, TSB-dex, 2h - SA564-ΔhptRS/ccpA, TSB, 2h	0.135816	0.418452	0.324568	1	ARGR_STAAM	2
SA564-ΔhptRS, TSB-dex, 2h - SA564-ΔhptRS, TSB-dex, 6h	0.076934	0.418452	0.183854	1	ARGR_STAAM	2
SA564-ΔhptRS, TSB-dex, 2h - SA564, TSB-dex, 6h	0.0547092	0.418452	0.130742	1	ARGR_STAAM	2
SA564-ΔhptRS, TSB-dex, 2h - SA564-ΔccpA, TSB-dex, 6h	0.01785	0.418452	0.0426573	1	ARGR_STAAM	2
SA564-ΔhptRS, TSB-dex, 2h - SA564-ΔhptRS/ccpA, TSB-dex, 6h	-0.0649144	0.418452	-0.15513	1	ARGR_STAAM	2
SA564-ΔhptRS, TSB-dex, 2h - SA564-ΔhptRS, TSB, 6h	0.0507185	0.418452	0.121205	1	ARGR_STAAM	2
SA564-ΔhptRS, TSB-dex, 2h - SA564, TSB, 6h	0.0639507	0.418452	0.152827	1	ARGR_STAAM	2
SA564-ΔhptRS, TSB-dex, 2h - SA564-ΔccpA, TSB, 6h	-0.0416149	0.418452	-0.0994497	1	ARGR_STAAM	2
SA564-ΔhptRS, TSB-dex, 2h - SA564-ΔhptRS/ccpA, TSB, 6h	-0.0718405	0.418452	-0.171682	1	ARGR_STAAM	2
SA564, TSB-dex, 2h - SA564-ΔccpA, TSB-dex, 2h	0.156494	0.418452	0.373984	1	ARGR_STAAM	2
SA564, TSB-dex, 2h - SA564-ΔhptRS/ccpA, TSB-dex, 2h	0.0631825	0.418452	0.150991	1	ARGR_STAAM	2
SA564, TSB-dex, 2h - SA564-ΔhptRS, TSB, 2h	0.10365	0.418452	0.2477	1	ARGR_STAAM	2
SA564, TSB-dex, 2h - SA564, TSB, 2h	-0.0133605	0.418452	-0.0319283	1	ARGR_STAAM	2
SA564, TSB-dex, 2h - SA564-ΔccpA, TSB, 2h	0.180748	0.418452	0.431944	1	ARGR_STAAM	2
SA564, TSB-dex, 2h - SA564-ΔhptRS/ccpA, TSB, 2h	0.114235	0.418452	0.272996	1	ARGR_STAAM	2
SA564, TSB-dex, 2h - SA564-ΔhptRS, TSB-dex, 6h	0.0553533	0.418452	0.132281	1	ARGR_STAAM	2
SA564, TSB-dex, 2h - SA564, TSB-dex, 6h	0.0331285	0.418452	0.0791693	1	ARGR_STAAM	2
SA564, TSB-dex, 2h - SA564-ΔccpA, TSB-dex, 6h	-0.00373066	0.418452	-0.00891539	1	ARGR_STAAM	2
SA564, TSB-dex, 2h - SA564-ΔhptRS/ccpA, TSB-dex, 6h	-0.0864951	0.418452	-0.206703	1	ARGR_STAAM	2
SA564, TSB-dex, 2h - SA564-ΔhptRS, TSB, 6h	0.0291378	0.418452	0.0696324	1	ARGR_STAAM	2
SA564, TSB-dex, 2h - SA564, TSB, 6h	0.04237	0.418452	0.101254	1	ARGR_STAAM	2
SA564, TSB-dex, 2h - SA564-ΔccpA, TSB, 6h	-0.0631956	0.418452	-0.151022	1	ARGR_STAAM	2
SA564, TSB-dex, 2h - SA564-ΔhptRS/ccpA, TSB, 6h	-0.0934212	0.418452	-0.223254	1	ARGR_STAAM	2
SA564-ΔccpA, TSB-dex, 2h - SA564-ΔhptRS/ccpA, TSB-dex, 2h	-0.0933116	0.418452	-0.222993	1	ARGR_STAAM	2
SA564-ΔccpA, TSB-dex, 2h - SA564-ΔhptRS, TSB, 2h	-0.0528437	0.418452	-0.126284	1	ARGR_STAAM	2
SA564-ΔccpA, TSB-dex, 2h - SA564, TSB, 2h	-0.169855	0.418452	-0.405912	1	ARGR_STAAM	2
SA564-ΔccpA, TSB-dex, 2h - SA564-ΔccpA, TSB, 2h	0.0242538	0.418452	0.0579608	1	ARGR_STAAM	2
SA564-ΔccpA, TSB-dex, 2h - SA564-ΔhptRS/ccpA, TSB, 2h	-0.0422587	0.418452	-0.100988	1	ARGR_STAAM	2
SA564-ΔccpA, TSB-dex, 2h - SA564-ΔhptRS, TSB-dex, 6h	-0.101141	0.418452	-0.241703	1	ARGR_STAAM	2
SA564-ΔccpA, TSB-dex, 2h - SA564, TSB-dex, 6h	-0.123366	0.418452	-0.294814	1	ARGR_STAAM	2
SA564-ΔccpA, TSB-dex, 2h - SA564-ΔccpA, TSB-dex, 6h	-0.160225	0.418452	-0.382899	1	ARGR_STAAM	2
SA564-ΔccpA, TSB-dex, 2h - SA564-ΔhptRS/ccpA, TSB-dex, 6h	-0.242989	0.418452	-0.580686	1	ARGR_STAAM	2
SA564-ΔccpA, TSB-dex, 2h - SA564-ΔhptRS, TSB, 6h	-0.127356	0.418452	-0.304351	1	ARGR_STAAM	2
SA564-ΔccpA, TSB-dex, 2h - SA564, TSB, 6h	-0.114124	0.418452	-0.272729	1	ARGR_STAAM	2
SA564-ΔccpA, TSB-dex, 2h - SA564-ΔccpA, TSB, 6h	-0.21969	0.418452	-0.525006	1	ARGR_STAAM	2
SA564-ΔccpA, TSB-dex, 2h - SA564-ΔhptRS/ccpA, TSB, 6h	-0.249915	0.418452	-0.597238	1	ARGR_STAAM	2
SA564-ΔhptRS/ccpA, TSB-dex, 2h - SA564-ΔhptRS, TSB, 2h	0.0404679	0.418452	0.0967087	1	ARGR_STAAM	2
SA564-ΔhptRS/ccpA, TSB-dex, 2h - SA564, TSB, 2h	-0.0765429	0.418452	-0.182919	1	ARGR_STAAM	2
SA564-ΔhptRS/ccpA, TSB-dex, 2h - SA564-ΔccpA, TSB, 2h	0.117565	0.418452	0.280953	1	ARGR_STAAM	2
SA564-ΔhptRS/ccpA, TSB-dex, 2h - SA564-ΔhptRS/ccpA, TSB, 2h	0.051053	0.418452	0.122004	1	ARGR_STAAM	2
SA564-ΔhptRS/ccpA, TSB-dex, 2h - SA564-ΔhptRS, TSB-dex, 6h	-0.00782922	0.418452	-0.01871	1	ARGR_STAAM	2
SA564-ΔhptRS/ccpA, TSB-dex, 2h - SA564, TSB-dex, 6h	-0.0300539	0.418452	-0.0718218	1	ARGR_STAAM	2
SA564-ΔhptRS/ccpA, TSB-dex, 2h - SA564-ΔccpA, TSB-dex, 6h	-0.0669131	0.418452	-0.159906	1	ARGR_STAAM	2
SA564-ΔhptRS/ccpA, TSB-dex, 2h - SA564-ΔhptRS/ccpA, TSB-dex, 6h	-0.149678	0.418452	-0.357694	1	ARGR_STAAM	2
SA564-ΔhptRS/ccpA, TSB-dex, 2h - SA564-ΔhptRS, TSB, 6h	-0.0340447	0.418452	-0.0813587	1	ARGR_STAAM	2
SA564-ΔhptRS/ccpA, TSB-dex, 2h - SA564, TSB, 6h	-0.0208124	0.418452	-0.0497368	1	ARGR_STAAM	2
SA564-ΔhptRS/ccpA, TSB-dex, 2h - SA564-ΔccpA, TSB, 6h	-0.126378	0.418452	-0.302014	1	ARGR_STAAM	2
SA564-ΔhptRS/ccpA, TSB-dex, 2h - SA564-ΔhptRS/ccpA, TSB, 6h	-0.156604	0.418452	-0.374246	1	ARGR_STAAM	2
SA564-ΔhptRS, TSB, 2h - SA564, TSB, 2h	-0.117011	0.418452	-0.279628	1	ARGR_STAAM	2
SA564-ΔhptRS, TSB, 2h - SA564-ΔccpA, TSB, 2h	0.0770975	0.418452	0.184245	1	ARGR_STAAM	2
SA564-ΔhptRS, TSB, 2h - SA564-ΔhptRS/ccpA, TSB, 2h	0.0105851	0.418452	0.0252958	1	ARGR_STAAM	2
SA564-ΔhptRS, TSB, 2h - SA564-ΔhptRS, TSB-dex, 6h	-0.0482971	0.418452	-0.115419	1	ARGR_STAAM	2
SA564-ΔhptRS, TSB, 2h - SA564, TSB-dex, 6h	-0.0705219	0.418452	-0.16853	1	ARGR_STAAM	2
SA564-ΔhptRS, TSB, 2h - SA564-ΔccpA, TSB-dex, 6h	-0.107381	0.418452	-0.256615	1	ARGR_STAAM	2
SA564-ΔhptRS, TSB, 2h - SA564-ΔhptRS/ccpA, TSB-dex, 6h	-0.190145	0.418452	-0.454402	1	ARGR_STAAM	2
SA564-ΔhptRS, TSB, 2h - SA564-ΔhptRS, TSB, 6h	-0.0745126	0.418452	-0.178067	1	ARGR_STAAM	2
SA564-ΔhptRS, TSB, 2h - SA564, TSB, 6h	-0.0612804	0.418452	-0.146445	1	ARGR_STAAM	2
SA564-ΔhptRS, TSB, 2h - SA564-ΔccpA, TSB, 6h	-0.166846	0.418452	-0.398722	1	ARGR_STAAM	2
SA564-ΔhptRS, TSB, 2h - SA564-ΔhptRS/ccpA, TSB, 6h	-0.197072	0.418452	-0.470954	1	ARGR_STAAM	2
SA564, TSB, 2h - SA564-ΔccpA, TSB, 2h	0.194108	0.418452	0.463873	1	ARGR_STAAM	2
SA564, TSB, 2h - SA564-ΔhptRS/ccpA, TSB, 2h	0.127596	0.418452	0.304924	1	ARGR_STAAM	2
SA564, TSB, 2h - SA564-ΔhptRS, TSB-dex, 6h	0.0687137	0.418452	0.164209	1	ARGR_STAAM	2
SA564, TSB, 2h - SA564, TSB-dex, 6h	0.046489	0.418452	0.111098	1	ARGR_STAAM	2
SA564, TSB, 2h - SA564-ΔccpA, TSB-dex, 6h	0.00962979	0.418452	0.0230129	1	ARGR_STAAM	2
SA564, TSB, 2h - SA564-ΔhptRS/ccpA, TSB-dex, 6h	-0.0731346	0.418452	-0.174774	1	ARGR_STAAM	2
SA564, TSB, 2h - SA564-ΔhptRS, TSB, 6h	0.0424983	0.418452	0.101561	1	ARGR_STAAM	2
SA564, TSB, 2h - SA564, TSB, 6h	0.0557305	0.418452	0.133183	1	ARGR_STAAM	2
SA564, TSB, 2h - SA564-ΔccpA, TSB, 6h	-0.0498352	0.418452	-0.119094	1	ARGR_STAAM	2
SA564, TSB, 2h - SA564-ΔhptRS/ccpA, TSB, 6h	-0.0800608	0.418452	-0.191326	1	ARGR_STAAM	2
SA564-ΔccpA, TSB, 2h - SA564-ΔhptRS/ccpA, TSB, 2h	-0.0665125	0.418452	-0.158949	1	ARGR_STAAM	2
SA564-ΔccpA, TSB, 2h - SA564-ΔhptRS, TSB-dex, 6h	-0.125395	0.418452	-0.299663	1	ARGR_STAAM	2
SA564-ΔccpA, TSB, 2h - SA564, TSB-dex, 6h	-0.147619	0.418452	-0.352775	1	ARGR_STAAM	2
[truncated: 58,122 more rows]

## Sheet: Table B
Table B. The statistical estimate, standard error (SE), z-ratio, and p-values for each simple effect of a 2-way interaction between strain and media given hour are listed. This dataset was utilized for proteins with a significant 2-way interaction of strain and media.
Simple Effects (s x m | h)	estimate	SE	z.ratio	p.value	Protein	Number Peptides/Protein
SA564-ΔhptRS, TSB-dex - SA564, TSB-dex	0.00964201	0.0739411	0.130401	1	6PGD_STAAM	67
SA564-ΔhptRS, TSB-dex - SA564-ΔccpA, TSB-dex	0.183097	0.0739411	2.47626	0.205539	6PGD_STAAM	67
SA564-ΔhptRS, TSB-dex - SA564-ΔhptRS/ccpA, TSB-dex	0.144164	0.0739411	1.94972	0.516363	6PGD_STAAM	67
SA564-ΔhptRS, TSB-dex - SA564-ΔhptRS, TSB	0.136112	0.0739411	1.84082	0.591948	6PGD_STAAM	67
SA564-ΔhptRS, TSB-dex - SA564, TSB	0.135395	0.0739411	1.83112	0.598658	6PGD_STAAM	67
SA564-ΔhptRS, TSB-dex - SA564-ΔccpA, TSB	0.29392	0.0739411	3.97505	0.00180497	6PGD_STAAM	67
SA564-ΔhptRS, TSB-dex - SA564-ΔhptRS/ccpA, TSB	0.21785	0.0739411	2.94627	0.0637665	6PGD_STAAM	67
SA564, TSB-dex - SA564-ΔccpA, TSB-dex	0.173455	0.0739411	2.34586	0.268667	6PGD_STAAM	67
SA564, TSB-dex - SA564-ΔhptRS/ccpA, TSB-dex	0.134522	0.0739411	1.81931	0.60681	6PGD_STAAM	67
SA564, TSB-dex - SA564-ΔhptRS, TSB	0.12647	0.0739411	1.71042	0.680505	6PGD_STAAM	67
SA564, TSB-dex - SA564, TSB	0.125753	0.0739411	1.70072	0.686886	6PGD_STAAM	67
SA564, TSB-dex - SA564-ΔccpA, TSB	0.284278	0.0739411	3.84465	0.00304069	6PGD_STAAM	67
SA564, TSB-dex - SA564-ΔhptRS/ccpA, TSB	0.208208	0.0739411	2.81586	0.0910217	6PGD_STAAM	67
SA564-ΔccpA, TSB-dex - SA564-ΔhptRS/ccpA, TSB-dex	-0.0389331	0.0739411	-0.526543	0.999527	6PGD_STAAM	67
SA564-ΔccpA, TSB-dex - SA564-ΔhptRS, TSB	-0.0469848	0.0739411	-0.635435	0.99839	6PGD_STAAM	67
SA564-ΔccpA, TSB-dex - SA564, TSB	-0.047702	0.0739411	-0.645135	0.998225	6PGD_STAAM	67
SA564-ΔccpA, TSB-dex - SA564-ΔccpA, TSB	0.110822	0.0739411	1.49879	0.808453	6PGD_STAAM	67
SA564-ΔccpA, TSB-dex - SA564-ΔhptRS/ccpA, TSB	0.0347528	0.0739411	0.470007	0.999778	6PGD_STAAM	67
SA564-ΔhptRS/ccpA, TSB-dex - SA564-ΔhptRS, TSB	-0.00805164	0.0739411	-0.108893	1	6PGD_STAAM	67
SA564-ΔhptRS/ccpA, TSB-dex - SA564, TSB	-0.00876886	0.0739411	-0.118593	1	6PGD_STAAM	67
SA564-ΔhptRS/ccpA, TSB-dex - SA564-ΔccpA, TSB	0.149756	0.0739411	2.02534	0.464524	6PGD_STAAM	67
SA564-ΔhptRS/ccpA, TSB-dex - SA564-ΔhptRS/ccpA, TSB	0.073686	0.0739411	0.99655	0.975068	6PGD_STAAM	67
SA564-ΔhptRS, TSB - SA564, TSB	-0.000717224	0.0739411	-0.00969993	1	6PGD_STAAM	67
SA564-ΔhptRS, TSB - SA564-ΔccpA, TSB	0.157807	0.0739411	2.13423	0.392647	6PGD_STAAM	67
SA564-ΔhptRS, TSB - SA564-ΔhptRS/ccpA, TSB	0.0817376	0.0739411	1.10544	0.955867	6PGD_STAAM	67
SA564, TSB - SA564-ΔccpA, TSB	0.158524	0.0739411	2.14393	0.386463	6PGD_STAAM	67
SA564, TSB - SA564-ΔhptRS/ccpA, TSB	0.0824548	0.0739411	1.11514	0.953757	6PGD_STAAM	67
SA564-ΔccpA, TSB - SA564-ΔhptRS/ccpA, TSB	-0.0760696	0.0739411	-1.02879	0.970198	6PGD_STAAM	67
SA564-ΔhptRS, TSB-dex - SA564, TSB-dex	0.0374112	0.0957919	0.390546	0.999936	ACCA_STAAM	9
SA564-ΔhptRS, TSB-dex - SA564-ΔccpA, TSB-dex	0.0203965	0.0957919	0.212925	0.999999	ACCA_STAAM	9
SA564-ΔhptRS, TSB-dex - SA564-ΔhptRS/ccpA, TSB-dex	0.092072	0.0957919	0.961166	0.979704	ACCA_STAAM	9
SA564-ΔhptRS, TSB-dex - SA564-ΔhptRS, TSB	0.0353486	0.0957919	0.369014	0.999957	ACCA_STAAM	9
SA564-ΔhptRS, TSB-dex - SA564, TSB	-0.00502831	0.0957919	-0.052492	1	ACCA_STAAM	9
SA564-ΔhptRS, TSB-dex - SA564-ΔccpA, TSB	0.0732701	0.0957919	0.764888	0.994812	ACCA_STAAM	9
SA564-ΔhptRS, TSB-dex - SA564-ΔhptRS/ccpA, TSB	0.0526071	0.0957919	0.54918	0.999376	ACCA_STAAM	9
SA564, TSB-dex - SA564-ΔccpA, TSB-dex	-0.0170146	0.0957919	-0.177621	1	ACCA_STAAM	9
SA564, TSB-dex - SA564-ΔhptRS/ccpA, TSB-dex	0.0546608	0.0957919	0.57062	0.999198	ACCA_STAAM	9
SA564, TSB-dex - SA564-ΔhptRS, TSB	-0.00206261	0.0957919	-0.0215322	1	ACCA_STAAM	9
SA564, TSB-dex - SA564, TSB	-0.0424395	0.0957919	-0.443038	0.99985	ACCA_STAAM	9
SA564, TSB-dex - SA564-ΔccpA, TSB	0.0358589	0.0957919	0.374342	0.999952	ACCA_STAAM	9
SA564, TSB-dex - SA564-ΔhptRS/ccpA, TSB	0.0151959	0.0957919	0.158634	1	ACCA_STAAM	9
SA564-ΔccpA, TSB-dex - SA564-ΔhptRS/ccpA, TSB-dex	0.0716754	0.0957919	0.748241	0.995473	ACCA_STAAM	9
SA564-ΔccpA, TSB-dex - SA564-ΔhptRS, TSB	0.014952	0.0957919	0.156088	1	ACCA_STAAM	9
SA564-ΔccpA, TSB-dex - SA564, TSB	-0.0254249	0.0957919	-0.265417	0.999995	ACCA_STAAM	9
SA564-ΔccpA, TSB-dex - SA564-ΔccpA, TSB	0.0528735	0.0957919	0.551962	0.999355	ACCA_STAAM	9
SA564-ΔccpA, TSB-dex - SA564-ΔhptRS/ccpA, TSB	0.0322105	0.0957919	0.336255	0.999977	ACCA_STAAM	9
SA564-ΔhptRS/ccpA, TSB-dex - SA564-ΔhptRS, TSB	-0.0567234	0.0957919	-0.592152	0.99898	ACCA_STAAM	9
SA564-ΔhptRS/ccpA, TSB-dex - SA564, TSB	-0.0971003	0.0957919	-1.01366	0.972564	ACCA_STAAM	9
SA564-ΔhptRS/ccpA, TSB-dex - SA564-ΔccpA, TSB	-0.0188019	0.0957919	-0.196278	0.999999	ACCA_STAAM	9
SA564-ΔhptRS/ccpA, TSB-dex - SA564-ΔhptRS/ccpA, TSB	-0.0394649	0.0957919	-0.411986	0.999908	ACCA_STAAM	9
SA564-ΔhptRS, TSB - SA564, TSB	-0.0403769	0.0957919	-0.421506	0.999893	ACCA_STAAM	9
SA564-ΔhptRS, TSB - SA564-ΔccpA, TSB	0.0379215	0.0957919	0.395874	0.99993	ACCA_STAAM	9
SA564-ΔhptRS, TSB - SA564-ΔhptRS/ccpA, TSB	0.0172585	0.0957919	0.180167	1	ACCA_STAAM	9
SA564, TSB - SA564-ΔccpA, TSB	0.0782984	0.0957919	0.81738	0.99221	ACCA_STAAM	9
SA564, TSB - SA564-ΔhptRS/ccpA, TSB	0.0576354	0.0957919	0.601673	0.998868	ACCA_STAAM	9
SA564-ΔccpA, TSB - SA564-ΔhptRS/ccpA, TSB	-0.020663	0.0957919	-0.215707	0.999999	ACCA_STAAM	9
SA564-ΔhptRS, TSB-dex - SA564, TSB-dex	0.0214353	0.0679234	0.31558	0.999985	ACKA_STAAM	73
SA564-ΔhptRS, TSB-dex - SA564-ΔccpA, TSB-dex	-0.0164606	0.0679234	-0.24234	0.999998	ACKA_STAAM	73
SA564-ΔhptRS, TSB-dex - SA564-ΔhptRS/ccpA, TSB-dex	0.258888	0.0679234	3.81146	0.00346164	ACKA_STAAM	73
SA564-ΔhptRS, TSB-dex - SA564-ΔhptRS, TSB	0.120768	0.0679234	1.778	0.635139	ACKA_STAAM	73
SA564-ΔhptRS, TSB-dex - SA564, TSB	0.0871461	0.0679234	1.28301	0.905412	ACKA_STAAM	73
SA564-ΔhptRS, TSB-dex - SA564-ΔccpA, TSB	0.102542	0.0679234	1.50967	0.802572	ACKA_STAAM	73
SA564-ΔhptRS, TSB-dex - SA564-ΔhptRS/ccpA, TSB	0.383603	0.0679234	5.64759	4.53409e-07	ACKA_STAAM	73
SA564, TSB-dex - SA564-ΔccpA, TSB-dex	-0.0378958	0.0679234	-0.55792	0.999308	ACKA_STAAM	73
SA564, TSB-dex - SA564-ΔhptRS/ccpA, TSB-dex	0.237452	0.0679234	3.49588	0.0111421	ACKA_STAAM	73
SA564, TSB-dex - SA564-ΔhptRS, TSB	0.0993324	0.0679234	1.46242	0.82747	ACKA_STAAM	73
SA564, TSB-dex - SA564, TSB	0.0657108	0.0679234	0.967425	0.978936	ACKA_STAAM	73
SA564, TSB-dex - SA564-ΔccpA, TSB	0.0811067	0.0679234	1.19409	0.933887	ACKA_STAAM	73
SA564, TSB-dex - SA564-ΔhptRS/ccpA, TSB	0.362168	0.0679234	5.33201	2.69554e-06	ACKA_STAAM	73
SA564-ΔccpA, TSB-dex - SA564-ΔhptRS/ccpA, TSB-dex	0.275348	0.0679234	4.0538	0.00130519	ACKA_STAAM	73
SA564-ΔccpA, TSB-dex - SA564-ΔhptRS, TSB	0.137228	0.0679234	2.02034	0.467913	ACKA_STAAM	73
SA564-ΔccpA, TSB-dex - SA564, TSB	0.103607	0.0679234	1.52535	0.793946	ACKA_STAAM	73
SA564-ΔccpA, TSB-dex - SA564-ΔccpA, TSB	0.119003	0.0679234	1.75201	0.652753	ACKA_STAAM	73
SA564-ΔccpA, TSB-dex - SA564-ΔhptRS/ccpA, TSB	0.400064	0.0679234	5.88993	1.07864e-07	ACKA_STAAM	73
SA564-ΔhptRS/ccpA, TSB-dex - SA564-ΔhptRS, TSB	-0.13812	0.0679234	-2.03347	0.459025	ACKA_STAAM	73
SA564-ΔhptRS/ccpA, TSB-dex - SA564, TSB	-0.171741	0.0679234	-2.52846	0.183332	ACKA_STAAM	73
SA564-ΔhptRS/ccpA, TSB-dex - SA564-ΔccpA, TSB	-0.156346	0.0679234	-2.30179	0.292412	ACKA_STAAM	73
SA564-ΔhptRS/ccpA, TSB-dex - SA564-ΔhptRS/ccpA, TSB	0.124716	0.0679234	1.83613	0.595198	ACKA_STAAM	73
SA564-ΔhptRS, TSB - SA564, TSB	-0.0336216	0.0679234	-0.494992	0.999686	ACKA_STAAM	73
SA564-ΔhptRS, TSB - SA564-ΔccpA, TSB	-0.0182256	0.0679234	-0.268326	0.999995	ACKA_STAAM	73
SA564-ΔhptRS, TSB - SA564-ΔhptRS/ccpA, TSB	0.262836	0.0679234	3.86959	0.00275611	ACKA_STAAM	73
SA564, TSB - SA564-ΔccpA, TSB	0.0153959	0.0679234	0.226666	0.999998	ACKA_STAAM	73
SA564, TSB - SA564-ΔhptRS/ccpA, TSB	0.296457	0.0679234	4.36458	0.000339825	ACKA_STAAM	73
SA564-ΔccpA, TSB - SA564-ΔhptRS/ccpA, TSB	0.281061	0.0679234	4.13792	0.000916225	ACKA_STAAM	73
SA564-ΔhptRS, TSB-dex - SA564, TSB-dex	0.0106591	0.0499443	0.21342	0.999999	ACON_STAAM	126
SA564-ΔhptRS, TSB-dex - SA564-ΔccpA, TSB-dex	-0.322209	0.0499443	-6.45137	3.1009e-09	ACON_STAAM	126
SA564-ΔhptRS, TSB-dex - SA564-ΔhptRS/ccpA, TSB-dex	-0.247974	0.0499443	-4.96501	1.8901e-05	ACON_STAAM	126
SA564-ΔhptRS, TSB-dex - SA564-ΔhptRS, TSB	-0.209469	0.0499443	-4.19405	0.000720406	ACON_STAAM	126
SA564-ΔhptRS, TSB-dex - SA564, TSB	-0.230776	0.0499443	-4.62066	0.000103757	ACON_STAAM	126
SA564-ΔhptRS, TSB-dex - SA564-ΔccpA, TSB	-0.456943	0.0499443	-9.14905	9.63674e-14	ACON_STAAM	126
SA564-ΔhptRS, TSB-dex - SA564-ΔhptRS/ccpA, TSB	-0.413943	0.0499443	-8.28809	9.14824e-14	ACON_STAAM	126
SA564, TSB-dex - SA564-ΔccpA, TSB-dex	-0.332869	0.0499443	-6.66479	7.41761e-10	ACON_STAAM	126
SA564, TSB-dex - SA564-ΔhptRS/ccpA, TSB-dex	-0.258633	0.0499443	-5.17843	6.19122e-06	ACON_STAAM	126
SA564, TSB-dex - SA564-ΔhptRS, TSB	-0.220128	0.0499443	-4.40747	0.000279937	ACON_STAAM	126
SA564, TSB-dex - SA564, TSB	-0.241435	0.0499443	-4.83408	3.66358e-05	ACON_STAAM	126
SA564, TSB-dex - SA564-ΔccpA, TSB	-0.467602	0.0499443	-9.36247	7.78266e-14	ACON_STAAM	126
SA564, TSB-dex - SA564-ΔhptRS/ccpA, TSB	-0.424602	0.0499443	-8.50151	7.57172e-14	ACON_STAAM	126
SA564-ΔccpA, TSB-dex - SA564-ΔhptRS/ccpA, TSB-dex	0.0742355	0.0499443	1.48636	0.815065	ACON_STAAM	126
SA564-ΔccpA, TSB-dex - SA564-ΔhptRS, TSB	0.11274	0.0499443	2.25732	0.317544	ACON_STAAM	126
SA564-ΔccpA, TSB-dex - SA564, TSB	0.0914338	0.0499443	1.83072	0.59894	ACON_STAAM	126
SA564-ΔccpA, TSB-dex - SA564-ΔccpA, TSB	-0.134733	0.0499443	-2.69767	0.123138	ACON_STAAM	126
SA564-ΔccpA, TSB-dex - SA564-ΔhptRS/ccpA, TSB	-0.0917333	0.0499443	-1.83671	0.594793	ACON_STAAM	126
SA564-ΔhptRS/ccpA, TSB-dex - SA564-ΔhptRS, TSB	0.0385049	0.0499443	0.770957	0.994553	ACON_STAAM	126
SA564-ΔhptRS/ccpA, TSB-dex - SA564, TSB	0.0171984	0.0499443	0.344351	0.999973	ACON_STAAM	126
SA564-ΔhptRS/ccpA, TSB-dex - SA564-ΔccpA, TSB	-0.208969	0.0499443	-4.18404	0.000752167	ACON_STAAM	126
SA564-ΔhptRS/ccpA, TSB-dex - SA564-ΔhptRS/ccpA, TSB	-0.165969	0.0499443	-3.32308	0.0200929	ACON_STAAM	126
SA564-ΔhptRS, TSB - SA564, TSB	-0.0213066	0.0499443	-0.426607	0.999884	ACON_STAAM	126
SA564-ΔhptRS, TSB - SA564-ΔccpA, TSB	-0.247474	0.0499443	-4.955	1.98946e-05	ACON_STAAM	126
SA564-ΔhptRS, TSB - SA564-ΔhptRS/ccpA, TSB	-0.204474	0.0499443	-4.09403	0.00110306	ACON_STAAM	126
SA564, TSB - SA564-ΔccpA, TSB	-0.226167	0.0499443	-4.52839	0.00016037	ACON_STAAM	126
SA564, TSB - SA564-ΔhptRS/ccpA, TSB	-0.183167	0.0499443	-3.66743	0.00598814	ACON_STAAM	126
SA564-ΔccpA, TSB - SA564-ΔhptRS/ccpA, TSB	0.0430001	0.0499443	0.860962	0.989349	ACON_STAAM	126
SA564-ΔhptRS, TSB-dex - SA564, TSB-dex	0.0399383	0.16431	0.243066	0.999998	ACP_STAAM	20
SA564-ΔhptRS, TSB-dex - SA564-ΔccpA, TSB-dex	-0.0579844	0.16431	-0.352896	0.999968	ACP_STAAM	20
SA564-ΔhptRS, TSB-dex - SA564-ΔhptRS/ccpA, TSB-dex	-0.00141839	0.16431	-0.00863243	1	ACP_STAAM	20
SA564-ΔhptRS, TSB-dex - SA564-ΔhptRS, TSB	-0.0188588	0.16431	-0.114776	1	ACP_STAAM	20
SA564-ΔhptRS, TSB-dex - SA564, TSB	-0.0366174	0.16431	-0.222856	0.999999	ACP_STAAM	20
SA564-ΔhptRS, TSB-dex - SA564-ΔccpA, TSB	0.0431188	0.16431	0.262423	0.999996	ACP_STAAM	20
SA564-ΔhptRS, TSB-dex - SA564-ΔhptRS/ccpA, TSB	-0.00686888	0.16431	-0.0418044	1	ACP_STAAM	20
SA564, TSB-dex - SA564-ΔccpA, TSB-dex	-0.0979227	0.16431	-0.595963	0.998936	ACP_STAAM	20
SA564, TSB-dex - SA564-ΔhptRS/ccpA, TSB-dex	-0.0413567	0.16431	-0.251699	0.999997	ACP_STAAM	20
SA564, TSB-dex - SA564-ΔhptRS, TSB	-0.0587971	0.16431	-0.357842	0.999965	ACP_STAAM	20
SA564, TSB-dex - SA564, TSB	-0.0765557	0.16431	-0.465922	0.99979	ACP_STAAM	20
SA564, TSB-dex - SA564-ΔccpA, TSB	0.00318054	0.16431	0.0193569	1	ACP_STAAM	20
SA564, TSB-dex - SA564-ΔhptRS/ccpA, TSB	-0.0468072	0.16431	-0.284871	0.999993	ACP_STAAM	20
SA564-ΔccpA, TSB-dex - SA564-ΔhptRS/ccpA, TSB-dex	0.056566	0.16431	0.344264	0.999973	ACP_STAAM	20
SA564-ΔccpA, TSB-dex - SA564-ΔhptRS, TSB	0.0391256	0.16431	0.23812	0.999998	ACP_STAAM	20
SA564-ΔccpA, TSB-dex - SA564, TSB	0.021367	0.16431	0.13004	1	ACP_STAAM	20
SA564-ΔccpA, TSB-dex - SA564-ΔccpA, TSB	0.101103	0.16431	0.615319	0.998691	ACP_STAAM	20
SA564-ΔccpA, TSB-dex - SA564-ΔhptRS/ccpA, TSB	0.0511155	0.16431	0.311092	0.999986	ACP_STAAM	20
SA564-ΔhptRS/ccpA, TSB-dex - SA564-ΔhptRS, TSB	-0.0174404	0.16431	-0.106143	1	ACP_STAAM	20
SA564-ΔhptRS/ccpA, TSB-dex - SA564, TSB	-0.035199	0.16431	-0.214223	0.999999	ACP_STAAM	20
SA564-ΔhptRS/ccpA, TSB-dex - SA564-ΔccpA, TSB	0.0445372	0.16431	0.271056	0.999995	ACP_STAAM	20
SA564-ΔhptRS/ccpA, TSB-dex - SA564-ΔhptRS/ccpA, TSB	-0.00545049	0.16431	-0.0331719	1	ACP_STAAM	20
SA564-ΔhptRS, TSB - SA564, TSB	-0.0177586	0.16431	-0.10808	1	ACP_STAAM	20
SA564-ΔhptRS, TSB - SA564-ΔccpA, TSB	0.0619776	0.16431	0.377199	0.99995	ACP_STAAM	20
SA564-ΔhptRS, TSB - SA564-ΔhptRS/ccpA, TSB	0.01199	0.16431	0.0729715	1	ACP_STAAM	20
SA564, TSB - SA564-ΔccpA, TSB	0.0797362	0.16431	0.485279	0.999725	ACP_STAAM	20
SA564, TSB - SA564-ΔhptRS/ccpA, TSB	0.0297486	0.16431	0.181051	1	ACP_STAAM	20
SA564-ΔccpA, TSB - SA564-ΔhptRS/ccpA, TSB	-0.0499877	0.16431	-0.304228	0.999988	ACP_STAAM	20
SA564-ΔhptRS, TSB-dex - SA564, TSB-dex	0.00403523	0.0901763	0.0447482	1	ADH_STAAM	41
SA564-ΔhptRS, TSB-dex - SA564-ΔccpA, TSB-dex	-0.278748	0.0901763	-3.09115	0.0418047	ADH_STAAM	41
SA564-ΔhptRS, TSB-dex - SA564-ΔhptRS/ccpA, TSB-dex	0.233864	0.0901763	2.59341	0.158132	ADH_STAAM	41
SA564-ΔhptRS, TSB-dex - SA564-ΔhptRS, TSB	0.632413	0.0901763	7.01307	6.53197e-11	ADH_STAAM	41
SA564-ΔhptRS, TSB-dex - SA564, TSB	0.60588	0.0901763	6.71883	5.12726e-10	ADH_STAAM	41
SA564-ΔhptRS, TSB-dex - SA564-ΔccpA, TSB	0.395603	0.0901763	4.38699	0.000307168	ADH_STAAM	41
SA564-ΔhptRS, TSB-dex - SA564-ΔhptRS/ccpA, TSB	0.698466	0.0901763	7.74556	3.1386e-13	ADH_STAAM	41
SA564, TSB-dex - SA564-ΔccpA, TSB-dex	-0.282783	0.0901763	-3.13589	0.0364894	ADH_STAAM	41
SA564, TSB-dex - SA564-ΔhptRS/ccpA, TSB-dex	0.229829	0.0901763	2.54866	0.175206	ADH_STAAM	41
SA564, TSB-dex - SA564-ΔhptRS, TSB	0.628378	0.0901763	6.96832	8.98402e-11	ADH_STAAM	41
SA564, TSB-dex - SA564, TSB	0.601845	0.0901763	6.67409	6.96263e-10	ADH_STAAM	41
SA564, TSB-dex - SA564-ΔccpA, TSB	0.391567	0.0901763	4.34224	0.000375648	ADH_STAAM	41
SA564, TSB-dex - SA564-ΔhptRS/ccpA, TSB	0.694431	0.0901763	7.70081	4.25993e-13	ADH_STAAM	41
SA564-ΔccpA, TSB-dex - SA564-ΔhptRS/ccpA, TSB-dex	0.512613	0.0901763	5.68456	3.65585e-07	ADH_STAAM	41
SA564-ΔccpA, TSB-dex - SA564-ΔhptRS, TSB	0.911161	0.0901763	10.1042	8.32667e-14	ADH_STAAM	41
SA564-ΔccpA, TSB-dex - SA564, TSB	0.884628	0.0901763	9.80998	8.17124e-14	ADH_STAAM	41
SA564-ΔccpA, TSB-dex - SA564-ΔccpA, TSB	0.674351	0.0901763	7.47814	2.1616e-12	ADH_STAAM	41
SA564-ΔccpA, TSB-dex - SA564-ΔhptRS/ccpA, TSB	0.977214	0.0901763	10.8367	7.51621e-14	ADH_STAAM	41
SA564-ΔhptRS/ccpA, TSB-dex - SA564-ΔhptRS, TSB	0.398548	0.0901763	4.41966	0.00026484	ADH_STAAM	41
SA564-ΔhptRS/ccpA, TSB-dex - SA564, TSB	0.372015	0.0901763	4.12542	0.000966152	ADH_STAAM	41
SA564-ΔhptRS/ccpA, TSB-dex - SA564-ΔccpA, TSB	0.161738	0.0901763	1.79358	0.624498	ADH_STAAM	41
SA564-ΔhptRS/ccpA, TSB-dex - SA564-ΔhptRS/ccpA, TSB	0.464602	0.0901763	5.15215	7.12108e-06	ADH_STAAM	41
SA564-ΔhptRS, TSB - SA564, TSB	-0.026533	0.0901763	-0.294235	0.999991	ADH_STAAM	41
SA564-ΔhptRS, TSB - SA564-ΔccpA, TSB	-0.23681	0.0901763	-2.62608	0.146459	ADH_STAAM	41
SA564-ΔhptRS, TSB - SA564-ΔhptRS/ccpA, TSB	0.0660532	0.0901763	0.73249	0.996035	ADH_STAAM	41
SA564, TSB - SA564-ΔccpA, TSB	-0.210277	0.0901763	-2.33184	0.276089	ADH_STAAM	41
SA564, TSB - SA564-ΔhptRS/ccpA, TSB	0.0925863	0.0901763	1.02672	0.970529	ADH_STAAM	41
SA564-ΔccpA, TSB - SA564-ΔhptRS/ccpA, TSB	0.302863	0.0901763	3.35857	0.0178545	ADH_STAAM	41
SA564-ΔhptRS, TSB-dex - SA564, TSB-dex	0.0122525	0.108409	0.113022	1	AHPC_STAAM	50
SA564-ΔhptRS, TSB-dex - SA564-ΔccpA, TSB-dex	0.058488	0.108409	0.539514	0.999445	AHPC_STAAM	50
SA564-ΔhptRS, TSB-dex - SA564-ΔhptRS/ccpA, TSB-dex	-0.0242219	0.108409	-0.223432	0.999999	AHPC_STAAM	50
SA564-ΔhptRS, TSB-dex - SA564-ΔhptRS, TSB	0.163302	0.108409	1.50635	0.804375	AHPC_STAAM	50
SA564-ΔhptRS, TSB-dex - SA564, TSB	0.129473	0.108409	1.1943	0.933827	AHPC_STAAM	50
SA564-ΔhptRS, TSB-dex - SA564-ΔccpA, TSB	0.122203	0.108409	1.12724	0.951026	AHPC_STAAM	50
SA564-ΔhptRS, TSB-dex - SA564-ΔhptRS/ccpA, TSB	-0.0101925	0.108409	-0.094019	1	AHPC_STAAM	50
SA564, TSB-dex - SA564-ΔccpA, TSB-dex	0.0462355	0.108409	0.426493	0.999884	AHPC_STAAM	50
SA564, TSB-dex - SA564-ΔhptRS/ccpA, TSB-dex	-0.0364745	0.108409	-0.336454	0.999977	AHPC_STAAM	50
SA564, TSB-dex - SA564-ΔhptRS, TSB	0.151049	0.108409	1.39333	0.860689	AHPC_STAAM	50
SA564, TSB-dex - SA564, TSB	0.11722	0.108409	1.08128	0.960825	AHPC_STAAM	50
SA564, TSB-dex - SA564-ΔccpA, TSB	0.10995	0.108409	1.01422	0.972478	AHPC_STAAM	50
SA564, TSB-dex - SA564-ΔhptRS/ccpA, TSB	-0.022445	0.108409	-0.207041	0.999999	AHPC_STAAM	50
SA564-ΔccpA, TSB-dex - SA564-ΔhptRS/ccpA, TSB-dex	-0.0827099	0.108409	-0.762946	0.994893	AHPC_STAAM	50
SA564-ΔccpA, TSB-dex - SA564-ΔhptRS, TSB	0.104814	0.108409	0.96684	0.979008	AHPC_STAAM	50
SA564-ΔccpA, TSB-dex - SA564, TSB	0.0709849	0.108409	0.65479	0.998048	AHPC_STAAM	50
SA564-ΔccpA, TSB-dex - SA564-ΔccpA, TSB	0.0637148	0.108409	0.587728	0.999028	AHPC_STAAM	50
SA564-ΔccpA, TSB-dex - SA564-ΔhptRS/ccpA, TSB	-0.0686805	0.108409	-0.633533	0.998421	AHPC_STAAM	50
SA564-ΔhptRS/ccpA, TSB-dex - SA564-ΔhptRS, TSB	0.187524	0.108409	1.72979	0.667658	AHPC_STAAM	50
SA564-ΔhptRS/ccpA, TSB-dex - SA564, TSB	0.153695	0.108409	1.41774	0.849401	AHPC_STAAM	50
SA564-ΔhptRS/ccpA, TSB-dex - SA564-ΔccpA, TSB	0.146425	0.108409	1.35067	0.879218	AHPC_STAAM	50
SA564-ΔhptRS/ccpA, TSB-dex - SA564-ΔhptRS/ccpA, TSB	0.0140295	0.108409	0.129413	1	AHPC_STAAM	50
SA564-ΔhptRS, TSB - SA564, TSB	-0.0338289	0.108409	-0.31205	0.999986	AHPC_STAAM	50
SA564-ΔhptRS, TSB - SA564-ΔccpA, TSB	-0.041099	0.108409	-0.379112	0.999948	AHPC_STAAM	50
SA564-ΔhptRS, TSB - SA564-ΔhptRS/ccpA, TSB	-0.173494	0.108409	-1.60037	0.750328	AHPC_STAAM	50
SA564, TSB - SA564-ΔccpA, TSB	-0.00727011	0.108409	-0.0670621	1	AHPC_STAAM	50
SA564, TSB - SA564-ΔhptRS/ccpA, TSB	-0.139665	0.108409	-1.28832	0.903496	AHPC_STAAM	50
SA564-ΔccpA, TSB - SA564-ΔhptRS/ccpA, TSB	-0.132395	0.108409	-1.22126	0.925891	AHPC_STAAM	50
SA564-ΔhptRS, TSB-dex - SA564, TSB-dex	-0.00850609	0.123414	-0.0689233	1	AHPF_STAAM	26
SA564-ΔhptRS, TSB-dex - SA564-ΔccpA, TSB-dex	-0.120479	0.123414	-0.976219	0.977819	AHPF_STAAM	26
SA564-ΔhptRS, TSB-dex - SA564-ΔhptRS/ccpA, TSB-dex	-0.185905	0.123414	-1.50636	0.804374	AHPF_STAAM	26
SA564-ΔhptRS, TSB-dex - SA564-ΔhptRS, TSB	-0.0434251	0.123414	-0.351866	0.999969	AHPF_STAAM	26
SA564-ΔhptRS, TSB-dex - SA564, TSB	-0.0466318	0.123414	-0.377849	0.999949	AHPF_STAAM	26
SA564-ΔhptRS, TSB-dex - SA564-ΔccpA, TSB	-0.0854663	0.123414	-0.692517	0.997214	AHPF_STAAM	26
SA564-ΔhptRS, TSB-dex - SA564-ΔhptRS/ccpA, TSB	-0.174215	0.123414	-1.41163	0.852271	AHPF_STAAM	26
SA564, TSB-dex - SA564-ΔccpA, TSB-dex	-0.111973	0.123414	-0.907296	0.985475	AHPF_STAAM	26
SA564, TSB-dex - SA564-ΔhptRS/ccpA, TSB-dex	-0.177399	0.123414	-1.43743	0.839932	AHPF_STAAM	26
SA564, TSB-dex - SA564-ΔhptRS, TSB	-0.034919	0.123414	-0.282942	0.999993	AHPF_STAAM	26
SA564, TSB-dex - SA564, TSB	-0.0381257	0.123414	-0.308925	0.999987	AHPF_STAAM	26
SA564, TSB-dex - SA564-ΔccpA, TSB	-0.0769602	0.123414	-0.623594	0.998574	AHPF_STAAM	26
SA564, TSB-dex - SA564-ΔhptRS/ccpA, TSB	-0.165709	0.123414	-1.34271	0.882505	AHPF_STAAM	26
SA564-ΔccpA, TSB-dex - SA564-ΔhptRS/ccpA, TSB-dex	-0.0654263	0.123414	-0.530137	0.999506	AHPF_STAAM	26
SA564-ΔccpA, TSB-dex - SA564-ΔhptRS, TSB	0.0770539	0.123414	0.624353	0.998562	AHPF_STAAM	26
SA564-ΔccpA, TSB-dex - SA564, TSB	0.0738472	0.123414	0.59837	0.998908	AHPF_STAAM	26
SA564-ΔccpA, TSB-dex - SA564-ΔccpA, TSB	0.0350128	0.123414	0.283702	0.999993	AHPF_STAAM	26
SA564-ΔccpA, TSB-dex - SA564-ΔhptRS/ccpA, TSB	-0.053736	0.123414	-0.435413	0.999867	AHPF_STAAM	26
SA564-ΔhptRS/ccpA, TSB-dex - SA564-ΔhptRS, TSB	0.14248	0.123414	1.15449	0.944466	AHPF_STAAM	26
SA564-ΔhptRS/ccpA, TSB-dex - SA564, TSB	0.139274	0.123414	1.12851	0.950734	AHPF_STAAM	26
SA564-ΔhptRS/ccpA, TSB-dex - SA564-ΔccpA, TSB	0.100439	0.123414	0.813839	0.992412	AHPF_STAAM	26
SA564-ΔhptRS/ccpA, TSB-dex - SA564-ΔhptRS/ccpA, TSB	0.0116904	0.123414	0.0947247	1	AHPF_STAAM	26
SA564-ΔhptRS, TSB - SA564, TSB	-0.00320665	0.123414	-0.0259829	1	AHPF_STAAM	26
SA564-ΔhptRS, TSB - SA564-ΔccpA, TSB	-0.0420411	0.123414	-0.340651	0.999975	AHPF_STAAM	26
SA564-ΔhptRS, TSB - SA564-ΔhptRS/ccpA, TSB	-0.13079	0.123414	-1.05977	0.964892	AHPF_STAAM	26
SA564, TSB - SA564-ΔccpA, TSB	-0.0388345	0.123414	-0.314668	0.999985	AHPF_STAAM	26
SA564, TSB - SA564-ΔhptRS/ccpA, TSB	-0.127583	0.123414	-1.03378	0.969385	AHPF_STAAM	26
SA564-ΔccpA, TSB - SA564-ΔhptRS/ccpA, TSB	-0.0887488	0.123414	-0.719115	0.996467	AHPF_STAAM	26
SA564-ΔhptRS, TSB-dex - SA564, TSB-dex	0.0493148	0.162095	0.304234	0.999988	ALD1_STAAM	15
SA564-ΔhptRS, TSB-dex - SA564-ΔccpA, TSB-dex	0.107208	0.162095	0.661389	0.997919	ALD1_STAAM	15
SA564-ΔhptRS, TSB-dex - SA564-ΔhptRS/ccpA, TSB-dex	0.00807046	0.162095	0.0497884	1	ALD1_STAAM	15
SA564-ΔhptRS, TSB-dex - SA564-ΔhptRS, TSB	0.123755	0.162095	0.763469	0.994871	ALD1_STAAM	15
SA564-ΔhptRS, TSB-dex - SA564, TSB	0.0919988	0.162095	0.56756	0.999226	ALD1_STAAM	15
SA564-ΔhptRS, TSB-dex - SA564-ΔccpA, TSB	0.163262	0.162095	1.0072	0.97353	ALD1_STAAM	15
SA564-ΔhptRS, TSB-dex - SA564-ΔhptRS/ccpA, TSB	0.0158574	0.162095	0.0978279	1	ALD1_STAAM	15
SA564, TSB-dex - SA564-ΔccpA, TSB-dex	0.0578932	0.162095	0.357156	0.999965	ALD1_STAAM	15
SA564, TSB-dex - SA564-ΔhptRS/ccpA, TSB-dex	-0.0412444	0.162095	-0.254445	0.999997	ALD1_STAAM	15
SA564, TSB-dex - SA564-ΔhptRS, TSB	0.0744398	0.162095	0.459235	0.99981	ALD1_STAAM	15
SA564, TSB-dex - SA564, TSB	0.042684	0.162095	0.263327	0.999996	ALD1_STAAM	15
SA564, TSB-dex - SA564-ΔccpA, TSB	0.113947	0.162095	0.702966	0.996937	ALD1_STAAM	15
SA564, TSB-dex - SA564-ΔhptRS/ccpA, TSB	-0.0334574	0.162095	-0.206406	0.999999	ALD1_STAAM	15
SA564-ΔccpA, TSB-dex - SA564-ΔhptRS/ccpA, TSB-dex	-0.0991376	0.162095	-0.611601	0.998742	ALD1_STAAM	15
SA564-ΔccpA, TSB-dex - SA564-ΔhptRS, TSB	0.0165466	0.162095	0.10208	1	ALD1_STAAM	15
SA564-ΔccpA, TSB-dex - SA564, TSB	-0.0152093	0.162095	-0.0938291	1	ALD1_STAAM	15
SA564-ΔccpA, TSB-dex - SA564-ΔccpA, TSB	0.0560542	0.162095	0.34581	0.999972	ALD1_STAAM	15
SA564-ΔccpA, TSB-dex - SA564-ΔhptRS/ccpA, TSB	-0.0913506	0.162095	-0.563561	0.999261	ALD1_STAAM	15
SA564-ΔhptRS/ccpA, TSB-dex - SA564-ΔhptRS, TSB	0.115684	0.162095	0.713681	0.996631	ALD1_STAAM	15
SA564-ΔhptRS/ccpA, TSB-dex - SA564, TSB	0.0839284	0.162095	0.517772	0.999577	ALD1_STAAM	15
SA564-ΔhptRS/ccpA, TSB-dex - SA564-ΔccpA, TSB	0.155192	0.162095	0.957411	0.980155	ALD1_STAAM	15
SA564-ΔhptRS/ccpA, TSB-dex - SA564-ΔhptRS/ccpA, TSB	0.00778698	0.162095	0.0480396	1	ALD1_STAAM	15
SA564-ΔhptRS, TSB - SA564, TSB	-0.0317559	0.162095	-0.195909	0.999999	ALD1_STAAM	15
SA564-ΔhptRS, TSB - SA564-ΔccpA, TSB	0.0395076	0.162095	0.243731	0.999997	ALD1_STAAM	15
SA564-ΔhptRS, TSB - SA564-ΔhptRS/ccpA, TSB	-0.107897	0.162095	-0.665641	0.997833	ALD1_STAAM	15
SA564, TSB - SA564-ΔccpA, TSB	0.0712634	0.162095	0.439639	0.999858	ALD1_STAAM	15
SA564, TSB - SA564-ΔhptRS/ccpA, TSB	-0.0761414	0.162095	-0.469732	0.999779	ALD1_STAAM	15
SA564-ΔccpA, TSB - SA564-ΔhptRS/ccpA, TSB	-0.147405	0.162095	-0.909372	0.985279	ALD1_STAAM	15
SA564-ΔhptRS, TSB-dex - SA564, TSB-dex	0.00161836	0.126004	0.0128437	1	ALDA_STAAM	88
SA564-ΔhptRS, TSB-dex - SA564-ΔccpA, TSB-dex	-0.597255	0.126004	-4.73996	5.83175e-05	ALDA_STAAM	88
SA564-ΔhptRS, TSB-dex - SA564-ΔhptRS/ccpA, TSB-dex	-0.81211	0.126004	-6.4451	3.23186e-09	ALDA_STAAM	88
SA564-ΔhptRS, TSB-dex - SA564-ΔhptRS, TSB	-0.0140722	0.126004	-0.11168	1	ALDA_STAAM	88
SA564-ΔhptRS, TSB-dex - SA564, TSB	-0.0491995	0.126004	-0.390459	0.999936	ALDA_STAAM	88
SA564-ΔhptRS, TSB-dex - SA564-ΔccpA, TSB	-0.413203	0.126004	-3.27928	0.023195	ALDA_STAAM	88
SA564-ΔhptRS, TSB-dex - SA564-ΔhptRS/ccpA, TSB	-0.684838	0.126004	-5.43505	1.52273e-06	ALDA_STAAM	88
SA564, TSB-dex - SA564-ΔccpA, TSB-dex	-0.598874	0.126004	-4.75281	5.47622e-05	ALDA_STAAM	88
SA564, TSB-dex - SA564-ΔhptRS/ccpA, TSB-dex	-0.813728	0.126004	-6.45794	2.96928e-09	ALDA_STAAM	88
SA564, TSB-dex - SA564-ΔhptRS, TSB	-0.0156905	0.126004	-0.124524	1	ALDA_STAAM	88
SA564, TSB-dex - SA564, TSB	-0.0508178	0.126004	-0.403303	0.999921	ALDA_STAAM	88
SA564, TSB-dex - SA564-ΔccpA, TSB	-0.414822	0.126004	-3.29213	0.0222442	ALDA_STAAM	88
SA564, TSB-dex - SA564-ΔhptRS/ccpA, TSB	-0.686457	0.126004	-5.44789	1.41704e-06	ALDA_STAAM	88
SA564-ΔccpA, TSB-dex - SA564-ΔhptRS/ccpA, TSB-dex	-0.214855	0.126004	-1.70514	0.683985	ALDA_STAAM	88
SA564-ΔccpA, TSB-dex - SA564-ΔhptRS, TSB	0.583183	0.126004	4.62828	0.00010005	ALDA_STAAM	88
SA564-ΔccpA, TSB-dex - SA564, TSB	0.548056	0.126004	4.3495	0.00036363	ALDA_STAAM	88
SA564-ΔccpA, TSB-dex - SA564-ΔccpA, TSB	0.184052	0.126004	1.46068	0.828352	ALDA_STAAM	88
SA564-ΔccpA, TSB-dex - SA564-ΔhptRS/ccpA, TSB	-0.0875833	0.126004	-0.695083	0.997148	ALDA_STAAM	88
SA564-ΔhptRS/ccpA, TSB-dex - SA564-ΔhptRS, TSB	0.798038	0.126004	6.33342	6.70644e-09	ALDA_STAAM	88
SA564-ΔhptRS/ccpA, TSB-dex - SA564, TSB	0.76291	0.126004	6.05464	3.9323e-08	ALDA_STAAM	88
SA564-ΔhptRS/ccpA, TSB-dex - SA564-ΔccpA, TSB	0.398906	0.126004	3.16582	0.0332693	ALDA_STAAM	88
SA564-ΔhptRS/ccpA, TSB-dex - SA564-ΔhptRS/ccpA, TSB	0.127271	0.126004	1.01006	0.973106	ALDA_STAAM	88
SA564-ΔhptRS, TSB - SA564, TSB	-0.0351273	0.126004	-0.278779	0.999994	ALDA_STAAM	88
SA564-ΔhptRS, TSB - SA564-ΔccpA, TSB	-0.399131	0.126004	-3.1676	0.0330854	ALDA_STAAM	88
SA564-ΔhptRS, TSB - SA564-ΔhptRS/ccpA, TSB	-0.670766	0.126004	-5.32336	2.82648e-06	ALDA_STAAM	88
SA564, TSB - SA564-ΔccpA, TSB	-0.364004	0.126004	-2.88882	0.0748024	ALDA_STAAM	88
SA564, TSB - SA564-ΔhptRS/ccpA, TSB	-0.635639	0.126004	-5.04459	1.25341e-05	ALDA_STAAM	88
SA564-ΔccpA, TSB - SA564-ΔhptRS/ccpA, TSB	-0.271635	0.126004	-2.15576	0.378976	ALDA_STAAM	88
SA564-ΔhptRS, TSB-dex - SA564, TSB-dex	0.0277596	0.0712914	0.389382	0.999937	ALF1_STAAM	101
SA564-ΔhptRS, TSB-dex - SA564-ΔccpA, TSB-dex	0.223068	0.0712914	3.12896	0.037273	ALF1_STAAM	101
SA564-ΔhptRS, TSB-dex - SA564-ΔhptRS/ccpA, TSB-dex	0.101517	0.0712914	1.42398	0.846435	ALF1_STAAM	101
SA564-ΔhptRS, TSB-dex - SA564-ΔhptRS, TSB	0.222027	0.0712914	3.11436	0.0389702	ALF1_STAAM	101
SA564-ΔhptRS, TSB-dex - SA564, TSB	0.185784	0.0712914	2.60598	0.153561	ALF1_STAAM	101
SA564-ΔhptRS, TSB-dex - SA564-ΔccpA, TSB	0.30129	0.0712914	4.22618	0.000626815	ALF1_STAAM	101
SA564-ΔhptRS, TSB-dex - SA564-ΔhptRS/ccpA, TSB	0.208375	0.0712914	2.92286	0.0680891	ALF1_STAAM	101
SA564, TSB-dex - SA564-ΔccpA, TSB-dex	0.195308	0.0712914	2.73958	0.110876	ALF1_STAAM	101
SA564, TSB-dex - SA564-ΔhptRS/ccpA, TSB-dex	0.0737577	0.0712914	1.03459	0.969251	ALF1_STAAM	101
SA564, TSB-dex - SA564-ΔhptRS, TSB	0.194267	0.0712914	2.72497	0.115036	ALF1_STAAM	101
SA564, TSB-dex - SA564, TSB	0.158025	0.0712914	2.2166	0.341533	ALF1_STAAM	101
SA564, TSB-dex - SA564-ΔccpA, TSB	0.273531	0.0712914	3.8368	0.00313578	ALF1_STAAM	101
SA564, TSB-dex - SA564-ΔhptRS/ccpA, TSB	0.180615	0.0712914	2.53347	0.18129	ALF1_STAAM	101
SA564-ΔccpA, TSB-dex - SA564-ΔhptRS/ccpA, TSB-dex	-0.121551	0.0712914	-1.70498	0.684088	ALF1_STAAM	101
SA564-ΔccpA, TSB-dex - SA564-ΔhptRS, TSB	-0.00104095	0.0712914	-0.0146014	1	ALF1_STAAM	101
SA564-ΔccpA, TSB-dex - SA564, TSB	-0.0372835	0.0712914	-0.522974	0.999548	ALF1_STAAM	101
SA564-ΔccpA, TSB-dex - SA564-ΔccpA, TSB	0.0782225	0.0712914	1.09722	0.957601	ALF1_STAAM	101
SA564-ΔccpA, TSB-dex - SA564-ΔhptRS/ccpA, TSB	-0.0146933	0.0712914	-0.206102	0.999999	ALF1_STAAM	101
SA564-ΔhptRS/ccpA, TSB-dex - SA564-ΔhptRS, TSB	0.12051	0.0712914	1.69038	0.693648	ALF1_STAAM	101
SA564-ΔhptRS/ccpA, TSB-dex - SA564, TSB	0.0842671	0.0712914	1.18201	0.937249	ALF1_STAAM	101
SA564-ΔhptRS/ccpA, TSB-dex - SA564-ΔccpA, TSB	0.199773	0.0712914	2.8022	0.0943513	ALF1_STAAM	101
SA564-ΔhptRS/ccpA, TSB-dex - SA564-ΔhptRS/ccpA, TSB	0.106857	0.0712914	1.49888	0.808407	ALF1_STAAM	101
SA564-ΔhptRS, TSB - SA564, TSB	-0.0362426	0.0712914	-0.508372	0.999625	ALF1_STAAM	101
SA564-ΔhptRS, TSB - SA564-ΔccpA, TSB	0.0792635	0.0712914	1.11182	0.954487	ALF1_STAAM	101
SA564-ΔhptRS, TSB - SA564-ΔhptRS/ccpA, TSB	-0.0136523	0.0712914	-0.1915	1	ALF1_STAAM	101
SA564, TSB - SA564-ΔccpA, TSB	0.115506	0.0712914	1.6202	0.738215	ALF1_STAAM	101
SA564, TSB - SA564-ΔhptRS/ccpA, TSB	0.0225903	0.0712914	0.316872	0.999985	ALF1_STAAM	101
SA564-ΔccpA, TSB - SA564-ΔhptRS/ccpA, TSB	-0.0929158	0.0712914	-1.30332	0.897961	ALF1_STAAM	101
SA564-ΔhptRS, TSB-dex - SA564, TSB-dex	0.0185979	0.0881193	0.211053	0.999999	ALF2_STAAM	59
SA564-ΔhptRS, TSB-dex - SA564-ΔccpA, TSB-dex	0.389774	0.0881193	4.42326	0.000260531	ALF2_STAAM	59
SA564-ΔhptRS, TSB-dex - SA564-ΔhptRS/ccpA, TSB-dex	0.444295	0.0881193	5.04197	1.27056e-05	ALF2_STAAM	59
SA564-ΔhptRS, TSB-dex - SA564-ΔhptRS, TSB	0.219816	0.0881193	2.49453	0.197565	ALF2_STAAM	59
SA564-ΔhptRS, TSB-dex - SA564, TSB	0.219867	0.0881193	2.49511	0.197316	ALF2_STAAM	59
SA564-ΔhptRS, TSB-dex - SA564-ΔccpA, TSB	0.503344	0.0881193	5.71207	3.11196e-07	ALF2_STAAM	59
SA564-ΔhptRS, TSB-dex - SA564-ΔhptRS/ccpA, TSB	0.515165	0.0881193	5.84622	1.40353e-07	ALF2_STAAM	59
SA564, TSB-dex - SA564-ΔccpA, TSB-dex	0.371177	0.0881193	4.2122	0.000666028	ALF2_STAAM	59
SA564, TSB-dex - SA564-ΔhptRS/ccpA, TSB-dex	0.425697	0.0881193	4.83092	3.72174e-05	ALF2_STAAM	59
SA564, TSB-dex - SA564-ΔhptRS, TSB	0.201219	0.0881193	2.28348	0.302623	ALF2_STAAM	59
SA564, TSB-dex - SA564, TSB	0.20127	0.0881193	2.28406	0.302298	ALF2_STAAM	59
SA564, TSB-dex - SA564-ΔccpA, TSB	0.484746	0.0881193	5.50101	1.05053e-06	ALF2_STAAM	59
SA564, TSB-dex - SA564-ΔhptRS/ccpA, TSB	0.496567	0.0881193	5.63517	4.87281e-07	ALF2_STAAM	59
SA564-ΔccpA, TSB-dex - SA564-ΔhptRS/ccpA, TSB-dex	0.0545209	0.0881193	0.618717	0.998644	ALF2_STAAM	59
SA564-ΔccpA, TSB-dex - SA564-ΔhptRS, TSB	-0.169958	0.0881193	-1.92872	0.530907	ALF2_STAAM	59
SA564-ΔccpA, TSB-dex - SA564, TSB	-0.169907	0.0881193	-1.92815	0.531307	ALF2_STAAM	59
SA564-ΔccpA, TSB-dex - SA564-ΔccpA, TSB	0.113569	0.0881193	1.28881	0.903319	ALF2_STAAM	59
SA564-ΔccpA, TSB-dex - SA564-ΔhptRS/ccpA, TSB	0.125391	0.0881193	1.42296	0.846919	ALF2_STAAM	59
SA564-ΔhptRS/ccpA, TSB-dex - SA564-ΔhptRS, TSB	-0.224479	0.0881193	-2.54744	0.17569	ALF2_STAAM	59
SA564-ΔhptRS/ccpA, TSB-dex - SA564, TSB	-0.224428	0.0881193	-2.54686	0.175919	ALF2_STAAM	59
SA564-ΔhptRS/ccpA, TSB-dex - SA564-ΔccpA, TSB	0.0590482	0.0881193	0.670094	0.997739	ALF2_STAAM	59
SA564-ΔhptRS/ccpA, TSB-dex - SA564-ΔhptRS/ccpA, TSB	0.0708697	0.0881193	0.804246	0.992941	ALF2_STAAM	59
SA564-ΔhptRS, TSB - SA564, TSB	5.09022e-05	0.0881193	0.000577651	1	ALF2_STAAM	59
SA564-ΔhptRS, TSB - SA564-ΔccpA, TSB	0.283527	0.0881193	3.21754	0.0282829	ALF2_STAAM	59
SA564-ΔhptRS, TSB - SA564-ΔhptRS/ccpA, TSB	0.295348	0.0881193	3.35169	0.0182704	ALF2_STAAM	59
SA564, TSB - SA564-ΔccpA, TSB	0.283476	0.0881193	3.21696	0.0283348	ALF2_STAAM	59
SA564, TSB - SA564-ΔhptRS/ccpA, TSB	0.295298	0.0881193	3.35111	0.0183057	ALF2_STAAM	59
SA564-ΔccpA, TSB - SA564-ΔhptRS/ccpA, TSB	0.0118214	0.0881193	0.134152	1	ALF2_STAAM	59
SA564-ΔhptRS, TSB-dex - SA564, TSB-dex	-0.21128	0.154463	-1.36783	0.871952	APT_STAAM	1
SA564-ΔhptRS, TSB-dex - SA564-ΔccpA, TSB-dex	0.20944	0.154463	1.35592	0.877024	APT_STAAM	1
SA564-ΔhptRS, TSB-dex - SA564-ΔhptRS/ccpA, TSB-dex	0.374512	0.154463	2.4246	0.229246	APT_STAAM	1
SA564-ΔhptRS, TSB-dex - SA564-ΔhptRS, TSB	-0.24959	0.154463	-1.61585	0.740889	APT_STAAM	1
SA564-ΔhptRS, TSB-dex - SA564, TSB	-0.1077	0.154463	-0.697253	0.997091	APT_STAAM	1
SA564-ΔhptRS, TSB-dex - SA564-ΔccpA, TSB	-0.071991	0.154463	-0.466071	0.99979	APT_STAAM	1
SA564-ΔhptRS, TSB-dex - SA564-ΔhptRS/ccpA, TSB	0.356316	0.154463	2.3068	0.289656	APT_STAAM	1
SA564, TSB-dex - SA564-ΔccpA, TSB-dex	0.420719	0.154463	2.72375	0.115391	APT_STAAM	1
SA564, TSB-dex - SA564-ΔhptRS/ccpA, TSB-dex	0.585792	0.154463	3.79243	0.00372675	APT_STAAM	1
SA564, TSB-dex - SA564-ΔhptRS, TSB	-0.0383101	0.154463	-0.24802	0.999997	APT_STAAM	1
SA564, TSB-dex - SA564, TSB	0.10358	0.154463	0.670577	0.997728	APT_STAAM	1
SA564, TSB-dex - SA564-ΔccpA, TSB	0.139289	0.154463	0.901759	0.985988	APT_STAAM	1
SA564, TSB-dex - SA564-ΔhptRS/ccpA, TSB	0.567596	0.154463	3.67463	0.00582966	APT_STAAM	1
SA564-ΔccpA, TSB-dex - SA564-ΔhptRS/ccpA, TSB-dex	0.165072	0.154463	1.06868	0.963246	APT_STAAM	1
SA564-ΔccpA, TSB-dex - SA564-ΔhptRS, TSB	-0.459029	0.154463	-2.97177	0.0593193	APT_STAAM	1
SA564-ΔccpA, TSB-dex - SA564, TSB	-0.31714	0.154463	-2.05317	0.445775	APT_STAAM	1
SA564-ΔccpA, TSB-dex - SA564-ΔccpA, TSB	-0.281431	0.154463	-1.82199	0.604966	APT_STAAM	1
SA564-ΔccpA, TSB-dex - SA564-ΔhptRS/ccpA, TSB	0.146876	0.154463	0.95088	0.980921	APT_STAAM	1
SA564-ΔhptRS/ccpA, TSB-dex - SA564-ΔhptRS, TSB	-0.624102	0.154463	-4.04045	0.00137962	APT_STAAM	1
SA564-ΔhptRS/ccpA, TSB-dex - SA564, TSB	-0.482212	0.154463	-3.12185	0.0380909	APT_STAAM	1
SA564-ΔhptRS/ccpA, TSB-dex - SA564-ΔccpA, TSB	-0.446503	0.154463	-2.89067	0.0744247	APT_STAAM	1
SA564-ΔhptRS/ccpA, TSB-dex - SA564-ΔhptRS/ccpA, TSB	-0.0181962	0.154463	-0.117803	1	APT_STAAM	1
SA564-ΔhptRS, TSB - SA564, TSB	0.14189	0.154463	0.918598	0.984384	APT_STAAM	1
SA564-ΔhptRS, TSB - SA564-ΔccpA, TSB	0.177599	0.154463	1.14978	0.945641	APT_STAAM	1
SA564-ΔhptRS, TSB - SA564-ΔhptRS/ccpA, TSB	0.605906	0.154463	3.92265	0.00223098	APT_STAAM	1
SA564, TSB - SA564-ΔccpA, TSB	0.0357092	0.154463	0.231182	0.999998	APT_STAAM	1
SA564, TSB - SA564-ΔhptRS/ccpA, TSB	0.464016	0.154463	3.00405	0.0540642	APT_STAAM	1
SA564-ΔccpA, TSB - SA564-ΔhptRS/ccpA, TSB	0.428307	0.154463	2.77287	0.10183	APT_STAAM	1
SA564-ΔhptRS, TSB-dex - SA564, TSB-dex	-0.0241334	0.248584	-0.0970835	1	ARCA_STAAM	2
SA564-ΔhptRS, TSB-dex - SA564-ΔccpA, TSB-dex	-0.639097	0.248584	-2.57095	0.166547	ARCA_STAAM	2
SA564-ΔhptRS, TSB-dex - SA564-ΔhptRS/ccpA, TSB-dex	-0.56265	0.248584	-2.26342	0.314032	ARCA_STAAM	2
SA564-ΔhptRS, TSB-dex - SA564-ΔhptRS, TSB	-0.349775	0.248584	-1.40707	0.854397	ARCA_STAAM	2
SA564-ΔhptRS, TSB-dex - SA564, TSB	-0.334734	0.248584	-1.34656	0.880922	ARCA_STAAM	2
SA564-ΔhptRS, TSB-dex - SA564-ΔccpA, TSB	-0.743335	0.248584	-2.99027	0.0562572	ARCA_STAAM	2
SA564-ΔhptRS, TSB-dex - SA564-ΔhptRS/ccpA, TSB	-0.723819	0.248584	-2.91176	0.0702204	ARCA_STAAM	2
SA564, TSB-dex - SA564-ΔccpA, TSB-dex	-0.614963	0.248584	-2.47386	0.2066	ARCA_STAAM	2
SA564, TSB-dex - SA564-ΔhptRS/ccpA, TSB-dex	-0.538517	0.248584	-2.16633	0.372341	ARCA_STAAM	2
SA564, TSB-dex - SA564-ΔhptRS, TSB	-0.325641	0.248584	-1.30998	0.895442	ARCA_STAAM	2
SA564, TSB-dex - SA564, TSB	-0.310601	0.248584	-1.24948	0.916934	ARCA_STAAM	2
SA564, TSB-dex - SA564-ΔccpA, TSB	-0.719201	0.248584	-2.89319	0.0739123	ARCA_STAAM	2
SA564, TSB-dex - SA564-ΔhptRS/ccpA, TSB	-0.699686	0.248584	-2.81468	0.0913064	ARCA_STAAM	2
SA564-ΔccpA, TSB-dex - SA564-ΔhptRS/ccpA, TSB-dex	0.0764467	0.248584	0.307528	0.999988	ARCA_STAAM	2
SA564-ΔccpA, TSB-dex - SA564-ΔhptRS, TSB	0.289322	0.248584	1.16388	0.942071	ARCA_STAAM	2
SA564-ΔccpA, TSB-dex - SA564, TSB	0.304363	0.248584	1.22438	0.924933	ARCA_STAAM	2
SA564-ΔccpA, TSB-dex - SA564-ΔccpA, TSB	-0.104238	0.248584	-0.419326	0.999897	ARCA_STAAM	2
SA564-ΔccpA, TSB-dex - SA564-ΔhptRS/ccpA, TSB	-0.0847222	0.248584	-0.340819	0.999975	ARCA_STAAM	2
SA564-ΔhptRS/ccpA, TSB-dex - SA564-ΔhptRS, TSB	0.212875	0.248584	0.856351	0.989686	ARCA_STAAM	2
SA564-ΔhptRS/ccpA, TSB-dex - SA564, TSB	0.227916	0.248584	0.916856	0.984556	ARCA_STAAM	2
SA564-ΔhptRS/ccpA, TSB-dex - SA564-ΔccpA, TSB	-0.180685	0.248584	-0.726854	0.996222	ARCA_STAAM	2
SA564-ΔhptRS/ccpA, TSB-dex - SA564-ΔhptRS/ccpA, TSB	-0.161169	0.248584	-0.648347	0.998168	ARCA_STAAM	2
SA564-ΔhptRS, TSB - SA564, TSB	0.0150407	0.248584	0.0605054	1	ARCA_STAAM	2
SA564-ΔhptRS, TSB - SA564-ΔccpA, TSB	-0.39356	0.248584	-1.58321	0.76063	ARCA_STAAM	2
SA564-ΔhptRS, TSB - SA564-ΔhptRS/ccpA, TSB	-0.374044	0.248584	-1.5047	0.805272	ARCA_STAAM	2
SA564, TSB - SA564-ΔccpA, TSB	-0.408601	0.248584	-1.64371	0.72356	ARCA_STAAM	2
SA564, TSB - SA564-ΔhptRS/ccpA, TSB	-0.389085	0.248584	-1.5652	0.771235	ARCA_STAAM	2
SA564-ΔccpA, TSB - SA564-ΔhptRS/ccpA, TSB	0.0195157	0.248584	0.0785074	1	ARCA_STAAM	2
SA564-ΔhptRS, TSB-dex - SA564, TSB-dex	0.0176781	0.305826	0.0578046	1	ARCC1_STAAM	5
SA564-ΔhptRS, TSB-dex - SA564-ΔccpA, TSB-dex	-0.162242	0.305826	-0.530505	0.999503	ARCC1_STAAM	5
SA564-ΔhptRS, TSB-dex - SA564-ΔhptRS/ccpA, TSB-dex	-0.00322113	0.305826	-0.0105326	1	ARCC1_STAAM	5
SA564-ΔhptRS, TSB-dex - SA564-ΔhptRS, TSB	0.00263101	0.305826	0.00860298	1	ARCC1_STAAM	5
SA564-ΔhptRS, TSB-dex - SA564, TSB	-0.0296137	0.305826	-0.0968318	1	ARCC1_STAAM	5
SA564-ΔhptRS, TSB-dex - SA564-ΔccpA, TSB	0.0468965	0.305826	0.153344	1	ARCC1_STAAM	5
SA564-ΔhptRS, TSB-dex - SA564-ΔhptRS/ccpA, TSB	0.150887	0.305826	0.493375	0.999693	ARCC1_STAAM	5
SA564, TSB-dex - SA564-ΔccpA, TSB-dex	-0.17992	0.305826	-0.58831	0.999022	ARCC1_STAAM	5
SA564, TSB-dex - SA564-ΔhptRS/ccpA, TSB-dex	-0.0208993	0.305826	-0.0683371	1	ARCC1_STAAM	5
SA564, TSB-dex - SA564-ΔhptRS, TSB	-0.0150471	0.305826	-0.0492016	1	ARCC1_STAAM	5
SA564, TSB-dex - SA564, TSB	-0.0472918	0.305826	-0.154636	1	ARCC1_STAAM	5
SA564, TSB-dex - SA564-ΔccpA, TSB	0.0292184	0.305826	0.0955393	1	ARCC1_STAAM	5
SA564, TSB-dex - SA564-ΔhptRS/ccpA, TSB	0.133209	0.305826	0.43557	0.999867	ARCC1_STAAM	5
SA564-ΔccpA, TSB-dex - SA564-ΔhptRS/ccpA, TSB-dex	0.159021	0.305826	0.519973	0.999565	ARCC1_STAAM	5
SA564-ΔccpA, TSB-dex - SA564-ΔhptRS, TSB	0.164873	0.305826	0.539108	0.999448	ARCC1_STAAM	5
SA564-ΔccpA, TSB-dex - SA564, TSB	0.132629	0.305826	0.433674	0.99987	ARCC1_STAAM	5
SA564-ΔccpA, TSB-dex - SA564-ΔccpA, TSB	0.209139	0.305826	0.683849	0.997427	ARCC1_STAAM	5
SA564-ΔccpA, TSB-dex - SA564-ΔhptRS/ccpA, TSB	0.313129	0.305826	1.02388	0.970981	ARCC1_STAAM	5
SA564-ΔhptRS/ccpA, TSB-dex - SA564-ΔhptRS, TSB	0.00585214	0.305826	0.0191355	1	ARCC1_STAAM	5
SA564-ΔhptRS/ccpA, TSB-dex - SA564, TSB	-0.0263925	0.305826	-0.0862992	1	ARCC1_STAAM	5
SA564-ΔhptRS/ccpA, TSB-dex - SA564-ΔccpA, TSB	0.0501176	0.305826	0.163876	1	ARCC1_STAAM	5
SA564-ΔhptRS/ccpA, TSB-dex - SA564-ΔhptRS/ccpA, TSB	0.154108	0.305826	0.503907	0.999647	ARCC1_STAAM	5
SA564-ΔhptRS, TSB - SA564, TSB	-0.0322447	0.305826	-0.105435	1	ARCC1_STAAM	5
SA564-ΔhptRS, TSB - SA564-ΔccpA, TSB	0.0442655	0.305826	0.144741	1	ARCC1_STAAM	5
SA564-ΔhptRS, TSB - SA564-ΔhptRS/ccpA, TSB	0.148256	0.305826	0.484772	0.999727	ARCC1_STAAM	5
SA564, TSB - SA564-ΔccpA, TSB	0.0765102	0.305826	0.250176	0.999997	ARCC1_STAAM	5
SA564, TSB - SA564-ΔhptRS/ccpA, TSB	0.1805	0.305826	0.590207	0.999001	ARCC1_STAAM	5
SA564-ΔccpA, TSB - SA564-ΔhptRS/ccpA, TSB	0.10399	0.305826	0.340031	0.999975	ARCC1_STAAM	5
SA564-ΔhptRS, TSB-dex - SA564, TSB-dex	0.0423888	0.167262	0.253428	0.999997	ARGI_STAAM	13
SA564-ΔhptRS, TSB-dex - SA564-ΔccpA, TSB-dex	-0.152483	0.167262	-0.911644	0.985062	ARGI_STAAM	13
SA564-ΔhptRS, TSB-dex - SA564-ΔhptRS/ccpA, TSB-dex	-0.0638302	0.167262	-0.381618	0.999945	ARGI_STAAM	13
SA564-ΔhptRS, TSB-dex - SA564-ΔhptRS, TSB	-0.0619153	0.167262	-0.37017	0.999956	ARGI_STAAM	13
SA564-ΔhptRS, TSB-dex - SA564, TSB	-0.106358	0.167262	-0.635875	0.998383	ARGI_STAAM	13
SA564-ΔhptRS, TSB-dex - SA564-ΔccpA, TSB	-0.168516	0.167262	-1.0075	0.973486	ARGI_STAAM	13
SA564-ΔhptRS, TSB-dex - SA564-ΔhptRS/ccpA, TSB	-0.154195	0.167262	-0.921875	0.984056	ARGI_STAAM	13
SA564, TSB-dex - SA564-ΔccpA, TSB-dex	-0.194872	0.167262	-1.16507	0.941762	ARGI_STAAM	13
SA564, TSB-dex - SA564-ΔhptRS/ccpA, TSB-dex	-0.106219	0.167262	-0.635046	0.998396	ARGI_STAAM	13
SA564, TSB-dex - SA564-ΔhptRS, TSB	-0.104304	0.167262	-0.623597	0.998573	ARGI_STAAM	13
SA564, TSB-dex - SA564, TSB	-0.148746	0.167262	-0.889303	0.98709	ARGI_STAAM	13
SA564, TSB-dex - SA564-ΔccpA, TSB	-0.210905	0.167262	-1.26093	0.913108	ARGI_STAAM	13
SA564, TSB-dex - SA564-ΔhptRS/ccpA, TSB	-0.196583	0.167262	-1.1753	0.939063	ARGI_STAAM	13
SA564-ΔccpA, TSB-dex - SA564-ΔhptRS/ccpA, TSB-dex	0.0886531	0.167262	0.530025	0.999506	ARGI_STAAM	13
SA564-ΔccpA, TSB-dex - SA564-ΔhptRS, TSB	0.090568	0.167262	0.541474	0.999432	ARGI_STAAM	13
SA564-ΔccpA, TSB-dex - SA564, TSB	0.0461256	0.167262	0.275769	0.999994	ARGI_STAAM	13
SA564-ΔccpA, TSB-dex - SA564-ΔccpA, TSB	-0.0160327	0.167262	-0.0958539	1	ARGI_STAAM	13
SA564-ΔccpA, TSB-dex - SA564-ΔhptRS/ccpA, TSB	-0.00171134	0.167262	-0.0102315	1	ARGI_STAAM	13
SA564-ΔhptRS/ccpA, TSB-dex - SA564-ΔhptRS, TSB	0.00191488	0.167262	0.0114484	1	ARGI_STAAM	13
SA564-ΔhptRS/ccpA, TSB-dex - SA564, TSB	-0.0425275	0.167262	-0.254257	0.999997	ARGI_STAAM	13
SA564-ΔhptRS/ccpA, TSB-dex - SA564-ΔccpA, TSB	-0.104686	0.167262	-0.625879	0.998539	ARGI_STAAM	13
SA564-ΔhptRS/ccpA, TSB-dex - SA564-ΔhptRS/ccpA, TSB	-0.0903644	0.167262	-0.540257	0.99944	ARGI_STAAM	13
SA564-ΔhptRS, TSB - SA564, TSB	-0.0444424	0.167262	-0.265705	0.999995	ARGI_STAAM	13
SA564-ΔhptRS, TSB - SA564-ΔccpA, TSB	-0.106601	0.167262	-0.637328	0.998359	ARGI_STAAM	13
SA564-ΔhptRS, TSB - SA564-ΔhptRS/ccpA, TSB	-0.0922793	0.167262	-0.551705	0.999357	ARGI_STAAM	13
SA564, TSB - SA564-ΔccpA, TSB	-0.0621583	0.167262	-0.371623	0.999954	ARGI_STAAM	13
SA564, TSB - SA564-ΔhptRS/ccpA, TSB	-0.0478369	0.167262	-0.286	0.999992	ARGI_STAAM	13
SA564-ΔccpA, TSB - SA564-ΔhptRS/ccpA, TSB	0.0143214	0.167262	0.0856225	1	ARGI_STAAM	13
SA564-ΔhptRS, TSB-dex - SA564, TSB-dex	-0.000322013	0.29589	-0.00108829	1	ARGR_STAAM	2
SA564-ΔhptRS, TSB-dex - SA564-ΔccpA, TSB-dex	0.0594955	0.29589	0.201073	0.999999	ARGR_STAAM	2
SA564-ΔhptRS, TSB-dex - SA564-ΔhptRS/ccpA, TSB-dex	-0.0285426	0.29589	-0.0964635	1	ARGR_STAAM	2
SA564-ΔhptRS, TSB-dex - SA564-ΔhptRS, TSB	0.0495078	0.29589	0.167318	1	ARGR_STAAM	2
SA564-ΔhptRS, TSB-dex - SA564, TSB	-0.00238148	0.29589	-0.00804854	1	ARGR_STAAM	2
SA564-ΔhptRS, TSB-dex - SA564-ΔccpA, TSB	0.0418899	0.29589	0.141572	1	ARGR_STAAM	2
SA564-ΔhptRS, TSB-dex - SA564-ΔhptRS/ccpA, TSB	-0.00647915	0.29589	-0.0218972	1	ARGR_STAAM	2
SA564, TSB-dex - SA564-ΔccpA, TSB-dex	0.0598175	0.29589	0.202161	0.999999	ARGR_STAAM	2
SA564, TSB-dex - SA564-ΔhptRS/ccpA, TSB-dex	-0.0282206	0.29589	-0.0953752	1	ARGR_STAAM	2
SA564, TSB-dex - SA564-ΔhptRS, TSB	0.0498298	0.29589	0.168407	1	ARGR_STAAM	2
SA564, TSB-dex - SA564, TSB	-0.00205947	0.29589	-0.00696026	1	ARGR_STAAM	2
SA564, TSB-dex - SA564-ΔccpA, TSB	0.0422119	0.29589	0.142661	1	ARGR_STAAM	2
SA564, TSB-dex - SA564-ΔhptRS/ccpA, TSB	-0.00615714	0.29589	-0.0208089	1	ARGR_STAAM	2
SA564-ΔccpA, TSB-dex - SA564-ΔhptRS/ccpA, TSB-dex	-0.088038	0.29589	-0.297536	0.99999	ARGR_STAAM	2
SA564-ΔccpA, TSB-dex - SA564-ΔhptRS, TSB	-0.00998763	0.29589	-0.0337545	1	ARGR_STAAM	2
SA564-ΔccpA, TSB-dex - SA564, TSB	-0.0618769	0.29589	-0.209121	0.999999	ARGR_STAAM	2
SA564-ΔccpA, TSB-dex - SA564-ΔccpA, TSB	-0.0176056	0.29589	-0.0595004	1	ARGR_STAAM	2
SA564-ΔccpA, TSB-dex - SA564-ΔhptRS/ccpA, TSB	-0.0659746	0.29589	-0.22297	0.999999	ARGR_STAAM	2
SA564-ΔhptRS/ccpA, TSB-dex - SA564-ΔhptRS, TSB	0.0780504	0.29589	0.263782	0.999996	ARGR_STAAM	2
SA564-ΔhptRS/ccpA, TSB-dex - SA564, TSB	0.0261611	0.29589	0.0884149	1	ARGR_STAAM	2
SA564-ΔhptRS/ccpA, TSB-dex - SA564-ΔccpA, TSB	0.0704325	0.29589	0.238036	0.999998	ARGR_STAAM	2
SA564-ΔhptRS/ccpA, TSB-dex - SA564-ΔhptRS/ccpA, TSB	0.0220634	0.29589	0.0745663	1	ARGR_STAAM	2
SA564-ΔhptRS, TSB - SA564, TSB	-0.0518893	0.29589	-0.175367	1	ARGR_STAAM	2
SA564-ΔhptRS, TSB - SA564-ΔccpA, TSB	-0.00761795	0.29589	-0.0257459	1	ARGR_STAAM	2
SA564-ΔhptRS, TSB - SA564-ΔhptRS/ccpA, TSB	-0.055987	0.29589	-0.189215	1	ARGR_STAAM	2
SA564, TSB - SA564-ΔccpA, TSB	0.0442714	0.29589	0.149621	1	ARGR_STAAM	2
SA564, TSB - SA564-ΔhptRS/ccpA, TSB	-0.00409767	0.29589	-0.0138486	1	ARGR_STAAM	2
SA564-ΔccpA, TSB - SA564-ΔhptRS/ccpA, TSB	-0.048369	0.29589	-0.16347	1	ARGR_STAAM	2
SA564-ΔhptRS, TSB-dex - SA564, TSB-dex	0.00549787	0.083512	0.0658333	1	ARLR_STAAM	1
SA564-ΔhptRS, TSB-dex - SA564-ΔccpA, TSB-dex	0.191771	0.083512	2.29633	0.295438	ARLR_STAAM	1
SA564-ΔhptRS, TSB-dex - SA564-ΔhptRS/ccpA, TSB-dex	0.242157	0.083512	2.89967	0.0726073	ARLR_STAAM	1
SA564-ΔhptRS, TSB-dex - SA564-ΔhptRS, TSB	-0.0599445	0.083512	-0.717795	0.996508	ARLR_STAAM	1
SA564-ΔhptRS, TSB-dex - SA564, TSB	0.0850683	0.083512	1.01864	0.971801	ARLR_STAAM	1
SA564-ΔhptRS, TSB-dex - SA564-ΔccpA, TSB	-0.0494359	0.083512	-0.591962	0.998982	ARLR_STAAM	1
SA564-ΔhptRS, TSB-dex - SA564-ΔhptRS/ccpA, TSB	-0.00468537	0.083512	-0.0561041	1	ARLR_STAAM	1
SA564, TSB-dex - SA564-ΔccpA, TSB-dex	0.186273	0.083512	2.23049	0.333248	ARLR_STAAM	1
SA564, TSB-dex - SA564-ΔhptRS/ccpA, TSB-dex	0.236659	0.083512	2.83383	0.0867862	ARLR_STAAM	1
SA564, TSB-dex - SA564-ΔhptRS, TSB	-0.0654423	0.083512	-0.783628	0.993978	ARLR_STAAM	1
SA564, TSB-dex - SA564, TSB	0.0795705	0.083512	0.952803	0.980698	ARLR_STAAM	1
SA564, TSB-dex - SA564-ΔccpA, TSB	-0.0549338	0.083512	-0.657795	0.997991	ARLR_STAAM	1
SA564, TSB-dex - SA564-ΔhptRS/ccpA, TSB	-0.0101832	0.083512	-0.121937	1	ARLR_STAAM	1
SA564-ΔccpA, TSB-dex - SA564-ΔhptRS/ccpA, TSB-dex	0.0503859	0.083512	0.603338	0.998848	ARLR_STAAM	1
SA564-ΔccpA, TSB-dex - SA564-ΔhptRS, TSB	-0.251715	0.083512	-3.01412	0.0525068	ARLR_STAAM	1
SA564-ΔccpA, TSB-dex - SA564, TSB	-0.106702	0.083512	-1.27769	0.907303	ARLR_STAAM	1
SA564-ΔccpA, TSB-dex - SA564-ΔccpA, TSB	-0.241207	0.083512	-2.88829	0.0749119	ARLR_STAAM	1
SA564-ΔccpA, TSB-dex - SA564-ΔhptRS/ccpA, TSB	-0.196456	0.083512	-2.35243	0.265226	ARLR_STAAM	1
SA564-ΔhptRS/ccpA, TSB-dex - SA564-ΔhptRS, TSB	-0.302101	0.083512	-3.61746	0.00720124	ARLR_STAAM	1
SA564-ΔhptRS/ccpA, TSB-dex - SA564, TSB	-0.157088	0.083512	-1.88103	0.564046	ARLR_STAAM	1
SA564-ΔhptRS/ccpA, TSB-dex - SA564-ΔccpA, TSB	-0.291593	0.083512	-3.49163	0.0113101	ARLR_STAAM	1
SA564-ΔhptRS/ccpA, TSB-dex - SA564-ΔhptRS/ccpA, TSB	-0.246842	0.083512	-2.95577	0.0620778	ARLR_STAAM	1
SA564-ΔhptRS, TSB - SA564, TSB	0.145013	0.083512	1.73643	0.663218	ARLR_STAAM	1
SA564-ΔhptRS, TSB - SA564-ΔccpA, TSB	0.0105085	0.083512	0.125833	1	ARLR_STAAM	1
SA564-ΔhptRS, TSB - SA564-ΔhptRS/ccpA, TSB	0.0552591	0.083512	0.661691	0.997913	ARLR_STAAM	1
SA564, TSB - SA564-ΔccpA, TSB	-0.134504	0.083512	-1.6106	0.744108	ARLR_STAAM	1
SA564, TSB - SA564-ΔhptRS/ccpA, TSB	-0.0897537	0.083512	-1.07474	0.962096	ARLR_STAAM	1
SA564-ΔccpA, TSB - SA564-ΔhptRS/ccpA, TSB	0.0447506	0.083512	0.535858	0.999469	ARLR_STAAM	1
SA564-ΔhptRS, TSB-dex - SA564, TSB-dex	-0.00820563	0.182906	-0.0448626	1	ARLY_STAAM	1
SA564-ΔhptRS, TSB-dex - SA564-ΔccpA, TSB-dex	0.670563	0.182906	3.66617	0.00601624	ARLY_STAAM	1
SA564-ΔhptRS, TSB-dex - SA564-ΔhptRS/ccpA, TSB-dex	-0.225545	0.182906	-1.23312	0.922209	ARLY_STAAM	1
SA564-ΔhptRS, TSB-dex - SA564-ΔhptRS, TSB	0.325691	0.182906	1.78065	0.633332	ARLY_STAAM	1
SA564-ΔhptRS, TSB-dex - SA564, TSB	0.438623	0.182906	2.39808	0.242083	ARLY_STAAM	1
SA564-ΔhptRS, TSB-dex - SA564-ΔccpA, TSB	0.857338	0.182906	4.68732	7.53339e-05	ARLY_STAAM	1
SA564-ΔhptRS, TSB-dex - SA564-ΔhptRS/ccpA, TSB	-0.0216662	0.182906	-0.118456	1	ARLY_STAAM	1
SA564, TSB-dex - SA564-ΔccpA, TSB-dex	0.678769	0.182906	3.71103	0.00508559	ARLY_STAAM	1
SA564, TSB-dex - SA564-ΔhptRS/ccpA, TSB-dex	-0.217339	0.182906	-1.18826	0.935526	ARLY_STAAM	1
SA564, TSB-dex - SA564-ΔhptRS, TSB	0.333897	0.182906	1.82551	0.602533	ARLY_STAAM	1
SA564, TSB-dex - SA564, TSB	0.446828	0.182906	2.44294	0.22063	ARLY_STAAM	1
SA564, TSB-dex - SA564-ΔccpA, TSB	0.865544	0.182906	4.73219	6.05766e-05	ARLY_STAAM	1
SA564, TSB-dex - SA564-ΔhptRS/ccpA, TSB	-0.0134606	0.182906	-0.0735931	1	ARLY_STAAM	1
SA564-ΔccpA, TSB-dex - SA564-ΔhptRS/ccpA, TSB-dex	-0.896108	0.182906	-4.89929	2.64063e-05	ARLY_STAAM	1
SA564-ΔccpA, TSB-dex - SA564-ΔhptRS, TSB	-0.344872	0.182906	-1.88552	0.560925	ARLY_STAAM	1
SA564-ΔccpA, TSB-dex - SA564, TSB	-0.231941	0.182906	-1.26809	0.910657	ARLY_STAAM	1
SA564-ΔccpA, TSB-dex - SA564-ΔccpA, TSB	0.186775	0.182906	1.02115	0.97141	ARLY_STAAM	1
SA564-ΔccpA, TSB-dex - SA564-ΔhptRS/ccpA, TSB	-0.69223	0.182906	-3.78462	0.00384079	ARLY_STAAM	1
SA564-ΔhptRS/ccpA, TSB-dex - SA564-ΔhptRS, TSB	0.551236	0.182906	3.01377	0.0525608	ARLY_STAAM	1
SA564-ΔhptRS/ccpA, TSB-dex - SA564, TSB	0.664167	0.182906	3.6312	0.00684707	ARLY_STAAM	1
SA564-ΔhptRS/ccpA, TSB-dex - SA564-ΔccpA, TSB	1.08288	0.182906	5.92044	8.9655e-08	ARLY_STAAM	1
SA564-ΔhptRS/ccpA, TSB-dex - SA564-ΔhptRS/ccpA, TSB	0.203878	0.182906	1.11466	0.953863	ARLY_STAAM	1
SA564-ΔhptRS, TSB - SA564, TSB	0.112932	0.182906	0.617431	0.998662	ARLY_STAAM	1
SA564-ΔhptRS, TSB - SA564-ΔccpA, TSB	0.531647	0.182906	2.90667	0.0712169	ARLY_STAAM	1
SA564-ΔhptRS, TSB - SA564-ΔhptRS/ccpA, TSB	-0.347357	0.182906	-1.89911	0.55148	ARLY_STAAM	1
SA564, TSB - SA564-ΔccpA, TSB	0.418716	0.182906	2.28924	0.299388	ARLY_STAAM	1
SA564, TSB - SA564-ΔhptRS/ccpA, TSB	-0.460289	0.182906	-2.51654	0.188249	ARLY_STAAM	1
SA564-ΔccpA, TSB - SA564-ΔhptRS/ccpA, TSB	-0.879005	0.182906	-4.80578	4.21725e-05	ARLY_STAAM	1
SA564-ΔhptRS, TSB-dex - SA564, TSB-dex	0.0793457	0.259424	0.305853	0.999988	AROA_STAAM	3
SA564-ΔhptRS, TSB-dex - SA564-ΔccpA, TSB-dex	-0.073465	0.259424	-0.283185	0.999993	AROA_STAAM	3
SA564-ΔhptRS, TSB-dex - SA564-ΔhptRS/ccpA, TSB-dex	0.0387714	0.259424	0.149452	1	AROA_STAAM	3
SA564-ΔhptRS, TSB-dex - SA564-ΔhptRS, TSB	0.0496438	0.259424	0.191361	1	AROA_STAAM	3
SA564-ΔhptRS, TSB-dex - SA564, TSB	-0.0109814	0.259424	-0.04233	1	AROA_STAAM	3
SA564-ΔhptRS, TSB-dex - SA564-ΔccpA, TSB	0.0246043	0.259424	0.0948421	1	AROA_STAAM	3
SA564-ΔhptRS, TSB-dex - SA564-ΔhptRS/ccpA, TSB	0.0552139	0.259424	0.212832	0.999999	AROA_STAAM	3
SA564, TSB-dex - SA564-ΔccpA, TSB-dex	-0.152811	0.259424	-0.589038	0.999014	AROA_STAAM	3
SA564, TSB-dex - SA564-ΔhptRS/ccpA, TSB-dex	-0.0405743	0.259424	-0.156402	1	AROA_STAAM	3
SA564, TSB-dex - SA564-ΔhptRS, TSB	-0.029702	0.259424	-0.114492	1	AROA_STAAM	3
SA564, TSB-dex - SA564, TSB	-0.0903272	0.259424	-0.348183	0.999971	AROA_STAAM	3
SA564, TSB-dex - SA564-ΔccpA, TSB	-0.0547414	0.259424	-0.211011	0.999999	AROA_STAAM	3
SA564, TSB-dex - SA564-ΔhptRS/ccpA, TSB	-0.0241319	0.259424	-0.093021	1	AROA_STAAM	3
SA564-ΔccpA, TSB-dex - SA564-ΔhptRS/ccpA, TSB-dex	0.112236	0.259424	0.432637	0.999873	AROA_STAAM	3
SA564-ΔccpA, TSB-dex - SA564-ΔhptRS, TSB	0.123109	0.259424	0.474546	0.999763	AROA_STAAM	3
SA564-ΔccpA, TSB-dex - SA564, TSB	0.0624835	0.259424	0.240855	0.999998	AROA_STAAM	3
SA564-ΔccpA, TSB-dex - SA564-ΔccpA, TSB	0.0980693	0.259424	0.378027	0.999949	AROA_STAAM	3
SA564-ΔccpA, TSB-dex - SA564-ΔhptRS/ccpA, TSB	0.128679	0.259424	0.496017	0.999682	AROA_STAAM	3
SA564-ΔhptRS/ccpA, TSB-dex - SA564-ΔhptRS, TSB	0.0108723	0.259424	0.0419095	1	AROA_STAAM	3
SA564-ΔhptRS/ccpA, TSB-dex - SA564, TSB	-0.0497529	0.259424	-0.191782	1	AROA_STAAM	3
SA564-ΔhptRS/ccpA, TSB-dex - SA564-ΔccpA, TSB	-0.0141671	0.259424	-0.0546099	1	AROA_STAAM	3
SA564-ΔhptRS/ccpA, TSB-dex - SA564-ΔhptRS/ccpA, TSB	0.0164424	0.259424	0.0633805	1	AROA_STAAM	3
SA564-ΔhptRS, TSB - SA564, TSB	-0.0606252	0.259424	-0.233691	0.999998	AROA_STAAM	3
SA564-ΔhptRS, TSB - SA564-ΔccpA, TSB	-0.0250394	0.259424	-0.0965194	1	AROA_STAAM	3
SA564-ΔhptRS, TSB - SA564-ΔhptRS/ccpA, TSB	0.00557009	0.259424	0.021471	1	AROA_STAAM	3
SA564, TSB - SA564-ΔccpA, TSB	0.0355857	0.259424	0.137172	1	AROA_STAAM	3
SA564, TSB - SA564-ΔhptRS/ccpA, TSB	0.0661953	0.259424	0.255162	0.999997	AROA_STAAM	3
SA564-ΔccpA, TSB - SA564-ΔhptRS/ccpA, TSB	0.0306095	0.259424	0.11799	1	AROA_STAAM	3
SA564-ΔhptRS, TSB-dex - SA564, TSB-dex	-0.0114965	0.211608	-0.0543291	1	AROB_STAAM	6
SA564-ΔhptRS, TSB-dex - SA564-ΔccpA, TSB-dex	-0.0244732	0.211608	-0.115653	1	AROB_STAAM	6
SA564-ΔhptRS, TSB-dex - SA564-ΔhptRS/ccpA, TSB-dex	-0.330947	0.211608	-1.56396	0.77196	AROB_STAAM	6
SA564-ΔhptRS, TSB-dex - SA564-ΔhptRS, TSB	-0.115879	0.211608	-0.54761	0.999388	AROB_STAAM	6
SA564-ΔhptRS, TSB-dex - SA564, TSB	-0.121764	0.211608	-0.57542	0.999153	AROB_STAAM	6
SA564-ΔhptRS, TSB-dex - SA564-ΔccpA, TSB	-0.143272	0.211608	-0.677063	0.997585	AROB_STAAM	6
SA564-ΔhptRS, TSB-dex - SA564-ΔhptRS/ccpA, TSB	-0.452377	0.211608	-2.13781	0.390361	AROB_STAAM	6
SA564, TSB-dex - SA564-ΔccpA, TSB-dex	-0.0129767	0.211608	-0.0613241	1	AROB_STAAM	6
SA564, TSB-dex - SA564-ΔhptRS/ccpA, TSB-dex	-0.31945	0.211608	-1.50963	0.802595	AROB_STAAM	6
SA564, TSB-dex - SA564-ΔhptRS, TSB	-0.104382	0.211608	-0.493281	0.999693	AROB_STAAM	6
SA564, TSB-dex - SA564, TSB	-0.110267	0.211608	-0.521091	0.999559	AROB_STAAM	6
SA564, TSB-dex - SA564-ΔccpA, TSB	-0.131776	0.211608	-0.622734	0.998586	AROB_STAAM	6
SA564, TSB-dex - SA564-ΔhptRS/ccpA, TSB	-0.440881	0.211608	-2.08348	0.425629	AROB_STAAM	6
SA564-ΔccpA, TSB-dex - SA564-ΔhptRS/ccpA, TSB-dex	-0.306473	0.211608	-1.44831	0.834569	AROB_STAAM	6
SA564-ΔccpA, TSB-dex - SA564-ΔhptRS, TSB	-0.0914056	0.211608	-0.431957	0.999874	AROB_STAAM	6
SA564-ΔccpA, TSB-dex - SA564, TSB	-0.0972904	0.211608	-0.459766	0.999808	AROB_STAAM	6
SA564-ΔccpA, TSB-dex - SA564-ΔccpA, TSB	-0.118799	0.211608	-0.56141	0.999279	AROB_STAAM	6
SA564-ΔccpA, TSB-dex - SA564-ΔhptRS/ccpA, TSB	-0.427904	0.211608	-2.02215	0.466681	AROB_STAAM	6
SA564-ΔhptRS/ccpA, TSB-dex - SA564-ΔhptRS, TSB	0.215068	0.211608	1.01635	0.972153	AROB_STAAM	6
SA564-ΔhptRS/ccpA, TSB-dex - SA564, TSB	0.209183	0.211608	0.98854	0.976181	AROB_STAAM	6
SA564-ΔhptRS/ccpA, TSB-dex - SA564-ΔccpA, TSB	0.187675	0.211608	0.886897	0.987295	AROB_STAAM	6
SA564-ΔhptRS/ccpA, TSB-dex - SA564-ΔhptRS/ccpA, TSB	-0.121431	0.211608	-0.573848	0.999168	AROB_STAAM	6
SA564-ΔhptRS, TSB - SA564, TSB	-0.00588479	0.211608	-0.0278098	1	AROB_STAAM	6
SA564-ΔhptRS, TSB - SA564-ΔccpA, TSB	-0.0273933	0.211608	-0.129453	1	AROB_STAAM	6
SA564-ΔhptRS, TSB - SA564-ΔhptRS/ccpA, TSB	-0.336499	0.211608	-1.5902	0.756456	AROB_STAAM	6
SA564, TSB - SA564-ΔccpA, TSB	-0.0215085	0.211608	-0.101643	1	AROB_STAAM	6
SA564, TSB - SA564-ΔhptRS/ccpA, TSB	-0.330614	0.211608	-1.56239	0.772874	AROB_STAAM	6
SA564-ΔccpA, TSB - SA564-ΔhptRS/ccpA, TSB	-0.309105	0.211608	-1.46074	0.82832	AROB_STAAM	6
SA564-ΔhptRS, TSB-dex - SA564, TSB-dex	0.0896287	0.323184	0.277331	0.999994	AROE_STAAM	1
SA564-ΔhptRS, TSB-dex - SA564-ΔccpA, TSB-dex	0.768828	0.323184	2.37892	0.251637	AROE_STAAM	1
SA564-ΔhptRS, TSB-dex - SA564-ΔhptRS/ccpA, TSB-dex	0.00446672	0.323184	0.013821	1	AROE_STAAM	1
SA564-ΔhptRS, TSB-dex - SA564-ΔhptRS, TSB	-1.13997	0.323184	-3.52733	0.00996962	AROE_STAAM	1
SA564-ΔhptRS, TSB-dex - SA564, TSB	-1.05119	0.323184	-3.25262	0.025284	AROE_STAAM	1
SA564-ΔhptRS, TSB-dex - SA564-ΔccpA, TSB	-1.00753	0.323184	-3.1175	0.0385991	AROE_STAAM	1
SA564-ΔhptRS, TSB-dex - SA564-ΔhptRS/ccpA, TSB	-1.18783	0.323184	-3.6754	0.00581286	AROE_STAAM	1
SA564, TSB-dex - SA564-ΔccpA, TSB-dex	0.679199	0.323184	2.10159	0.413743	AROE_STAAM	1
SA564, TSB-dex - SA564-ΔhptRS/ccpA, TSB-dex	-0.085162	0.323184	-0.26351	0.999996	AROE_STAAM	1
SA564, TSB-dex - SA564-ΔhptRS, TSB	-1.2296	0.323184	-3.80466	0.00355437	AROE_STAAM	1
SA564, TSB-dex - SA564, TSB	-1.14082	0.323184	-3.52995	0.00987709	AROE_STAAM	1
SA564, TSB-dex - SA564-ΔccpA, TSB	-1.09715	0.323184	-3.39483	0.0157995	AROE_STAAM	1
SA564, TSB-dex - SA564-ΔhptRS/ccpA, TSB	-1.27746	0.323184	-3.95273	0.00197619	AROE_STAAM	1
SA564-ΔccpA, TSB-dex - SA564-ΔhptRS/ccpA, TSB-dex	-0.764361	0.323184	-2.3651	0.258672	AROE_STAAM	1
SA564-ΔccpA, TSB-dex - SA564-ΔhptRS, TSB	-1.9088	0.323184	-5.90625	9.77192e-08	AROE_STAAM	1
SA564-ΔccpA, TSB-dex - SA564, TSB	-1.82002	0.323184	-5.63154	4.97625e-07	AROE_STAAM	1
SA564-ΔccpA, TSB-dex - SA564-ΔccpA, TSB	-1.77635	0.323184	-5.49642	1.07818e-06	AROE_STAAM	1
SA564-ΔccpA, TSB-dex - SA564-ΔhptRS/ccpA, TSB	-1.95666	0.323184	-6.05432	3.94012e-08	AROE_STAAM	1
SA564-ΔhptRS/ccpA, TSB-dex - SA564-ΔhptRS, TSB	-1.14444	0.323184	-3.54115	0.0094905	AROE_STAAM	1
SA564-ΔhptRS/ccpA, TSB-dex - SA564, TSB	-1.05566	0.323184	-3.26644	0.0241814	AROE_STAAM	1
SA564-ΔhptRS/ccpA, TSB-dex - SA564-ΔccpA, TSB	-1.01199	0.323184	-3.13132	0.0370042	AROE_STAAM	1
SA564-ΔhptRS/ccpA, TSB-dex - SA564-ΔhptRS/ccpA, TSB	-1.1923	0.323184	-3.68922	0.00552013	AROE_STAAM	1
SA564-ΔhptRS, TSB - SA564, TSB	0.0887815	0.323184	0.274709	0.999994	AROE_STAAM	1
SA564-ΔhptRS, TSB - SA564-ΔccpA, TSB	0.132449	0.323184	0.409825	0.999912	AROE_STAAM	1
SA564-ΔhptRS, TSB - SA564-ΔhptRS/ccpA, TSB	-0.0478551	0.323184	-0.148074	1	AROE_STAAM	1
SA564, TSB - SA564-ΔccpA, TSB	0.0436671	0.323184	0.135115	1	AROE_STAAM	1
SA564, TSB - SA564-ΔhptRS/ccpA, TSB	-0.136637	0.323184	-0.422783	0.999891	AROE_STAAM	1
SA564-ΔccpA, TSB - SA564-ΔhptRS/ccpA, TSB	-0.180304	0.323184	-0.557899	0.999308	AROE_STAAM	1
SA564-ΔhptRS, TSB-dex - SA564, TSB-dex	0.0457118	0.115453	0.395934	0.99993	ASP23_STAAM	52
SA564-ΔhptRS, TSB-dex - SA564-ΔccpA, TSB-dex	0.573225	0.115453	4.965	1.8902e-05	ASP23_STAAM	52
SA564-ΔhptRS, TSB-dex - SA564-ΔhptRS/ccpA, TSB-dex	1.06146	0.115453	9.19387	9.20375e-14	ASP23_STAAM	52
SA564-ΔhptRS, TSB-dex - SA564-ΔhptRS, TSB	0.522088	0.115453	4.52207	0.000165168	ASP23_STAAM	52
SA564-ΔhptRS, TSB-dex - SA564, TSB	0.516582	0.115453	4.47438	0.000206068	ASP23_STAAM	52
SA564-ΔhptRS, TSB-dex - SA564-ΔccpA, TSB	0.721413	0.115453	6.24853	1.15853e-08	ASP23_STAAM	52
SA564-ΔhptRS, TSB-dex - SA564-ΔhptRS/ccpA, TSB	1.12502	0.115453	9.74437	8.9706e-14	ASP23_STAAM	52
SA564, TSB-dex - SA564-ΔccpA, TSB-dex	0.527513	0.115453	4.56907	0.000132505	ASP23_STAAM	52
SA564, TSB-dex - SA564-ΔhptRS/ccpA, TSB-dex	1.01575	0.115453	8.79794	6.15064e-14	ASP23_STAAM	52
SA564, TSB-dex - SA564-ΔhptRS, TSB	0.476376	0.115453	4.12614	0.000963222	ASP23_STAAM	52
SA564, TSB-dex - SA564, TSB	0.47087	0.115453	4.07845	0.00117761	ASP23_STAAM	52
SA564, TSB-dex - SA564-ΔccpA, TSB	0.675701	0.115453	5.8526	1.35076e-07	ASP23_STAAM	52
SA564, TSB-dex - SA564-ΔhptRS/ccpA, TSB	1.07931	0.115453	9.34843	7.84928e-14	ASP23_STAAM	52
SA564-ΔccpA, TSB-dex - SA564-ΔhptRS/ccpA, TSB-dex	0.488237	0.115453	4.22887	0.00061951	ASP23_STAAM	52
SA564-ΔccpA, TSB-dex - SA564-ΔhptRS, TSB	-0.0511373	0.115453	-0.442927	0.999851	ASP23_STAAM	52
SA564-ΔccpA, TSB-dex - SA564, TSB	-0.0566433	0.115453	-0.490617	0.999704	ASP23_STAAM	52
SA564-ΔccpA, TSB-dex - SA564-ΔccpA, TSB	0.148188	0.115453	1.28354	0.905222	ASP23_STAAM	52
SA564-ΔccpA, TSB-dex - SA564-ΔhptRS/ccpA, TSB	0.551793	0.115453	4.77937	4.80561e-05	ASP23_STAAM	52
SA564-ΔhptRS/ccpA, TSB-dex - SA564-ΔhptRS, TSB	-0.539374	0.115453	-4.6718	8.11966e-05	ASP23_STAAM	52
SA564-ΔhptRS/ccpA, TSB-dex - SA564, TSB	-0.54488	0.115453	-4.71949	6.44447e-05	ASP23_STAAM	52
SA564-ΔhptRS/ccpA, TSB-dex - SA564-ΔccpA, TSB	-0.340049	0.115453	-2.94534	0.0639332	ASP23_STAAM	52
SA564-ΔhptRS/ccpA, TSB-dex - SA564-ΔhptRS/ccpA, TSB	0.0635563	0.115453	0.550494	0.999366	ASP23_STAAM	52
SA564-ΔhptRS, TSB - SA564, TSB	-0.00550598	0.115453	-0.0476901	1	ASP23_STAAM	52
SA564-ΔhptRS, TSB - SA564-ΔccpA, TSB	0.199326	0.115453	1.72646	0.669872	ASP23_STAAM	52
SA564-ΔhptRS, TSB - SA564-ΔhptRS/ccpA, TSB	0.602931	0.115453	5.2223	4.89414e-06	ASP23_STAAM	52
SA564, TSB - SA564-ΔccpA, TSB	0.204832	0.115453	1.77415	0.637757	ASP23_STAAM	52
SA564, TSB - SA564-ΔhptRS/ccpA, TSB	0.608437	0.115453	5.26999	3.78203e-06	ASP23_STAAM	52
SA564-ΔccpA, TSB - SA564-ΔhptRS/ccpA, TSB	0.403605	0.115453	3.49583	0.0111441	ASP23_STAAM	52
SA564-ΔhptRS, TSB-dex - SA564, TSB-dex	-0.00197849	0.0756635	-0.0261485	1	ATL_STAAM	78
SA564-ΔhptRS, TSB-dex - SA564-ΔccpA, TSB-dex	-0.117538	0.0756635	-1.55343	0.778056	ATL_STAAM	78
SA564-ΔhptRS, TSB-dex - SA564-ΔhptRS/ccpA, TSB-dex	-0.028226	0.0756635	-0.373047	0.999953	ATL_STAAM	78
SA564-ΔhptRS, TSB-dex - SA564-ΔhptRS, TSB	0.0763246	0.0756635	1.00874	0.973302	ATL_STAAM	78
SA564-ΔhptRS, TSB-dex - SA564, TSB	0.0621275	0.0756635	0.821104	0.991992	ATL_STAAM	78
SA564-ΔhptRS, TSB-dex - SA564-ΔccpA, TSB	0.058064	0.0756635	0.767398	0.994706	ATL_STAAM	78
SA564-ΔhptRS, TSB-dex - SA564-ΔhptRS/ccpA, TSB	0.0370306	0.0756635	0.489412	0.999709	ATL_STAAM	78
SA564, TSB-dex - SA564-ΔccpA, TSB-dex	-0.115559	0.0756635	-1.52728	0.792869	ATL_STAAM	78
SA564, TSB-dex - SA564-ΔhptRS/ccpA, TSB-dex	-0.0262475	0.0756635	-0.346898	0.999971	ATL_STAAM	78
SA564, TSB-dex - SA564-ΔhptRS, TSB	0.0783031	0.0756635	1.03489	0.969203	ATL_STAAM	78
SA564, TSB-dex - SA564, TSB	0.064106	0.0756635	0.847252	0.990325	ATL_STAAM	78
SA564, TSB-dex - SA564-ΔccpA, TSB	0.0600425	0.0756635	0.793546	0.993495	ATL_STAAM	78
SA564, TSB-dex - SA564-ΔhptRS/ccpA, TSB	0.0390091	0.0756635	0.51556	0.999589	ATL_STAAM	78
SA564-ΔccpA, TSB-dex - SA564-ΔhptRS/ccpA, TSB-dex	0.0893118	0.0756635	1.18038	0.937692	ATL_STAAM	78
SA564-ΔccpA, TSB-dex - SA564-ΔhptRS, TSB	0.193862	0.0756635	2.56217	0.169921	ATL_STAAM	78
SA564-ΔccpA, TSB-dex - SA564, TSB	0.179665	0.0756635	2.37453	0.253858	ATL_STAAM	78
SA564-ΔccpA, TSB-dex - SA564-ΔccpA, TSB	0.175602	0.0756635	2.32083	0.28201	ATL_STAAM	78
SA564-ΔccpA, TSB-dex - SA564-ΔhptRS/ccpA, TSB	0.154568	0.0756635	2.04284	0.452707	ATL_STAAM	78
SA564-ΔhptRS/ccpA, TSB-dex - SA564-ΔhptRS, TSB	0.104551	0.0756635	1.38178	0.865857	ATL_STAAM	78
SA564-ΔhptRS/ccpA, TSB-dex - SA564, TSB	0.0903536	0.0756635	1.19415	0.933871	ATL_STAAM	78
SA564-ΔhptRS/ccpA, TSB-dex - SA564-ΔccpA, TSB	0.08629	0.0756635	1.14044	0.947919	ATL_STAAM	78
SA564-ΔhptRS/ccpA, TSB-dex - SA564-ΔhptRS/ccpA, TSB	0.0652566	0.0756635	0.862459	0.989238	ATL_STAAM	78
SA564-ΔhptRS, TSB - SA564, TSB	-0.0141971	0.0756635	-0.187634	1	ATL_STAAM	78
SA564-ΔhptRS, TSB - SA564-ΔccpA, TSB	-0.0182606	0.0756635	-0.24134	0.999998	ATL_STAAM	78
SA564-ΔhptRS, TSB - SA564-ΔhptRS/ccpA, TSB	-0.039294	0.0756635	-0.519326	0.999569	ATL_STAAM	78
SA564, TSB - SA564-ΔccpA, TSB	-0.00406357	0.0756635	-0.0537059	1	ATL_STAAM	78
SA564, TSB - SA564-ΔhptRS/ccpA, TSB	-0.025097	0.0756635	-0.331692	0.999979	ATL_STAAM	78
SA564-ΔccpA, TSB - SA564-ΔhptRS/ccpA, TSB	-0.0210334	0.0756635	-0.277986	0.999994	ATL_STAAM	78
SA564-ΔhptRS, TSB-dex - SA564, TSB-dex	0.00317852	0.083518	0.0380579	1	ATPA_STAAM	64
SA564-ΔhptRS, TSB-dex - SA564-ΔccpA, TSB-dex	-0.172446	0.083518	-2.06478	0.43802	ATPA_STAAM	64
SA564-ΔhptRS, TSB-dex - SA564-ΔhptRS/ccpA, TSB-dex	-0.175062	0.083518	-2.0961	0.417331	ATPA_STAAM	64
SA564-ΔhptRS, TSB-dex - SA564-ΔhptRS, TSB	-0.0122328	0.083518	-0.146469	1	ATPA_STAAM	64
SA564-ΔhptRS, TSB-dex - SA564, TSB	-0.0420209	0.083518	-0.503136	0.99965	ATPA_STAAM	64
SA564-ΔhptRS, TSB-dex - SA564-ΔccpA, TSB	-0.0912209	0.083518	-1.09223	0.95863	ATPA_STAAM	64
SA564-ΔhptRS, TSB-dex - SA564-ΔhptRS/ccpA, TSB	-0.142188	0.083518	-1.70249	0.685726	ATPA_STAAM	64
SA564, TSB-dex - SA564-ΔccpA, TSB-dex	-0.175625	0.083518	-2.10284	0.412927	ATPA_STAAM	64
SA564, TSB-dex - SA564-ΔhptRS/ccpA, TSB-dex	-0.178241	0.083518	-2.13416	0.39269	ATPA_STAAM	64
SA564, TSB-dex - SA564-ΔhptRS, TSB	-0.0154113	0.083518	-0.184527	1	ATPA_STAAM	64
SA564, TSB-dex - SA564, TSB	-0.0451994	0.083518	-0.541194	0.999434	ATPA_STAAM	64
SA564, TSB-dex - SA564-ΔccpA, TSB	-0.0943994	0.083518	-1.13029	0.95032	ATPA_STAAM	64
SA564, TSB-dex - SA564-ΔhptRS/ccpA, TSB	-0.145367	0.083518	-1.74055	0.66046	ATPA_STAAM	64
SA564-ΔccpA, TSB-dex - SA564-ΔhptRS/ccpA, TSB-dex	-0.00261591	0.083518	-0.0313215	1	ATPA_STAAM	64
SA564-ΔccpA, TSB-dex - SA564-ΔhptRS, TSB	0.160214	0.083518	1.91831	0.538133	ATPA_STAAM	64
SA564-ΔccpA, TSB-dex - SA564, TSB	0.130426	0.083518	1.56165	0.773305	ATPA_STAAM	64
SA564-ΔccpA, TSB-dex - SA564-ΔccpA, TSB	0.0812255	0.083518	0.972551	0.97829	ATPA_STAAM	64
SA564-ΔccpA, TSB-dex - SA564-ΔhptRS/ccpA, TSB	0.0302579	0.083518	0.362292	0.999962	ATPA_STAAM	64
SA564-ΔhptRS/ccpA, TSB-dex - SA564-ΔhptRS, TSB	0.16283	0.083518	1.94964	0.516418	ATPA_STAAM	64
SA564-ΔhptRS/ccpA, TSB-dex - SA564, TSB	0.133041	0.083518	1.59297	0.754794	ATPA_STAAM	64
SA564-ΔhptRS/ccpA, TSB-dex - SA564-ΔccpA, TSB	0.0838414	0.083518	1.00387	0.974018	ATPA_STAAM	64
SA564-ΔhptRS/ccpA, TSB-dex - SA564-ΔhptRS/ccpA, TSB	0.0328738	0.083518	0.393614	0.999933	ATPA_STAAM	64
SA564-ΔhptRS, TSB - SA564, TSB	-0.0297881	0.083518	-0.356667	0.999966	ATPA_STAAM	64
SA564-ΔhptRS, TSB - SA564-ΔccpA, TSB	-0.0789881	0.083518	-0.945762	0.981506	ATPA_STAAM	64
SA564-ΔhptRS, TSB - SA564-ΔhptRS/ccpA, TSB	-0.129956	0.083518	-1.55602	0.776562	ATPA_STAAM	64
SA564, TSB - SA564-ΔccpA, TSB	-0.0492001	0.083518	-0.589096	0.999013	ATPA_STAAM	64
SA564, TSB - SA564-ΔhptRS/ccpA, TSB	-0.100168	0.083518	-1.19935	0.932386	ATPA_STAAM	64
SA564-ΔccpA, TSB - SA564-ΔhptRS/ccpA, TSB	-0.0509676	0.083518	-0.610259	0.998759	ATPA_STAAM	64
SA564-ΔhptRS, TSB-dex - SA564, TSB-dex	0.0144972	0.0666139	0.21763	0.999999	ATPB_STAAM	84
SA564-ΔhptRS, TSB-dex - SA564-ΔccpA, TSB-dex	-0.166347	0.0666139	-2.49718	0.196427	ATPB_STAAM	84
SA564-ΔhptRS, TSB-dex - SA564-ΔhptRS/ccpA, TSB-dex	-0.173438	0.0666139	-2.60363	0.154411	ATPB_STAAM	84
SA564-ΔhptRS, TSB-dex - SA564-ΔhptRS, TSB	-0.00960884	0.0666139	-0.144247	1	ATPB_STAAM	84
SA564-ΔhptRS, TSB-dex - SA564, TSB	-0.0155197	0.0666139	-0.232981	0.999998	ATPB_STAAM	84
SA564-ΔhptRS, TSB-dex - SA564-ΔccpA, TSB	-0.0962728	0.0666139	-1.44524	0.836093	ATPB_STAAM	84
SA564-ΔhptRS, TSB-dex - SA564-ΔhptRS/ccpA, TSB	-0.106971	0.0666139	-1.60584	0.747008	ATPB_STAAM	84
SA564, TSB-dex - SA564-ΔccpA, TSB-dex	-0.180844	0.0666139	-2.71481	0.118003	ATPB_STAAM	84
SA564, TSB-dex - SA564-ΔhptRS/ccpA, TSB-dex	-0.187935	0.0666139	-2.82126	0.089733	ATPB_STAAM	84
SA564, TSB-dex - SA564-ΔhptRS, TSB	-0.024106	0.0666139	-0.361877	0.999962	ATPB_STAAM	84
SA564, TSB-dex - SA564, TSB	-0.0300169	0.0666139	-0.45061	0.999832	ATPB_STAAM	84
SA564, TSB-dex - SA564-ΔccpA, TSB	-0.11077	0.0666139	-1.66287	0.711408	ATPB_STAAM	84
SA564, TSB-dex - SA564-ΔhptRS/ccpA, TSB	-0.121469	0.0666139	-1.82347	0.603941	ATPB_STAAM	84
SA564-ΔccpA, TSB-dex - SA564-ΔhptRS/ccpA, TSB-dex	-0.00709099	0.0666139	-0.106449	1	ATPB_STAAM	84
SA564-ΔccpA, TSB-dex - SA564-ΔhptRS, TSB	0.156738	0.0666139	2.35293	0.264965	ATPB_STAAM	84
SA564-ΔccpA, TSB-dex - SA564, TSB	0.150827	0.0666139	2.2642	0.313583	ATPB_STAAM	84
SA564-ΔccpA, TSB-dex - SA564-ΔccpA, TSB	0.070074	0.0666139	1.05194	0.966292	ATPB_STAAM	84
SA564-ΔccpA, TSB-dex - SA564-ΔhptRS/ccpA, TSB	0.0593753	0.0666139	0.891335	0.986915	ATPB_STAAM	84
SA564-ΔhptRS/ccpA, TSB-dex - SA564-ΔhptRS, TSB	0.163829	0.0666139	2.45938	0.213094	ATPB_STAAM	84
SA564-ΔhptRS/ccpA, TSB-dex - SA564, TSB	0.157918	0.0666139	2.37065	0.255834	ATPB_STAAM	84
SA564-ΔhptRS/ccpA, TSB-dex - SA564-ΔccpA, TSB	0.077165	0.0666139	1.15839	0.943479	ATPB_STAAM	84
SA564-ΔhptRS/ccpA, TSB-dex - SA564-ΔhptRS/ccpA, TSB	0.0664663	0.0666139	0.997784	0.974894	ATPB_STAAM	84
SA564-ΔhptRS, TSB - SA564, TSB	-0.0059109	0.0666139	-0.0887338	1	ATPB_STAAM	84
SA564-ΔhptRS, TSB - SA564-ΔccpA, TSB	-0.086664	0.0666139	-1.30099	0.898835	ATPB_STAAM	84
SA564-ΔhptRS, TSB - SA564-ΔhptRS/ccpA, TSB	-0.0973626	0.0666139	-1.4616	0.827887	ATPB_STAAM	84
SA564, TSB - SA564-ΔccpA, TSB	-0.0807531	0.0666139	-1.21226	0.928609	ATPB_STAAM	84
SA564, TSB - SA564-ΔhptRS/ccpA, TSB	-0.0914517	0.0666139	-1.37286	0.869772	ATPB_STAAM	84
SA564-ΔccpA, TSB - SA564-ΔhptRS/ccpA, TSB	-0.0106987	0.0666139	-0.160608	1	ATPB_STAAM	84
SA564-ΔhptRS, TSB-dex - SA564, TSB-dex	0.022067	0.137781	0.16016	1	ATPD_STAAM	7
SA564-ΔhptRS, TSB-dex - SA564-ΔccpA, TSB-dex	-0.0557149	0.137781	-0.404372	0.999919	ATPD_STAAM	7
SA564-ΔhptRS, TSB-dex - SA564-ΔhptRS/ccpA, TSB-dex	-0.0301533	0.137781	-0.218849	0.999999	ATPD_STAAM	7
SA564-ΔhptRS, TSB-dex - SA564-ΔhptRS, TSB	0.0623204	0.137781	0.452313	0.999828	ATPD_STAAM	7
SA564-ΔhptRS, TSB-dex - SA564, TSB	0.02556	0.137781	0.185511	1	ATPD_STAAM	7
SA564-ΔhptRS, TSB-dex - SA564-ΔccpA, TSB	0.0562888	0.137781	0.408537	0.999913	ATPD_STAAM	7
SA564-ΔhptRS, TSB-dex - SA564-ΔhptRS/ccpA, TSB	0.0551608	0.137781	0.40035	0.999924	ATPD_STAAM	7
SA564, TSB-dex - SA564-ΔccpA, TSB-dex	-0.077782	0.137781	-0.564532	0.999253	ATPD_STAAM	7
SA564, TSB-dex - SA564-ΔhptRS/ccpA, TSB-dex	-0.0522203	0.137781	-0.379009	0.999948	ATPD_STAAM	7
SA564, TSB-dex - SA564-ΔhptRS, TSB	0.0402533	0.137781	0.292154	0.999991	ATPD_STAAM	7
SA564, TSB-dex - SA564, TSB	0.00349297	0.137781	0.0253516	1	ATPD_STAAM	7
SA564, TSB-dex - SA564-ΔccpA, TSB	0.0342217	0.137781	0.248377	0.999997	ATPD_STAAM	7
SA564, TSB-dex - SA564-ΔhptRS/ccpA, TSB	0.0330938	0.137781	0.24019	0.999998	ATPD_STAAM	7
SA564-ΔccpA, TSB-dex - SA564-ΔhptRS/ccpA, TSB-dex	0.0255616	0.137781	0.185523	1	ATPD_STAAM	7
SA564-ΔccpA, TSB-dex - SA564-ΔhptRS, TSB	0.118035	0.137781	0.856685	0.989662	ATPD_STAAM	7
SA564-ΔccpA, TSB-dex - SA564, TSB	0.0812749	0.137781	0.589883	0.999005	ATPD_STAAM	7
SA564-ΔccpA, TSB-dex - SA564-ΔccpA, TSB	0.112004	0.137781	0.812909	0.992465	ATPD_STAAM	7
SA564-ΔccpA, TSB-dex - SA564-ΔhptRS/ccpA, TSB	0.110876	0.137781	0.804722	0.992915	ATPD_STAAM	7
SA564-ΔhptRS/ccpA, TSB-dex - SA564-ΔhptRS, TSB	0.0924737	0.137781	0.671162	0.997716	ATPD_STAAM	7
SA564-ΔhptRS/ccpA, TSB-dex - SA564, TSB	0.0557133	0.137781	0.40436	0.999919	ATPD_STAAM	7
SA564-ΔhptRS/ccpA, TSB-dex - SA564-ΔccpA, TSB	0.0864421	0.137781	0.627386	0.998517	ATPD_STAAM	7
SA564-ΔhptRS/ccpA, TSB-dex - SA564-ΔhptRS/ccpA, TSB	0.0853141	0.137781	0.619199	0.998637	ATPD_STAAM	7
SA564-ΔhptRS, TSB - SA564, TSB	-0.0367604	0.137781	-0.266802	0.999995	ATPD_STAAM	7
SA564-ΔhptRS, TSB - SA564-ΔccpA, TSB	-0.0060316	0.137781	-0.0437766	1	ATPD_STAAM	7
SA564-ΔhptRS, TSB - SA564-ΔhptRS/ccpA, TSB	-0.00715956	0.137781	-0.0519632	1	ATPD_STAAM	7
SA564, TSB - SA564-ΔccpA, TSB	0.0307287	0.137781	0.223025	0.999999	ATPD_STAAM	7
SA564, TSB - SA564-ΔhptRS/ccpA, TSB	0.0296008	0.137781	0.214839	0.999999	ATPD_STAAM	7
SA564-ΔccpA, TSB - SA564-ΔhptRS/ccpA, TSB	-0.00112796	0.137781	-0.00818657	1	ATPD_STAAM	7
SA564-ΔhptRS, TSB-dex - SA564, TSB-dex	0.015188	0.167524	0.0906616	1	ATPE_STAAM	9
SA564-ΔhptRS, TSB-dex - SA564-ΔccpA, TSB-dex	-0.143905	0.167524	-0.859014	0.989492	ATPE_STAAM	9
SA564-ΔhptRS, TSB-dex - SA564-ΔhptRS/ccpA, TSB-dex	0.00642548	0.167524	0.0383557	1	ATPE_STAAM	9
SA564-ΔhptRS, TSB-dex - SA564-ΔhptRS, TSB	0.0334356	0.167524	0.199587	0.999999	ATPE_STAAM	9
SA564-ΔhptRS, TSB-dex - SA564, TSB	-0.0104432	0.167524	-0.0623388	1	ATPE_STAAM	9
SA564-ΔhptRS, TSB-dex - SA564-ΔccpA, TSB	-0.0217538	0.167524	-0.129855	1	ATPE_STAAM	9
SA564-ΔhptRS, TSB-dex - SA564-ΔhptRS/ccpA, TSB	0.0800587	0.167524	0.477895	0.999752	ATPE_STAAM	9
SA564, TSB-dex - SA564-ΔccpA, TSB-dex	-0.159093	0.167524	-0.949676	0.98106	ATPE_STAAM	9
SA564, TSB-dex - SA564-ΔhptRS/ccpA, TSB-dex	-0.00876248	0.167524	-0.052306	1	ATPE_STAAM	9
SA564, TSB-dex - SA564-ΔhptRS, TSB	0.0182476	0.167524	0.108926	1	ATPE_STAAM	9
SA564, TSB-dex - SA564, TSB	-0.0256312	0.167524	-0.153	1	ATPE_STAAM	9
SA564, TSB-dex - SA564-ΔccpA, TSB	-0.0369418	0.167524	-0.220517	0.999999	ATPE_STAAM	9
SA564, TSB-dex - SA564-ΔhptRS/ccpA, TSB	0.0648708	0.167524	0.387233	0.99994	ATPE_STAAM	9
SA564-ΔccpA, TSB-dex - SA564-ΔhptRS/ccpA, TSB-dex	0.150331	0.167524	0.89737	0.986384	ATPE_STAAM	9
SA564-ΔccpA, TSB-dex - SA564-ΔhptRS, TSB	0.177341	0.167524	1.0586	0.965103	ATPE_STAAM	9
SA564-ΔccpA, TSB-dex - SA564, TSB	0.133462	0.167524	0.796676	0.993337	ATPE_STAAM	9
SA564-ΔccpA, TSB-dex - SA564-ΔccpA, TSB	0.122151	0.167524	0.729159	0.996147	ATPE_STAAM	9
SA564-ΔccpA, TSB-dex - SA564-ΔhptRS/ccpA, TSB	0.223964	0.167524	1.33691	0.884865	ATPE_STAAM	9
SA564-ΔhptRS/ccpA, TSB-dex - SA564-ΔhptRS, TSB	0.0270101	0.167524	0.161232	1	ATPE_STAAM	9
SA564-ΔhptRS/ccpA, TSB-dex - SA564, TSB	-0.0168687	0.167524	-0.100694	1	ATPE_STAAM	9
SA564-ΔhptRS/ccpA, TSB-dex - SA564-ΔccpA, TSB	-0.0281793	0.167524	-0.168211	1	ATPE_STAAM	9
SA564-ΔhptRS/ccpA, TSB-dex - SA564-ΔhptRS/ccpA, TSB	0.0736332	0.167524	0.439539	0.999858	ATPE_STAAM	9
SA564-ΔhptRS, TSB - SA564, TSB	-0.0438788	0.167524	-0.261926	0.999996	ATPE_STAAM	9
SA564-ΔhptRS, TSB - SA564-ΔccpA, TSB	-0.0551894	0.167524	-0.329442	0.99998	ATPE_STAAM	9
SA564-ΔhptRS, TSB - SA564-ΔhptRS/ccpA, TSB	0.0466231	0.167524	0.278308	0.999994	ATPE_STAAM	9
SA564, TSB - SA564-ΔccpA, TSB	-0.0113106	0.167524	-0.0675163	1	ATPE_STAAM	9
SA564, TSB - SA564-ΔhptRS/ccpA, TSB	0.0905019	0.167524	0.540234	0.99944	ATPE_STAAM	9
SA564-ΔccpA, TSB - SA564-ΔhptRS/ccpA, TSB	0.101813	0.167524	0.60775	0.998792	ATPE_STAAM	9
SA564-ΔhptRS, TSB-dex - SA564, TSB-dex	0.028161	0.0870812	0.323388	0.999982	ATPF_STAAM	28
SA564-ΔhptRS, TSB-dex - SA564-ΔccpA, TSB-dex	-0.0540564	0.0870812	-0.620758	0.998615	ATPF_STAAM	28
SA564-ΔhptRS, TSB-dex - SA564-ΔhptRS/ccpA, TSB-dex	0.00736668	0.0870812	0.0845955	1	ATPF_STAAM	28
SA564-ΔhptRS, TSB-dex - SA564-ΔhptRS, TSB	0.145263	0.0870812	1.66813	0.708038	ATPF_STAAM	28
SA564-ΔhptRS, TSB-dex - SA564, TSB	0.145082	0.0870812	1.66605	0.709371	ATPF_STAAM	28
SA564-ΔhptRS, TSB-dex - SA564-ΔccpA, TSB	0.107719	0.0870812	1.237	0.920978	ATPF_STAAM	28
SA564-ΔhptRS, TSB-dex - SA564-ΔhptRS/ccpA, TSB	0.106502	0.0870812	1.22302	0.925353	ATPF_STAAM	28
SA564, TSB-dex - SA564-ΔccpA, TSB-dex	-0.0822174	0.0870812	-0.944146	0.981687	ATPF_STAAM	28
SA564, TSB-dex - SA564-ΔhptRS/ccpA, TSB-dex	-0.0207943	0.0870812	-0.238793	0.999998	ATPF_STAAM	28
SA564, TSB-dex - SA564-ΔhptRS, TSB	0.117102	0.0870812	1.34474	0.881672	ATPF_STAAM	28
SA564, TSB-dex - SA564, TSB	0.116921	0.0870812	1.34266	0.882524	ATPF_STAAM	28
SA564, TSB-dex - SA564-ΔccpA, TSB	0.0795583	0.0870812	0.913611	0.984873	ATPF_STAAM	28
SA564, TSB-dex - SA564-ΔhptRS/ccpA, TSB	0.0783409	0.0870812	0.899631	0.986181	ATPF_STAAM	28
SA564-ΔccpA, TSB-dex - SA564-ΔhptRS/ccpA, TSB-dex	0.061423	0.0870812	0.705354	0.996871	ATPF_STAAM	28
SA564-ΔccpA, TSB-dex - SA564-ΔhptRS, TSB	0.199319	0.0870812	2.28889	0.299587	ATPF_STAAM	28
SA564-ΔccpA, TSB-dex - SA564, TSB	0.199138	0.0870812	2.28681	0.300751	ATPF_STAAM	28
SA564-ΔccpA, TSB-dex - SA564-ΔccpA, TSB	0.161776	0.0870812	1.85776	0.580209	ATPF_STAAM	28
SA564-ΔccpA, TSB-dex - SA564-ΔhptRS/ccpA, TSB	0.160558	0.0870812	1.84378	0.589902	ATPF_STAAM	28
SA564-ΔhptRS/ccpA, TSB-dex - SA564-ΔhptRS, TSB	0.137896	0.0870812	1.58353	0.760435	ATPF_STAAM	28
SA564-ΔhptRS/ccpA, TSB-dex - SA564, TSB	0.137715	0.0870812	1.58145	0.76167	ATPF_STAAM	28
SA564-ΔhptRS/ccpA, TSB-dex - SA564-ΔccpA, TSB	0.100353	0.0870812	1.1524	0.944989	ATPF_STAAM	28
SA564-ΔhptRS/ccpA, TSB-dex - SA564-ΔhptRS/ccpA, TSB	0.0991353	0.0870812	1.13842	0.948403	ATPF_STAAM	28
SA564-ΔhptRS, TSB - SA564, TSB	-0.000181023	0.0870812	-0.00207878	1	ATPF_STAAM	28
SA564-ΔhptRS, TSB - SA564-ΔccpA, TSB	-0.0375433	0.0870812	-0.43113	0.999875	ATPF_STAAM	28
SA564-ΔhptRS, TSB - SA564-ΔhptRS/ccpA, TSB	-0.0387607	0.0870812	-0.44511	0.999846	ATPF_STAAM	28
SA564, TSB - SA564-ΔccpA, TSB	-0.0373623	0.0870812	-0.429052	0.999879	ATPF_STAAM	28
SA564, TSB - SA564-ΔhptRS/ccpA, TSB	-0.0385797	0.0870812	-0.443031	0.99985	ATPF_STAAM	28
SA564-ΔccpA, TSB - SA564-ΔhptRS/ccpA, TSB	-0.00121739	0.0870812	-0.0139799	1	ATPF_STAAM	28
SA564-ΔhptRS, TSB-dex - SA564, TSB-dex	0.0110906	0.100518	0.110335	1	ATPG_STAAM	20
SA564-ΔhptRS, TSB-dex - SA564-ΔccpA, TSB-dex	-0.0814417	0.100518	-0.810219	0.992615	ATPG_STAAM	20
SA564-ΔhptRS, TSB-dex - SA564-ΔhptRS/ccpA, TSB-dex	-0.0323153	0.100518	-0.321487	0.999983	ATPG_STAAM	20
SA564-ΔhptRS, TSB-dex - SA564-ΔhptRS, TSB	0.0418012	0.100518	0.415858	0.999902	ATPG_STAAM	20
SA564-ΔhptRS, TSB-dex - SA564, TSB	0.0208235	0.100518	0.207162	0.999999	ATPG_STAAM	20
SA564-ΔhptRS, TSB-dex - SA564-ΔccpA, TSB	-0.00221904	0.100518	-0.022076	1	ATPG_STAAM	20
SA564-ΔhptRS, TSB-dex - SA564-ΔhptRS/ccpA, TSB	0.0376404	0.100518	0.374464	0.999952	ATPG_STAAM	20
SA564, TSB-dex - SA564-ΔccpA, TSB-dex	-0.0925323	0.100518	-0.920554	0.984189	ATPG_STAAM	20
SA564, TSB-dex - SA564-ΔhptRS/ccpA, TSB-dex	-0.0434059	0.100518	-0.431822	0.999874	ATPG_STAAM	20
SA564, TSB-dex - SA564-ΔhptRS, TSB	0.0307106	0.100518	0.305523	0.999988	ATPG_STAAM	20
SA564, TSB-dex - SA564, TSB	0.00973285	0.100518	0.0968269	1	ATPG_STAAM	20
SA564, TSB-dex - SA564-ΔccpA, TSB	-0.0133097	0.100518	-0.132411	1	ATPG_STAAM	20
SA564, TSB-dex - SA564-ΔhptRS/ccpA, TSB	0.0265497	0.100518	0.264129	0.999996	ATPG_STAAM	20
SA564-ΔccpA, TSB-dex - SA564-ΔhptRS/ccpA, TSB-dex	0.0491264	0.100518	0.488732	0.999712	ATPG_STAAM	20
SA564-ΔccpA, TSB-dex - SA564-ΔhptRS, TSB	0.123243	0.100518	1.22608	0.92441	ATPG_STAAM	20
SA564-ΔccpA, TSB-dex - SA564, TSB	0.102265	0.100518	1.01738	0.971995	ATPG_STAAM	20
SA564-ΔccpA, TSB-dex - SA564-ΔccpA, TSB	0.0792226	0.100518	0.788143	0.993762	ATPG_STAAM	20
SA564-ΔccpA, TSB-dex - SA564-ΔhptRS/ccpA, TSB	0.119082	0.100518	1.18468	0.936515	ATPG_STAAM	20
SA564-ΔhptRS/ccpA, TSB-dex - SA564-ΔhptRS, TSB	0.0741165	0.100518	0.737345	0.995868	ATPG_STAAM	20
SA564-ΔhptRS/ccpA, TSB-dex - SA564, TSB	0.0531388	0.100518	0.528649	0.999515	ATPG_STAAM	20
SA564-ΔhptRS/ccpA, TSB-dex - SA564-ΔccpA, TSB	0.0300962	0.100518	0.299411	0.99999	ATPG_STAAM	20
SA564-ΔhptRS/ccpA, TSB-dex - SA564-ΔhptRS/ccpA, TSB	0.0699556	0.100518	0.695951	0.997125	ATPG_STAAM	20
SA564-ΔhptRS, TSB - SA564, TSB	-0.0209777	0.100518	-0.208696	0.999999	ATPG_STAAM	20
SA564-ΔhptRS, TSB - SA564-ΔccpA, TSB	-0.0440203	0.100518	-0.437934	0.999862	ATPG_STAAM	20
SA564-ΔhptRS, TSB - SA564-ΔhptRS/ccpA, TSB	-0.00416086	0.100518	-0.0413942	1	ATPG_STAAM	20
SA564, TSB - SA564-ΔccpA, TSB	-0.0230425	0.100518	-0.229238	0.999998	ATPG_STAAM	20
SA564, TSB - SA564-ΔhptRS/ccpA, TSB	0.0168169	0.100518	0.167302	1	ATPG_STAAM	20
SA564-ΔccpA, TSB - SA564-ΔhptRS/ccpA, TSB	0.0398594	0.100518	0.39654	0.999929	ATPG_STAAM	20
SA564-ΔhptRS, TSB-dex - SA564, TSB-dex	0.0713184	0.158394	0.45026	0.999833	AZO1_STAAM	3
SA564-ΔhptRS, TSB-dex - SA564-ΔccpA, TSB-dex	0.3712	0.158394	2.34353	0.269892	AZO1_STAAM	3
SA564-ΔhptRS, TSB-dex - SA564-ΔhptRS/ccpA, TSB-dex	0.474959	0.158394	2.9986	0.0549234	AZO1_STAAM	3
SA564-ΔhptRS, TSB-dex - SA564-ΔhptRS, TSB	-0.132685	0.158394	-0.837692	0.990963	AZO1_STAAM	3
SA564-ΔhptRS, TSB-dex - SA564, TSB	-0.0599461	0.158394	-0.378463	0.999948	AZO1_STAAM	3
SA564-ΔhptRS, TSB-dex - SA564-ΔccpA, TSB	0.00591858	0.158394	0.0373662	1	AZO1_STAAM	3
SA564-ΔhptRS, TSB-dex - SA564-ΔhptRS/ccpA, TSB	0.207996	0.158394	1.31316	0.894227	AZO1_STAAM	3
SA564, TSB-dex - SA564-ΔccpA, TSB-dex	0.299882	0.158394	1.89327	0.555538	AZO1_STAAM	3
SA564, TSB-dex - SA564-ΔhptRS/ccpA, TSB-dex	0.40364	0.158394	2.54834	0.175336	AZO1_STAAM	3
SA564, TSB-dex - SA564-ΔhptRS, TSB	-0.204004	0.158394	-1.28795	0.903631	AZO1_STAAM	3
SA564, TSB-dex - SA564, TSB	-0.131265	0.158394	-0.828723	0.991532	AZO1_STAAM	3
SA564, TSB-dex - SA564-ΔccpA, TSB	-0.0653998	0.158394	-0.412894	0.999907	AZO1_STAAM	3
SA564, TSB-dex - SA564-ΔhptRS/ccpA, TSB	0.136677	0.158394	0.862897	0.989206	AZO1_STAAM	3
SA564-ΔccpA, TSB-dex - SA564-ΔhptRS/ccpA, TSB-dex	0.103759	0.158394	0.655068	0.998043	AZO1_STAAM	3
SA564-ΔccpA, TSB-dex - SA564-ΔhptRS, TSB	-0.503885	0.158394	-3.18122	0.0317102	AZO1_STAAM	3
SA564-ΔccpA, TSB-dex - SA564, TSB	-0.431146	0.158394	-2.72199	0.115901	AZO1_STAAM	3
SA564-ΔccpA, TSB-dex - SA564-ΔccpA, TSB	-0.365281	0.158394	-2.30616	0.290005	AZO1_STAAM	3
SA564-ΔccpA, TSB-dex - SA564-ΔhptRS/ccpA, TSB	-0.163204	0.158394	-1.03037	0.969942	AZO1_STAAM	3
SA564-ΔhptRS/ccpA, TSB-dex - SA564-ΔhptRS, TSB	-0.607644	0.158394	-3.83629	0.00314205	AZO1_STAAM	3
SA564-ΔhptRS/ccpA, TSB-dex - SA564, TSB	-0.534905	0.158394	-3.37706	0.0167787	AZO1_STAAM	3
SA564-ΔhptRS/ccpA, TSB-dex - SA564-ΔccpA, TSB	-0.46904	0.158394	-2.96123	0.0611244	AZO1_STAAM	3
SA564-ΔhptRS/ccpA, TSB-dex - SA564-ΔhptRS/ccpA, TSB	-0.266963	0.158394	-1.68544	0.696862	AZO1_STAAM	3
SA564-ΔhptRS, TSB - SA564, TSB	0.072739	0.158394	0.459229	0.99981	AZO1_STAAM	3
SA564-ΔhptRS, TSB - SA564-ΔccpA, TSB	0.138604	0.158394	0.875058	0.988268	AZO1_STAAM	3
SA564-ΔhptRS, TSB - SA564-ΔhptRS/ccpA, TSB	0.340681	0.158394	2.15085	0.382077	AZO1_STAAM	3
SA564, TSB - SA564-ΔccpA, TSB	0.0658647	0.158394	0.415829	0.999902	AZO1_STAAM	3
SA564, TSB - SA564-ΔhptRS/ccpA, TSB	0.267942	0.158394	1.69162	0.69284	AZO1_STAAM	3
SA564-ΔccpA, TSB - SA564-ΔhptRS/ccpA, TSB	0.202077	0.158394	1.27579	0.907973	AZO1_STAAM	3
SA564-ΔhptRS, TSB-dex - SA564, TSB-dex	0.000629839	0.0459501	0.013707	1	AZOR_STAAM	1
SA564-ΔhptRS, TSB-dex - SA564-ΔccpA, TSB-dex	0.0894037	0.0459501	1.94567	0.519161	AZOR_STAAM	1
SA564-ΔhptRS, TSB-dex - SA564-ΔhptRS/ccpA, TSB-dex	0.414946	0.0459501	9.03038	5.22915e-14	AZOR_STAAM	1
SA564-ΔhptRS, TSB-dex - SA564-ΔhptRS, TSB	0.21004	0.0459501	4.57105	0.000131271	AZOR_STAAM	1
SA564-ΔhptRS, TSB-dex - SA564, TSB	0.142141	0.0459501	3.09338	0.0415246	AZOR_STAAM	1
SA564-ΔhptRS, TSB-dex - SA564-ΔccpA, TSB	0.375581	0.0459501	8.17368	1.03251e-13	AZOR_STAAM	1
SA564-ΔhptRS, TSB-dex - SA564-ΔhptRS/ccpA, TSB	0.571299	0.0459501	12.433	0	AZOR_STAAM	1
SA564, TSB-dex - SA564-ΔccpA, TSB-dex	0.0887739	0.0459501	1.93196	0.528659	AZOR_STAAM	1
SA564, TSB-dex - SA564-ΔhptRS/ccpA, TSB-dex	0.414317	0.0459501	9.01667	5.30687e-14	AZOR_STAAM	1
SA564, TSB-dex - SA564-ΔhptRS, TSB	0.20941	0.0459501	4.55734	0.000140022	AZOR_STAAM	1
SA564, TSB-dex - SA564, TSB	0.141511	0.0459501	3.07967	0.04327	AZOR_STAAM	1
SA564, TSB-dex - SA564-ΔccpA, TSB	0.374951	0.0459501	8.15998	1.04916e-13	AZOR_STAAM	1
SA564, TSB-dex - SA564-ΔhptRS/ccpA, TSB	0.570669	0.0459501	12.4193	0	AZOR_STAAM	1
SA564-ΔccpA, TSB-dex - SA564-ΔhptRS/ccpA, TSB-dex	0.325543	0.0459501	7.08471	3.90625e-11	AZOR_STAAM	1
SA564-ΔccpA, TSB-dex - SA564-ΔhptRS, TSB	0.120636	0.0459501	2.62538	0.146702	AZOR_STAAM	1
SA564-ΔccpA, TSB-dex - SA564, TSB	0.0527372	0.0459501	1.14771	0.946153	AZOR_STAAM	1
SA564-ΔccpA, TSB-dex - SA564-ΔccpA, TSB	0.286177	0.0459501	6.22801	1.32083e-08	AZOR_STAAM	1
SA564-ΔccpA, TSB-dex - SA564-ΔhptRS/ccpA, TSB	0.481895	0.0459501	10.4874	7.13873e-14	AZOR_STAAM	1
SA564-ΔhptRS/ccpA, TSB-dex - SA564-ΔhptRS, TSB	-0.204906	0.0459501	-4.45933	0.000220864	AZOR_STAAM	1
SA564-ΔhptRS/ccpA, TSB-dex - SA564, TSB	-0.272805	0.0459501	-5.937	8.10644e-08	AZOR_STAAM	1
SA564-ΔhptRS/ccpA, TSB-dex - SA564-ΔccpA, TSB	-0.0393652	0.0459501	-0.856696	0.989661	AZOR_STAAM	1
SA564-ΔhptRS/ccpA, TSB-dex - SA564-ΔhptRS/ccpA, TSB	0.156352	0.0459501	3.40265	0.0153849	AZOR_STAAM	1
SA564-ΔhptRS, TSB - SA564, TSB	-0.0678991	0.0459501	-1.47767	0.819619	AZOR_STAAM	1
SA564-ΔhptRS, TSB - SA564-ΔccpA, TSB	0.165541	0.0459501	3.60263	0.00760215	AZOR_STAAM	1
SA564-ΔhptRS, TSB - SA564-ΔhptRS/ccpA, TSB	0.361258	0.0459501	7.86198	2.22378e-13	AZOR_STAAM	1
SA564, TSB - SA564-ΔccpA, TSB	0.23344	0.0459501	5.0803	1.0402e-05	AZOR_STAAM	1
SA564, TSB - SA564-ΔhptRS/ccpA, TSB	0.429158	0.0459501	9.33965	7.90479e-14	AZOR_STAAM	1
SA564-ΔccpA, TSB - SA564-ΔhptRS/ccpA, TSB	0.195717	0.0459501	4.25935	0.000542292	AZOR_STAAM	1
SA564-ΔhptRS, TSB-dex - SA564, TSB-dex	0.0287448	0.183534	0.156619	1	BSAA_STAAM	2
SA564-ΔhptRS, TSB-dex - SA564-ΔccpA, TSB-dex	0.151007	0.183534	0.822775	0.991893	BSAA_STAAM	2
SA564-ΔhptRS, TSB-dex - SA564-ΔhptRS/ccpA, TSB-dex	0.117779	0.183534	0.641731	0.998285	BSAA_STAAM	2
SA564-ΔhptRS, TSB-dex - SA564-ΔhptRS, TSB	-0.0217654	0.183534	-0.118591	1	BSAA_STAAM	2
SA564-ΔhptRS, TSB-dex - SA564, TSB	-0.0477575	0.183534	-0.260211	0.999996	BSAA_STAAM	2
SA564-ΔhptRS, TSB-dex - SA564-ΔccpA, TSB	0.0131887	0.183534	0.0718598	1	BSAA_STAAM	2
SA564-ΔhptRS, TSB-dex - SA564-ΔhptRS/ccpA, TSB	0.132882	0.183534	0.724018	0.996313	BSAA_STAAM	2
SA564, TSB-dex - SA564-ΔccpA, TSB-dex	0.122262	0.183534	0.666156	0.997822	BSAA_STAAM	2
SA564, TSB-dex - SA564-ΔhptRS/ccpA, TSB-dex	0.0890345	0.183534	0.485112	0.999726	BSAA_STAAM	2
SA564, TSB-dex - SA564-ΔhptRS, TSB	-0.0505102	0.183534	-0.275209	0.999994	BSAA_STAAM	2
SA564, TSB-dex - SA564, TSB	-0.0765023	0.183534	-0.416829	0.999901	BSAA_STAAM	2
SA564, TSB-dex - SA564-ΔccpA, TSB	-0.0155561	0.183534	-0.0847588	1	BSAA_STAAM	2
SA564, TSB-dex - SA564-ΔhptRS/ccpA, TSB	0.104137	0.183534	0.5674	0.999228	BSAA_STAAM	2
SA564-ΔccpA, TSB-dex - SA564-ΔhptRS/ccpA, TSB-dex	-0.0332277	0.183534	-0.181044	1	BSAA_STAAM	2
SA564-ΔccpA, TSB-dex - SA564-ΔhptRS, TSB	-0.172772	0.183534	-0.941365	0.981997	BSAA_STAAM	2
SA564-ΔccpA, TSB-dex - SA564, TSB	-0.198764	0.183534	-1.08299	0.960489	BSAA_STAAM	2
SA564-ΔccpA, TSB-dex - SA564-ΔccpA, TSB	-0.137818	0.183534	-0.750915	0.995372	BSAA_STAAM	2
SA564-ΔccpA, TSB-dex - SA564-ΔhptRS/ccpA, TSB	-0.0181251	0.183534	-0.0987563	1	BSAA_STAAM	2
SA564-ΔhptRS/ccpA, TSB-dex - SA564-ΔhptRS, TSB	-0.139545	0.183534	-0.760321	0.995001	BSAA_STAAM	2
SA564-ΔhptRS/ccpA, TSB-dex - SA564, TSB	-0.165537	0.183534	-0.901941	0.985971	BSAA_STAAM	2
SA564-ΔhptRS/ccpA, TSB-dex - SA564-ΔccpA, TSB	-0.104591	0.183534	-0.569871	0.999205	BSAA_STAAM	2
SA564-ΔhptRS/ccpA, TSB-dex - SA564-ΔhptRS/ccpA, TSB	0.0151026	0.183534	0.0822878	1	BSAA_STAAM	2
SA564-ΔhptRS, TSB - SA564, TSB	-0.0259921	0.183534	-0.14162	1	BSAA_STAAM	2
SA564-ΔhptRS, TSB - SA564-ΔccpA, TSB	0.0349541	0.183534	0.19045	1	BSAA_STAAM	2
SA564-ΔhptRS, TSB - SA564-ΔhptRS/ccpA, TSB	0.154647	0.183534	0.842609	0.990639	BSAA_STAAM	2
SA564, TSB - SA564-ΔccpA, TSB	0.0609462	0.183534	0.332071	0.999979	BSAA_STAAM	2
SA564, TSB - SA564-ΔhptRS/ccpA, TSB	0.180639	0.183534	0.984229	0.976764	BSAA_STAAM	2
SA564-ΔccpA, TSB - SA564-ΔhptRS/ccpA, TSB	0.119693	0.183534	0.652159	0.998098	BSAA_STAAM	2
SA564-ΔhptRS, TSB-dex - SA564, TSB-dex	0.052865	0.157698	0.33523	0.999977	BUTA_STAAM	8
SA564-ΔhptRS, TSB-dex - SA564-ΔccpA, TSB-dex	0.113253	0.157698	0.718164	0.996496	BUTA_STAAM	8
SA564-ΔhptRS, TSB-dex - SA564-ΔhptRS/ccpA, TSB-dex	0.396309	0.157698	2.51309	0.189685	BUTA_STAAM	8
SA564-ΔhptRS, TSB-dex - SA564-ΔhptRS, TSB	0.426303	0.157698	2.70329	0.121436	BUTA_STAAM	8
SA564-ΔhptRS, TSB-dex - SA564, TSB	0.353358	0.157698	2.24073	0.327211	BUTA_STAAM	8
SA564-ΔhptRS, TSB-dex - SA564-ΔccpA, TSB	0.34818	0.157698	2.20789	0.346779	BUTA_STAAM	8
SA564-ΔhptRS, TSB-dex - SA564-ΔhptRS/ccpA, TSB	0.454335	0.157698	2.88105	0.0764098	BUTA_STAAM	8
SA564, TSB-dex - SA564-ΔccpA, TSB-dex	0.0603879	0.157698	0.382935	0.999944	BUTA_STAAM	8
SA564, TSB-dex - SA564-ΔhptRS/ccpA, TSB-dex	0.343444	0.157698	2.17787	0.365164	BUTA_STAAM	8
SA564, TSB-dex - SA564-ΔhptRS, TSB	0.373438	0.157698	2.36806	0.257154	BUTA_STAAM	8
SA564, TSB-dex - SA564, TSB	0.300493	0.157698	1.9055	0.547037	BUTA_STAAM	8
SA564, TSB-dex - SA564-ΔccpA, TSB	0.295315	0.157698	1.87266	0.569858	BUTA_STAAM	8
SA564, TSB-dex - SA564-ΔhptRS/ccpA, TSB	0.40147	0.157698	2.54582	0.176334	BUTA_STAAM	8
SA564-ΔccpA, TSB-dex - SA564-ΔhptRS/ccpA, TSB-dex	0.283056	0.157698	1.79493	0.623571	BUTA_STAAM	8
SA564-ΔccpA, TSB-dex - SA564-ΔhptRS, TSB	0.31305	0.157698	1.98513	0.491954	BUTA_STAAM	8
SA564-ΔccpA, TSB-dex - SA564, TSB	0.240105	0.157698	1.52256	0.79549	BUTA_STAAM	8
SA564-ΔccpA, TSB-dex - SA564-ΔccpA, TSB	0.234927	0.157698	1.48973	0.813286	BUTA_STAAM	8
SA564-ΔccpA, TSB-dex - SA564-ΔhptRS/ccpA, TSB	0.341082	0.157698	2.16288	0.374501	BUTA_STAAM	8
SA564-ΔhptRS/ccpA, TSB-dex - SA564-ΔhptRS, TSB	0.0299935	0.157698	0.190196	1	BUTA_STAAM	8
SA564-ΔhptRS/ccpA, TSB-dex - SA564, TSB	-0.0429518	0.157698	-0.272368	0.999995	BUTA_STAAM	8
SA564-ΔhptRS/ccpA, TSB-dex - SA564-ΔccpA, TSB	-0.0481295	0.157698	-0.305201	0.999988	BUTA_STAAM	8
SA564-ΔhptRS/ccpA, TSB-dex - SA564-ΔhptRS/ccpA, TSB	0.0580254	0.157698	0.367953	0.999957	BUTA_STAAM	8
SA564-ΔhptRS, TSB - SA564, TSB	-0.0729453	0.157698	-0.462564	0.9998	BUTA_STAAM	8
SA564-ΔhptRS, TSB - SA564-ΔccpA, TSB	-0.0781231	0.157698	-0.495398	0.999684	BUTA_STAAM	8
SA564-ΔhptRS, TSB - SA564-ΔhptRS/ccpA, TSB	0.0280319	0.157698	0.177757	1	BUTA_STAAM	8
SA564, TSB - SA564-ΔccpA, TSB	-0.00517779	0.157698	-0.0328337	1	BUTA_STAAM	8
SA564, TSB - SA564-ΔhptRS/ccpA, TSB	0.100977	0.157698	0.640321	0.998309	BUTA_STAAM	8
SA564-ΔccpA, TSB - SA564-ΔhptRS/ccpA, TSB	0.106155	0.157698	0.673155	0.997672	BUTA_STAAM	8
SA564-ΔhptRS, TSB-dex - SA564, TSB-dex	-0.0268369	0.198019	-0.135527	1	CARA_STAAM	11
SA564-ΔhptRS, TSB-dex - SA564-ΔccpA, TSB-dex	-0.0216011	0.198019	-0.109086	1	CARA_STAAM	11
SA564-ΔhptRS, TSB-dex - SA564-ΔhptRS/ccpA, TSB-dex	-0.194558	0.198019	-0.982522	0.976992	CARA_STAAM	11
SA564-ΔhptRS, TSB-dex - SA564-ΔhptRS, TSB	-0.247325	0.198019	-1.249	0.917091	CARA_STAAM	11
SA564-ΔhptRS, TSB-dex - SA564, TSB	-0.240172	0.198019	-1.21287	0.928425	CARA_STAAM	11
SA564-ΔhptRS, TSB-dex - SA564-ΔccpA, TSB	-0.0174365	0.198019	-0.0880549	1	CARA_STAAM	11
SA564-ΔhptRS, TSB-dex - SA564-ΔhptRS/ccpA, TSB	-0.143656	0.198019	-0.725467	0.996267	CARA_STAAM	11
SA564, TSB-dex - SA564-ΔccpA, TSB-dex	0.00523576	0.198019	0.0264408	1	CARA_STAAM	11
SA564, TSB-dex - SA564-ΔhptRS/ccpA, TSB-dex	-0.167721	0.198019	-0.846995	0.990343	CARA_STAAM	11
SA564, TSB-dex - SA564-ΔhptRS, TSB	-0.220488	0.198019	-1.11347	0.954125	CARA_STAAM	11
SA564, TSB-dex - SA564, TSB	-0.213335	0.198019	-1.07735	0.961593	CARA_STAAM	11
SA564, TSB-dex - SA564-ΔccpA, TSB	0.00940038	0.198019	0.0474722	1	CARA_STAAM	11
SA564, TSB-dex - SA564-ΔhptRS/ccpA, TSB	-0.116819	0.198019	-0.58994	0.999004	CARA_STAAM	11
SA564-ΔccpA, TSB-dex - SA564-ΔhptRS/ccpA, TSB-dex	-0.172956	0.198019	-0.873436	0.988396	CARA_STAAM	11
SA564-ΔccpA, TSB-dex - SA564-ΔhptRS, TSB	-0.225724	0.198019	-1.13991	0.948046	CARA_STAAM	11
SA564-ΔccpA, TSB-dex - SA564, TSB	-0.21857	0.198019	-1.10379	0.95622	CARA_STAAM	11
SA564-ΔccpA, TSB-dex - SA564-ΔccpA, TSB	0.00416462	0.198019	0.0210315	1	CARA_STAAM	11
SA564-ΔccpA, TSB-dex - SA564-ΔhptRS/ccpA, TSB	-0.122055	0.198019	-0.61638	0.998677	CARA_STAAM	11
SA564-ΔhptRS/ccpA, TSB-dex - SA564-ΔhptRS, TSB	-0.0527677	0.198019	-0.266479	0.999995	CARA_STAAM	11
SA564-ΔhptRS/ccpA, TSB-dex - SA564, TSB	-0.045614	0.198019	-0.230352	0.999998	CARA_STAAM	11
SA564-ΔhptRS/ccpA, TSB-dex - SA564-ΔccpA, TSB	0.177121	0.198019	0.894467	0.986642	CARA_STAAM	11
SA564-ΔhptRS/ccpA, TSB-dex - SA564-ΔhptRS/ccpA, TSB	0.0509017	0.198019	0.257055	0.999996	CARA_STAAM	11
SA564-ΔhptRS, TSB - SA564, TSB	0.00715374	0.198019	0.0361266	1	CARA_STAAM	11
SA564-ΔhptRS, TSB - SA564-ΔccpA, TSB	0.229889	0.198019	1.16095	0.942827	CARA_STAAM	11
SA564-ΔhptRS, TSB - SA564-ΔhptRS/ccpA, TSB	0.103669	0.198019	0.523534	0.999545	CARA_STAAM	11
SA564, TSB - SA564-ΔccpA, TSB	0.222735	0.198019	1.12482	0.951581	CARA_STAAM	11
SA564, TSB - SA564-ΔhptRS/ccpA, TSB	0.0965157	0.198019	0.487407	0.999717	CARA_STAAM	11
SA564-ΔccpA, TSB - SA564-ΔhptRS/ccpA, TSB	-0.126219	0.198019	-0.637412	0.998357	CARA_STAAM	11
SA564-ΔhptRS, TSB-dex - SA564, TSB-dex	0.0380201	0.134912	0.281813	0.999993	CARB_STAAM	71
SA564-ΔhptRS, TSB-dex - SA564-ΔccpA, TSB-dex	0.0256115	0.134912	0.189838	1	CARB_STAAM	71
SA564-ΔhptRS, TSB-dex - SA564-ΔhptRS/ccpA, TSB-dex	0.0859059	0.134912	0.636753	0.998368	CARB_STAAM	71
SA564-ΔhptRS, TSB-dex - SA564-ΔhptRS, TSB	-0.0254624	0.134912	-0.188732	1	CARB_STAAM	71
SA564-ΔhptRS, TSB-dex - SA564, TSB	-0.0716155	0.134912	-0.530829	0.999501	CARB_STAAM	71
SA564-ΔhptRS, TSB-dex - SA564-ΔccpA, TSB	0.0615477	0.134912	0.456205	0.999818	CARB_STAAM	71
SA564-ΔhptRS, TSB-dex - SA564-ΔhptRS/ccpA, TSB	0.143167	0.134912	1.06118	0.964634	CARB_STAAM	71
SA564, TSB-dex - SA564-ΔccpA, TSB-dex	-0.0124086	0.134912	-0.0919754	1	CARB_STAAM	71
SA564, TSB-dex - SA564-ΔhptRS/ccpA, TSB-dex	0.0478858	0.134912	0.35494	0.999967	CARB_STAAM	71
SA564, TSB-dex - SA564-ΔhptRS, TSB	-0.0634825	0.134912	-0.470546	0.999776	CARB_STAAM	71
SA564, TSB-dex - SA564, TSB	-0.109636	0.134912	-0.812642	0.99248	CARB_STAAM	71
SA564, TSB-dex - SA564-ΔccpA, TSB	0.0235276	0.134912	0.174392	1	CARB_STAAM	71
SA564, TSB-dex - SA564-ΔhptRS/ccpA, TSB	0.105146	0.134912	0.779368	0.994176	CARB_STAAM	71
SA564-ΔccpA, TSB-dex - SA564-ΔhptRS/ccpA, TSB-dex	0.0602944	0.134912	0.446915	0.999841	CARB_STAAM	71
SA564-ΔccpA, TSB-dex - SA564-ΔhptRS, TSB	-0.0510739	0.134912	-0.37857	0.999948	CARB_STAAM	71
SA564-ΔccpA, TSB-dex - SA564, TSB	-0.097227	0.134912	-0.720667	0.996419	CARB_STAAM	71
SA564-ΔccpA, TSB-dex - SA564-ΔccpA, TSB	0.0359362	0.134912	0.266367	0.999995	CARB_STAAM	71
SA564-ΔccpA, TSB-dex - SA564-ΔhptRS/ccpA, TSB	0.117555	0.134912	0.871343	0.988561	CARB_STAAM	71
SA564-ΔhptRS/ccpA, TSB-dex - SA564-ΔhptRS, TSB	-0.111368	0.134912	-0.825486	0.99173	CARB_STAAM	71
SA564-ΔhptRS/ccpA, TSB-dex - SA564, TSB	-0.157521	0.134912	-1.16758	0.941108	CARB_STAAM	71
SA564-ΔhptRS/ccpA, TSB-dex - SA564-ΔccpA, TSB	-0.0243582	0.134912	-0.180548	1	CARB_STAAM	71
SA564-ΔhptRS/ccpA, TSB-dex - SA564-ΔhptRS/ccpA, TSB	0.0572606	0.134912	0.424428	0.999888	CARB_STAAM	71
SA564-ΔhptRS, TSB - SA564, TSB	-0.0461531	0.134912	-0.342097	0.999974	CARB_STAAM	71
SA564-ΔhptRS, TSB - SA564-ΔccpA, TSB	0.0870101	0.134912	0.644937	0.998229	CARB_STAAM	71
SA564-ΔhptRS, TSB - SA564-ΔhptRS/ccpA, TSB	0.168629	0.134912	1.24991	0.91679	CARB_STAAM	71
SA564, TSB - SA564-ΔccpA, TSB	0.133163	0.134912	0.987034	0.976386	CARB_STAAM	71
SA564, TSB - SA564-ΔhptRS/ccpA, TSB	0.214782	0.134912	1.59201	0.755369	CARB_STAAM	71
SA564-ΔccpA, TSB - SA564-ΔhptRS/ccpA, TSB	0.0816189	0.134912	0.604976	0.998827	CARB_STAAM	71
SA564-ΔhptRS, TSB-dex - SA564, TSB-dex	0.0430807	0.0909597	0.473624	0.999766	CATA_STAAM	24
SA564-ΔhptRS, TSB-dex - SA564-ΔccpA, TSB-dex	0.141179	0.0909597	1.55211	0.778816	CATA_STAAM	24
SA564-ΔhptRS, TSB-dex - SA564-ΔhptRS/ccpA, TSB-dex	0.0745154	0.0909597	0.819213	0.992103	CATA_STAAM	24
SA564-ΔhptRS, TSB-dex - SA564-ΔhptRS, TSB	0.220912	0.0909597	2.42868	0.227312	CATA_STAAM	24
SA564-ΔhptRS, TSB-dex - SA564, TSB	0.147112	0.0909597	1.61734	0.739977	CATA_STAAM	24
SA564-ΔhptRS, TSB-dex - SA564-ΔccpA, TSB	0.255219	0.0909597	2.80584	0.0934554	CATA_STAAM	24
SA564-ΔhptRS, TSB-dex - SA564-ΔhptRS/ccpA, TSB	0.0311842	0.0909597	0.342835	0.999974	CATA_STAAM	24
SA564, TSB-dex - SA564-ΔccpA, TSB-dex	0.0980986	0.0909597	1.07848	0.961372	CATA_STAAM	24
SA564, TSB-dex - SA564-ΔhptRS/ccpA, TSB-dex	0.0314347	0.0909597	0.345589	0.999972	CATA_STAAM	24
SA564, TSB-dex - SA564-ΔhptRS, TSB	0.177831	0.0909597	1.95505	0.512672	CATA_STAAM	24
SA564, TSB-dex - SA564, TSB	0.104032	0.0909597	1.14371	0.947129	CATA_STAAM	24
SA564, TSB-dex - SA564-ΔccpA, TSB	0.212138	0.0909597	2.33222	0.275891	CATA_STAAM	24
SA564, TSB-dex - SA564-ΔhptRS/ccpA, TSB	-0.0118965	0.0909597	-0.130789	1	CATA_STAAM	24
SA564-ΔccpA, TSB-dex - SA564-ΔhptRS/ccpA, TSB-dex	-0.0666639	0.0909597	-0.732894	0.996022	CATA_STAAM	24
SA564-ΔccpA, TSB-dex - SA564-ΔhptRS, TSB	0.0797325	0.0909597	0.876569	0.988147	CATA_STAAM	24
SA564-ΔccpA, TSB-dex - SA564, TSB	0.0059331	0.0909597	0.0652278	1	CATA_STAAM	24
SA564-ΔccpA, TSB-dex - SA564-ΔccpA, TSB	0.114039	0.0909597	1.25373	0.915525	CATA_STAAM	24
SA564-ΔccpA, TSB-dex - SA564-ΔhptRS/ccpA, TSB	-0.109995	0.0909597	-1.20927	0.929495	CATA_STAAM	24
SA564-ΔhptRS/ccpA, TSB-dex - SA564-ΔhptRS, TSB	0.146396	0.0909597	1.60946	0.744801	CATA_STAAM	24
SA564-ΔhptRS/ccpA, TSB-dex - SA564, TSB	0.072597	0.0909597	0.798122	0.993262	CATA_STAAM	24
SA564-ΔhptRS/ccpA, TSB-dex - SA564-ΔccpA, TSB	0.180703	0.0909597	1.98663	0.490924	CATA_STAAM	24
SA564-ΔhptRS/ccpA, TSB-dex - SA564-ΔhptRS/ccpA, TSB	-0.0433312	0.0909597	-0.476378	0.999757	CATA_STAAM	24
SA564-ΔhptRS, TSB - SA564, TSB	-0.0737994	0.0909597	-0.811341	0.992553	CATA_STAAM	24
SA564-ΔhptRS, TSB - SA564-ΔccpA, TSB	0.0343068	0.0909597	0.377164	0.99995	CATA_STAAM	24
SA564-ΔhptRS, TSB - SA564-ΔhptRS/ccpA, TSB	-0.189728	0.0909597	-2.08584	0.424071	CATA_STAAM	24
SA564, TSB - SA564-ΔccpA, TSB	0.108106	0.0909597	1.18851	0.935456	CATA_STAAM	24
SA564, TSB - SA564-ΔhptRS/ccpA, TSB	-0.115928	0.0909597	-1.2745	0.908426	CATA_STAAM	24
SA564-ΔccpA, TSB - SA564-ΔhptRS/ccpA, TSB	-0.224034	0.0909597	-2.46301	0.211456	CATA_STAAM	24
SA564-ΔhptRS, TSB-dex - SA564, TSB-dex	0.0353606	0.162556	0.217529	0.999999	CCPA_STAAM	6
SA564-ΔhptRS, TSB-dex - SA564-ΔccpA, TSB-dex	0.0979134	0.162556	0.602336	0.99886	CCPA_STAAM	6
SA564-ΔhptRS, TSB-dex - SA564-ΔhptRS/ccpA, TSB-dex	0.373239	0.162556	2.29607	0.295584	CCPA_STAAM	6
SA564-ΔhptRS, TSB-dex - SA564-ΔhptRS, TSB	0.103018	0.162556	0.633736	0.998417	CCPA_STAAM	6
SA564-ΔhptRS, TSB-dex - SA564, TSB	0.135899	0.162556	0.836016	0.991072	CCPA_STAAM	6
SA564-ΔhptRS, TSB-dex - SA564-ΔccpA, TSB	0.531938	0.162556	3.27234	0.0237238	CCPA_STAAM	6
SA564-ΔhptRS, TSB-dex - SA564-ΔhptRS/ccpA, TSB	0.666789	0.162556	4.1019	0.00106712	CCPA_STAAM	6
SA564, TSB-dex - SA564-ΔccpA, TSB-dex	0.0625528	0.162556	0.384808	0.999942	CCPA_STAAM	6
SA564, TSB-dex - SA564-ΔhptRS/ccpA, TSB-dex	0.337879	0.162556	2.07854	0.428893	CCPA_STAAM	6
SA564, TSB-dex - SA564-ΔhptRS, TSB	0.067657	0.162556	0.416208	0.999902	CCPA_STAAM	6
SA564, TSB-dex - SA564, TSB	0.100539	0.162556	0.618487	0.998647	CCPA_STAAM	6
SA564, TSB-dex - SA564-ΔccpA, TSB	0.496578	0.162556	3.05481	0.0465959	CCPA_STAAM	6
SA564, TSB-dex - SA564-ΔhptRS/ccpA, TSB	0.631428	0.162556	3.88437	0.00259931	CCPA_STAAM	6
SA564-ΔccpA, TSB-dex - SA564-ΔhptRS/ccpA, TSB-dex	0.275326	0.162556	1.69373	0.691464	CCPA_STAAM	6
SA564-ΔccpA, TSB-dex - SA564-ΔhptRS, TSB	0.00510425	0.162556	0.0313999	1	CCPA_STAAM	6
SA564-ΔccpA, TSB-dex - SA564, TSB	0.037986	0.162556	0.233679	0.999998	CCPA_STAAM	6
SA564-ΔccpA, TSB-dex - SA564-ΔccpA, TSB	0.434025	0.162556	2.67	0.13179	CCPA_STAAM	6
SA564-ΔccpA, TSB-dex - SA564-ΔhptRS/ccpA, TSB	0.568876	0.162556	3.49957	0.0109987	CCPA_STAAM	6
SA564-ΔhptRS/ccpA, TSB-dex - SA564-ΔhptRS, TSB	-0.270222	0.162556	-1.66233	0.711752	CCPA_STAAM	6
SA564-ΔhptRS/ccpA, TSB-dex - SA564, TSB	-0.23734	0.162556	-1.46005	0.828672	CCPA_STAAM	6
SA564-ΔhptRS/ccpA, TSB-dex - SA564-ΔccpA, TSB	0.158699	0.162556	0.976273	0.977812	CCPA_STAAM	6
SA564-ΔhptRS/ccpA, TSB-dex - SA564-ΔhptRS/ccpA, TSB	0.29355	0.162556	1.80584	0.616087	CCPA_STAAM	6
SA564-ΔhptRS, TSB - SA564, TSB	0.0328817	0.162556	0.202279	0.999999	CCPA_STAAM	6
SA564-ΔhptRS, TSB - SA564-ΔccpA, TSB	0.428921	0.162556	2.6386	0.142158	CCPA_STAAM	6
SA564-ΔhptRS, TSB - SA564-ΔhptRS/ccpA, TSB	0.563771	0.162556	3.46817	0.0122774	CCPA_STAAM	6
SA564, TSB - SA564-ΔccpA, TSB	0.396039	0.162556	2.43632	0.223715	CCPA_STAAM	6
SA564, TSB - SA564-ΔhptRS/ccpA, TSB	0.53089	0.162556	3.26589	0.0242246	CCPA_STAAM	6
SA564-ΔccpA, TSB - SA564-ΔhptRS/ccpA, TSB	0.134851	0.162556	0.829565	0.99148	CCPA_STAAM	6
SA564-ΔhptRS, TSB-dex - SA564, TSB-dex	-0.00482045	0.101069	-0.0476944	1	CDR_STAAM	3
SA564-ΔhptRS, TSB-dex - SA564-ΔccpA, TSB-dex	-0.141342	0.101069	-1.39846	0.858357	CDR_STAAM	3
SA564-ΔhptRS, TSB-dex - SA564-ΔhptRS/ccpA, TSB-dex	-0.341414	0.101069	-3.37801	0.0167249	CDR_STAAM	3
SA564-ΔhptRS, TSB-dex - SA564-ΔhptRS, TSB	-0.0543621	0.101069	-0.537869	0.999456	CDR_STAAM	3
SA564-ΔhptRS, TSB-dex - SA564, TSB	-0.0139942	0.101069	-0.138461	1	CDR_STAAM	3
SA564-ΔhptRS, TSB-dex - SA564-ΔccpA, TSB	-0.20089	0.101069	-1.98764	0.49023	CDR_STAAM	3
SA564-ΔhptRS, TSB-dex - SA564-ΔhptRS/ccpA, TSB	-0.278083	0.101069	-2.7514	0.107594	CDR_STAAM	3
SA564, TSB-dex - SA564-ΔccpA, TSB-dex	-0.136522	0.101069	-1.35077	0.879178	CDR_STAAM	3
SA564, TSB-dex - SA564-ΔhptRS/ccpA, TSB-dex	-0.336594	0.101069	-3.33032	0.019617	CDR_STAAM	3
SA564, TSB-dex - SA564-ΔhptRS, TSB	-0.0495417	0.101069	-0.490175	0.999706	CDR_STAAM	3
SA564, TSB-dex - SA564, TSB	-0.00917373	0.101069	-0.0907666	1	CDR_STAAM	3
SA564, TSB-dex - SA564-ΔccpA, TSB	-0.196069	0.101069	-1.93995	0.523127	CDR_STAAM	3
SA564, TSB-dex - SA564-ΔhptRS/ccpA, TSB	-0.273262	0.101069	-2.70371	0.121311	CDR_STAAM	3
SA564-ΔccpA, TSB-dex - SA564-ΔhptRS/ccpA, TSB-dex	-0.200072	0.101069	-1.97955	0.495786	CDR_STAAM	3
SA564-ΔccpA, TSB-dex - SA564-ΔhptRS, TSB	0.0869799	0.101069	0.860595	0.989376	CDR_STAAM	3
SA564-ΔccpA, TSB-dex - SA564, TSB	0.127348	0.101069	1.26	0.91342	CDR_STAAM	3
SA564-ΔccpA, TSB-dex - SA564-ΔccpA, TSB	-0.0595476	0.101069	-0.589175	0.999012	CDR_STAAM	3
SA564-ΔccpA, TSB-dex - SA564-ΔhptRS/ccpA, TSB	-0.13674	0.101069	-1.35294	0.878274	CDR_STAAM	3
SA564-ΔhptRS/ccpA, TSB-dex - SA564-ΔhptRS, TSB	0.287052	0.101069	2.84014	0.0853366	CDR_STAAM	3
SA564-ΔhptRS/ccpA, TSB-dex - SA564, TSB	0.32742	0.101069	3.23955	0.0263666	CDR_STAAM	3
SA564-ΔhptRS/ccpA, TSB-dex - SA564-ΔccpA, TSB	0.140524	0.101069	1.39037	0.862024	CDR_STAAM	3
SA564-ΔhptRS/ccpA, TSB-dex - SA564-ΔhptRS/ccpA, TSB	0.0633314	0.101069	0.626613	0.998528	CDR_STAAM	3
SA564-ΔhptRS, TSB - SA564, TSB	0.040368	0.101069	0.399408	0.999926	CDR_STAAM	3
SA564-ΔhptRS, TSB - SA564-ΔccpA, TSB	-0.146528	0.101069	-1.44977	0.83384	CDR_STAAM	3
SA564-ΔhptRS, TSB - SA564-ΔhptRS/ccpA, TSB	-0.22372	0.101069	-2.21353	0.343379	CDR_STAAM	3
SA564, TSB - SA564-ΔccpA, TSB	-0.186896	0.101069	-1.84918	0.586159	CDR_STAAM	3
SA564, TSB - SA564-ΔhptRS/ccpA, TSB	-0.264088	0.101069	-2.61294	0.151075	CDR_STAAM	3
SA564-ΔccpA, TSB - SA564-ΔhptRS/ccpA, TSB	-0.0771928	0.101069	-0.76376	0.994859	CDR_STAAM	3
SA564-ΔhptRS, TSB-dex - SA564, TSB-dex	0.0251928	0.152111	0.165621	1	CH10_STAAM	15
SA564-ΔhptRS, TSB-dex - SA564-ΔccpA, TSB-dex	-0.159417	0.152111	-1.04803	0.966977	CH10_STAAM	15
SA564-ΔhptRS, TSB-dex - SA564-ΔhptRS/ccpA, TSB-dex	-0.132473	0.152111	-0.870897	0.988596	CH10_STAAM	15
SA564-ΔhptRS, TSB-dex - SA564-ΔhptRS, TSB	0.0355435	0.152111	0.233668	0.999998	CH10_STAAM	15
SA564-ΔhptRS, TSB-dex - SA564, TSB	-0.0377363	0.152111	-0.248084	0.999997	CH10_STAAM	15
SA564-ΔhptRS, TSB-dex - SA564-ΔccpA, TSB	-0.0676731	0.152111	-0.444893	0.999846	CH10_STAAM	15
SA564-ΔhptRS, TSB-dex - SA564-ΔhptRS/ccpA, TSB	-0.118814	0.152111	-0.781104	0.994096	CH10_STAAM	15
SA564, TSB-dex - SA564-ΔccpA, TSB-dex	-0.18461	0.152111	-1.21365	0.928192	CH10_STAAM	15
SA564, TSB-dex - SA564-ΔhptRS/ccpA, TSB-dex	-0.157666	0.152111	-1.03652	0.968933	CH10_STAAM	15
SA564, TSB-dex - SA564-ΔhptRS, TSB	0.0103507	0.152111	0.0680473	1	CH10_STAAM	15
SA564, TSB-dex - SA564, TSB	-0.0629291	0.152111	-0.413705	0.999906	CH10_STAAM	15
SA564, TSB-dex - SA564-ΔccpA, TSB	-0.0928659	0.152111	-0.610514	0.998756	CH10_STAAM	15
SA564, TSB-dex - SA564-ΔhptRS/ccpA, TSB	-0.144007	0.152111	-0.946725	0.981397	CH10_STAAM	15
SA564-ΔccpA, TSB-dex - SA564-ΔhptRS/ccpA, TSB-dex	0.026944	0.152111	0.177134	1	CH10_STAAM	15
SA564-ΔccpA, TSB-dex - SA564-ΔhptRS, TSB	0.19496	0.152111	1.2817	0.905879	CH10_STAAM	15
SA564-ΔccpA, TSB-dex - SA564, TSB	0.121681	0.152111	0.799946	0.993168	CH10_STAAM	15
SA564-ΔccpA, TSB-dex - SA564-ΔccpA, TSB	0.0917438	0.152111	0.603137	0.99885	CH10_STAAM	15
SA564-ΔccpA, TSB-dex - SA564-ΔhptRS/ccpA, TSB	0.0406025	0.152111	0.266927	0.999995	CH10_STAAM	15
SA564-ΔhptRS/ccpA, TSB-dex - SA564-ΔhptRS, TSB	0.168016	0.152111	1.10456	0.956055	CH10_STAAM	15
SA564-ΔhptRS/ccpA, TSB-dex - SA564, TSB	0.0947365	0.152111	0.622812	0.998585	CH10_STAAM	15
SA564-ΔhptRS/ccpA, TSB-dex - SA564-ΔccpA, TSB	0.0647998	0.152111	0.426003	0.999885	CH10_STAAM	15
SA564-ΔhptRS/ccpA, TSB-dex - SA564-ΔhptRS/ccpA, TSB	0.0136585	0.152111	0.0897928	1	CH10_STAAM	15
SA564-ΔhptRS, TSB - SA564, TSB	-0.0732798	0.152111	-0.481753	0.999738	CH10_STAAM	15
SA564-ΔhptRS, TSB - SA564-ΔccpA, TSB	-0.103217	0.152111	-0.678561	0.997551	CH10_STAAM	15
SA564-ΔhptRS, TSB - SA564-ΔhptRS/ccpA, TSB	-0.154358	0.152111	-1.01477	0.972394	CH10_STAAM	15
SA564, TSB - SA564-ΔccpA, TSB	-0.0299368	0.152111	-0.196809	0.999999	CH10_STAAM	15
SA564, TSB - SA564-ΔhptRS/ccpA, TSB	-0.0810781	0.152111	-0.533019	0.999488	CH10_STAAM	15
SA564-ΔccpA, TSB - SA564-ΔhptRS/ccpA, TSB	-0.0511413	0.152111	-0.33621	0.999977	CH10_STAAM	15
SA564-ΔhptRS, TSB-dex - SA564, TSB-dex	-0.000777343	0.0699872	-0.0111069	1	CH60_STAAM	81
SA564-ΔhptRS, TSB-dex - SA564-ΔccpA, TSB-dex	-0.0637885	0.0699872	-0.911431	0.985083	CH60_STAAM	81
SA564-ΔhptRS, TSB-dex - SA564-ΔhptRS/ccpA, TSB-dex	-0.0410645	0.0699872	-0.586743	0.999039	CH60_STAAM	81
SA564-ΔhptRS, TSB-dex - SA564-ΔhptRS, TSB	0.0472439	0.0699872	0.675037	0.99763	CH60_STAAM	81
SA564-ΔhptRS, TSB-dex - SA564, TSB	0.0425423	0.0699872	0.607858	0.998791	CH60_STAAM	81
SA564-ΔhptRS, TSB-dex - SA564-ΔccpA, TSB	0.0169708	0.0699872	0.242485	0.999998	CH60_STAAM	81
SA564-ΔhptRS, TSB-dex - SA564-ΔhptRS/ccpA, TSB	0.0329721	0.0699872	0.471117	0.999774	CH60_STAAM	81
SA564, TSB-dex - SA564-ΔccpA, TSB-dex	-0.0630112	0.0699872	-0.900324	0.986118	CH60_STAAM	81
SA564, TSB-dex - SA564-ΔhptRS/ccpA, TSB-dex	-0.0402872	0.0699872	-0.575636	0.999151	CH60_STAAM	81
SA564, TSB-dex - SA564-ΔhptRS, TSB	0.0480213	0.0699872	0.686144	0.997372	CH60_STAAM	81
SA564, TSB-dex - SA564, TSB	0.0433196	0.0699872	0.618965	0.99864	CH60_STAAM	81
SA564, TSB-dex - SA564-ΔccpA, TSB	0.0177482	0.0699872	0.253592	0.999997	CH60_STAAM	81
SA564, TSB-dex - SA564-ΔhptRS/ccpA, TSB	0.0337495	0.0699872	0.482224	0.999736	CH60_STAAM	81
SA564-ΔccpA, TSB-dex - SA564-ΔhptRS/ccpA, TSB-dex	0.022724	0.0699872	0.324688	0.999982	CH60_STAAM	81
SA564-ΔccpA, TSB-dex - SA564-ΔhptRS, TSB	0.111032	0.0699872	1.58647	0.758687	CH60_STAAM	81
SA564-ΔccpA, TSB-dex - SA564, TSB	0.106331	0.0699872	1.51929	0.797301	CH60_STAAM	81
SA564-ΔccpA, TSB-dex - SA564-ΔccpA, TSB	0.0807593	0.0699872	1.15392	0.94461	CH60_STAAM	81
SA564-ΔccpA, TSB-dex - SA564-ΔhptRS/ccpA, TSB	0.0967606	0.0699872	1.38255	0.865519	CH60_STAAM	81
SA564-ΔhptRS/ccpA, TSB-dex - SA564-ΔhptRS, TSB	0.0883084	0.0699872	1.26178	0.912818	CH60_STAAM	81
SA564-ΔhptRS/ccpA, TSB-dex - SA564, TSB	0.0836068	0.0699872	1.1946	0.933743	CH60_STAAM	81
SA564-ΔhptRS/ccpA, TSB-dex - SA564-ΔccpA, TSB	0.0580353	0.0699872	0.829228	0.9915	CH60_STAAM	81
SA564-ΔhptRS/ccpA, TSB-dex - SA564-ΔhptRS/ccpA, TSB	0.0740366	0.0699872	1.05786	0.965237	CH60_STAAM	81
SA564-ΔhptRS, TSB - SA564, TSB	-0.00470166	0.0699872	-0.0671788	1	CH60_STAAM	81
SA564-ΔhptRS, TSB - SA564-ΔccpA, TSB	-0.0302731	0.0699872	-0.432552	0.999873	CH60_STAAM	81
SA564-ΔhptRS, TSB - SA564-ΔhptRS/ccpA, TSB	-0.0142718	0.0699872	-0.20392	0.999999	CH60_STAAM	81
SA564, TSB - SA564-ΔccpA, TSB	-0.0255714	0.0699872	-0.365373	0.999959	CH60_STAAM	81
SA564, TSB - SA564-ΔhptRS/ccpA, TSB	-0.00957014	0.0699872	-0.136741	1	CH60_STAAM	81
SA564-ΔccpA, TSB - SA564-ΔhptRS/ccpA, TSB	0.0160013	0.0699872	0.228632	0.999998	CH60_STAAM	81
SA564-ΔhptRS, TSB-dex - SA564, TSB-dex	0.0618743	0.1339	0.462093	0.999802	CLPB_STAAM	12
SA564-ΔhptRS, TSB-dex - SA564-ΔccpA, TSB-dex	0.128569	0.1339	0.960182	0.979823	CLPB_STAAM	12
SA564-ΔhptRS, TSB-dex - SA564-ΔhptRS/ccpA, TSB-dex	0.295754	0.1339	2.20876	0.346255	CLPB_STAAM	12
SA564-ΔhptRS, TSB-dex - SA564-ΔhptRS, TSB	-0.0550856	0.1339	-0.411393	0.999909	CLPB_STAAM	12
SA564-ΔhptRS, TSB-dex - SA564, TSB	0.00907297	0.1339	0.0677591	1	CLPB_STAAM	12
SA564-ΔhptRS, TSB-dex - SA564-ΔccpA, TSB	0.00838061	0.1339	0.0625884	1	CLPB_STAAM	12
SA564-ΔhptRS, TSB-dex - SA564-ΔhptRS/ccpA, TSB	0.124217	0.1339	0.927684	0.983462	CLPB_STAAM	12
SA564, TSB-dex - SA564-ΔccpA, TSB-dex	0.0666943	0.1339	0.49809	0.999673	CLPB_STAAM	12
SA564, TSB-dex - SA564-ΔhptRS/ccpA, TSB-dex	0.233879	0.1339	1.74667	0.656351	CLPB_STAAM	12
SA564, TSB-dex - SA564-ΔhptRS, TSB	-0.11696	0.1339	-0.873485	0.988392	CLPB_STAAM	12
SA564, TSB-dex - SA564, TSB	-0.0528014	0.1339	-0.394333	0.999932	CLPB_STAAM	12
SA564, TSB-dex - SA564-ΔccpA, TSB	-0.0534937	0.1339	-0.399504	0.999926	CLPB_STAAM	12
SA564, TSB-dex - SA564-ΔhptRS/ccpA, TSB	0.0623429	0.1339	0.465592	0.999791	CLPB_STAAM	12
SA564-ΔccpA, TSB-dex - SA564-ΔhptRS/ccpA, TSB-dex	0.167185	0.1339	1.24858	0.91723	CLPB_STAAM	12
SA564-ΔccpA, TSB-dex - SA564-ΔhptRS, TSB	-0.183654	0.1339	-1.37157	0.870332	CLPB_STAAM	12
SA564-ΔccpA, TSB-dex - SA564, TSB	-0.119496	0.1339	-0.892423	0.986821	CLPB_STAAM	12
SA564-ΔccpA, TSB-dex - SA564-ΔccpA, TSB	-0.120188	0.1339	-0.897594	0.986364	CLPB_STAAM	12
SA564-ΔccpA, TSB-dex - SA564-ΔhptRS/ccpA, TSB	-0.00435148	0.1339	-0.0324979	1	CLPB_STAAM	12
SA564-ΔhptRS/ccpA, TSB-dex - SA564-ΔhptRS, TSB	-0.350839	0.1339	-2.62015	0.148528	CLPB_STAAM	12
SA564-ΔhptRS/ccpA, TSB-dex - SA564, TSB	-0.286681	0.1339	-2.141	0.388325	CLPB_STAAM	12
SA564-ΔhptRS/ccpA, TSB-dex - SA564-ΔccpA, TSB	-0.287373	0.1339	-2.14617	0.385039	CLPB_STAAM	12
SA564-ΔhptRS/ccpA, TSB-dex - SA564-ΔhptRS/ccpA, TSB	-0.171537	0.1339	-1.28108	0.906101	CLPB_STAAM	12
SA564-ΔhptRS, TSB - SA564, TSB	0.0641586	0.1339	0.479152	0.999747	CLPB_STAAM	12
SA564-ΔhptRS, TSB - SA564-ΔccpA, TSB	0.0634662	0.1339	0.473981	0.999765	CLPB_STAAM	12
SA564-ΔhptRS, TSB - SA564-ΔhptRS/ccpA, TSB	0.179303	0.1339	1.33908	0.883986	CLPB_STAAM	12
SA564, TSB - SA564-ΔccpA, TSB	-0.000692359	0.1339	-0.00517071	1	CLPB_STAAM	12
SA564, TSB - SA564-ΔhptRS/ccpA, TSB	0.115144	0.1339	0.859925	0.989426	CLPB_STAAM	12
SA564-ΔccpA, TSB - SA564-ΔhptRS/ccpA, TSB	0.115837	0.1339	0.865096	0.989041	CLPB_STAAM	12
SA564-ΔhptRS, TSB-dex - SA564, TSB-dex	0.0296778	0.156216	0.189979	1	CLPC_STAAM	66
SA564-ΔhptRS, TSB-dex - SA564-ΔccpA, TSB-dex	0.00775582	0.156216	0.049648	1	CLPC_STAAM	66
SA564-ΔhptRS, TSB-dex - SA564-ΔhptRS/ccpA, TSB-dex	0.0574449	0.156216	0.367727	0.999958	CLPC_STAAM	66
SA564-ΔhptRS, TSB-dex - SA564-ΔhptRS, TSB	0.213779	0.156216	1.36848	0.871671	CLPC_STAAM	66
SA564-ΔhptRS, TSB-dex - SA564, TSB	0.0958638	0.156216	0.613661	0.998714	CLPC_STAAM	66
SA564-ΔhptRS, TSB-dex - SA564-ΔccpA, TSB	0.183834	0.156216	1.17679	0.938664	CLPC_STAAM	66
SA564-ΔhptRS, TSB-dex - SA564-ΔhptRS/ccpA, TSB	0.152301	0.156216	0.97494	0.977984	CLPC_STAAM	66
SA564, TSB-dex - SA564-ΔccpA, TSB-dex	-0.021922	0.156216	-0.140331	1	CLPC_STAAM	66
SA564, TSB-dex - SA564-ΔhptRS/ccpA, TSB-dex	0.0277671	0.156216	0.177748	1	CLPC_STAAM	66
SA564, TSB-dex - SA564-ΔhptRS, TSB	0.184101	0.156216	1.1785	0.938202	CLPC_STAAM	66
SA564, TSB-dex - SA564, TSB	0.066186	0.156216	0.423682	0.999889	CLPC_STAAM	66
SA564, TSB-dex - SA564-ΔccpA, TSB	0.154156	0.156216	0.986812	0.976416	CLPC_STAAM	66
SA564, TSB-dex - SA564-ΔhptRS/ccpA, TSB	0.122624	0.156216	0.784961	0.993915	CLPC_STAAM	66
SA564-ΔccpA, TSB-dex - SA564-ΔhptRS/ccpA, TSB-dex	0.0496891	0.156216	0.318079	0.999984	CLPC_STAAM	66
SA564-ΔccpA, TSB-dex - SA564-ΔhptRS, TSB	0.206023	0.156216	1.31883	0.892034	CLPC_STAAM	66
SA564-ΔccpA, TSB-dex - SA564, TSB	0.088108	0.156216	0.564013	0.999257	CLPC_STAAM	66
SA564-ΔccpA, TSB-dex - SA564-ΔccpA, TSB	0.176078	0.156216	1.12714	0.951048	CLPC_STAAM	66
SA564-ΔccpA, TSB-dex - SA564-ΔhptRS/ccpA, TSB	0.144546	0.156216	0.925292	0.983709	CLPC_STAAM	66
SA564-ΔhptRS/ccpA, TSB-dex - SA564-ΔhptRS, TSB	0.156334	0.156216	1.00076	0.974469	CLPC_STAAM	66
SA564-ΔhptRS/ccpA, TSB-dex - SA564, TSB	0.0384188	0.156216	0.245934	0.999997	CLPC_STAAM	66
SA564-ΔhptRS/ccpA, TSB-dex - SA564-ΔccpA, TSB	0.126389	0.156216	0.809064	0.992679	CLPC_STAAM	66
SA564-ΔhptRS/ccpA, TSB-dex - SA564-ΔhptRS/ccpA, TSB	0.0948564	0.156216	0.607213	0.998799	CLPC_STAAM	66
SA564-ΔhptRS, TSB - SA564, TSB	-0.117915	0.156216	-0.754821	0.995221	CLPC_STAAM	66
SA564-ΔhptRS, TSB - SA564-ΔccpA, TSB	-0.0299453	0.156216	-0.191691	1	CLPC_STAAM	66
SA564-ΔhptRS, TSB - SA564-ΔhptRS/ccpA, TSB	-0.0614777	0.156216	-0.393542	0.999933	CLPC_STAAM	66
SA564, TSB - SA564-ΔccpA, TSB	0.08797	0.156216	0.56313	0.999265	CLPC_STAAM	66
SA564, TSB - SA564-ΔhptRS/ccpA, TSB	0.0564376	0.156216	0.361279	0.999962	CLPC_STAAM	66
SA564-ΔccpA, TSB - SA564-ΔhptRS/ccpA, TSB	-0.0315324	0.156216	-0.201851	0.999999	CLPC_STAAM	66
SA564-ΔhptRS, TSB-dex - SA564, TSB-dex	0.00591291	0.0709971	0.0832839	1	CLPL_STAAM	60
SA564-ΔhptRS, TSB-dex - SA564-ΔccpA, TSB-dex	-0.061049	0.0709971	-0.85988	0.989429	CLPL_STAAM	60
SA564-ΔhptRS, TSB-dex - SA564-ΔhptRS/ccpA, TSB-dex	0.157399	0.0709971	2.21698	0.341308	CLPL_STAAM	60
SA564-ΔhptRS, TSB-dex - SA564-ΔhptRS, TSB	0.193821	0.0709971	2.72998	0.113595	CLPL_STAAM	60
SA564-ΔhptRS, TSB-dex - SA564, TSB	0.141174	0.0709971	1.98844	0.48968	CLPL_STAAM	60
SA564-ΔhptRS, TSB-dex - SA564-ΔccpA, TSB	0.0474461	0.0709971	0.668283	0.997777	CLPL_STAAM	60
SA564-ΔhptRS, TSB-dex - SA564-ΔhptRS/ccpA, TSB	0.213262	0.0709971	3.00381	0.0541015	CLPL_STAAM	60
SA564, TSB-dex - SA564-ΔccpA, TSB-dex	-0.0669619	0.0709971	-0.943164	0.981797	CLPL_STAAM	60
SA564, TSB-dex - SA564-ΔhptRS/ccpA, TSB-dex	0.151486	0.0709971	2.13369	0.392989	CLPL_STAAM	60
SA564, TSB-dex - SA564-ΔhptRS, TSB	0.187908	0.0709971	2.6467	0.139428	CLPL_STAAM	60
SA564, TSB-dex - SA564, TSB	0.135261	0.0709971	1.90516	0.547273	CLPL_STAAM	60
SA564, TSB-dex - SA564-ΔccpA, TSB	0.0415332	0.0709971	0.584999	0.999057	CLPL_STAAM	60
SA564, TSB-dex - SA564-ΔhptRS/ccpA, TSB	0.207349	0.0709971	2.92053	0.0685322	CLPL_STAAM	60
SA564-ΔccpA, TSB-dex - SA564-ΔhptRS/ccpA, TSB-dex	0.218448	0.0709971	3.07686	0.0436358	CLPL_STAAM	60
SA564-ΔccpA, TSB-dex - SA564-ΔhptRS, TSB	0.25487	0.0709971	3.58986	0.00796355	CLPL_STAAM	60
SA564-ΔccpA, TSB-dex - SA564, TSB	0.202223	0.0709971	2.84832	0.0834875	CLPL_STAAM	60
SA564-ΔccpA, TSB-dex - SA564-ΔccpA, TSB	0.108495	0.0709971	1.52816	0.792377	CLPL_STAAM	60
SA564-ΔccpA, TSB-dex - SA564-ΔhptRS/ccpA, TSB	0.274311	0.0709971	3.86369	0.00282111	CLPL_STAAM	60
SA564-ΔhptRS/ccpA, TSB-dex - SA564-ΔhptRS, TSB	0.0364218	0.0709971	0.513004	0.999602	CLPL_STAAM	60
SA564-ΔhptRS/ccpA, TSB-dex - SA564, TSB	-0.0162255	0.0709971	-0.228537	0.999998	CLPL_STAAM	60
SA564-ΔhptRS/ccpA, TSB-dex - SA564-ΔccpA, TSB	-0.109953	0.0709971	-1.5487	0.780772	CLPL_STAAM	60
SA564-ΔhptRS/ccpA, TSB-dex - SA564-ΔhptRS/ccpA, TSB	0.0558628	0.0709971	0.786832	0.993825	CLPL_STAAM	60
SA564-ΔhptRS, TSB - SA564, TSB	-0.0526473	0.0709971	-0.741542	0.99572	CLPL_STAAM	60
SA564-ΔhptRS, TSB - SA564-ΔccpA, TSB	-0.146375	0.0709971	-2.0617	0.440074	CLPL_STAAM	60
SA564-ΔhptRS, TSB - SA564-ΔhptRS/ccpA, TSB	0.019441	0.0709971	0.273828	0.999994	CLPL_STAAM	60
SA564, TSB - SA564-ΔccpA, TSB	-0.0937275	0.0709971	-1.32016	0.891518	CLPL_STAAM	60
SA564, TSB - SA564-ΔhptRS/ccpA, TSB	0.0720883	0.0709971	1.01537	0.972303	CLPL_STAAM	60
SA564-ΔccpA, TSB - SA564-ΔhptRS/ccpA, TSB	0.165816	0.0709971	2.33553	0.274126	CLPL_STAAM	60
SA564-ΔhptRS, TSB-dex - SA564, TSB-dex	0.0511056	0.110679	0.461747	0.999803	CLPP_STAAM	14
SA564-ΔhptRS, TSB-dex - SA564-ΔccpA, TSB-dex	-0.221659	0.110679	-2.00272	0.479907	CLPP_STAAM	14
SA564-ΔhptRS, TSB-dex - SA564-ΔhptRS/ccpA, TSB-dex	-0.147814	0.110679	-1.33552	0.885424	CLPP_STAAM	14
SA564-ΔhptRS, TSB-dex - SA564-ΔhptRS, TSB	0.0370878	0.110679	0.335094	0.999977	CLPP_STAAM	14
SA564-ΔhptRS, TSB-dex - SA564, TSB	-0.03016	0.110679	-0.272501	0.999995	CLPP_STAAM	14
SA564-ΔhptRS, TSB-dex - SA564-ΔccpA, TSB	-0.151759	0.110679	-1.37117	0.870508	CLPP_STAAM	14
SA564-ΔhptRS, TSB-dex - SA564-ΔhptRS/ccpA, TSB	-0.165035	0.110679	-1.49112	0.81255	CLPP_STAAM	14
SA564, TSB-dex - SA564-ΔccpA, TSB-dex	-0.272764	0.110679	-2.46447	0.210797	CLPP_STAAM	14
SA564, TSB-dex - SA564-ΔhptRS/ccpA, TSB-dex	-0.19892	0.110679	-1.79727	0.621967	CLPP_STAAM	14
SA564, TSB-dex - SA564-ΔhptRS, TSB	-0.0140179	0.110679	-0.126654	1	CLPP_STAAM	14
SA564, TSB-dex - SA564, TSB	-0.0812656	0.110679	-0.734248	0.995975	CLPP_STAAM	14
SA564, TSB-dex - SA564-ΔccpA, TSB	-0.202865	0.110679	-1.83292	0.597417	CLPP_STAAM	14
SA564, TSB-dex - SA564-ΔhptRS/ccpA, TSB	-0.216141	0.110679	-1.95287	0.514184	CLPP_STAAM	14
SA564-ΔccpA, TSB-dex - SA564-ΔhptRS/ccpA, TSB-dex	0.0738446	0.110679	0.667198	0.9978	CLPP_STAAM	14
SA564-ΔccpA, TSB-dex - SA564-ΔhptRS, TSB	0.258746	0.110679	2.33782	0.272912	CLPP_STAAM	14
SA564-ΔccpA, TSB-dex - SA564, TSB	0.191499	0.110679	1.73022	0.667367	CLPP_STAAM	14
SA564-ΔccpA, TSB-dex - SA564-ΔccpA, TSB	0.0698993	0.110679	0.631551	0.998452	CLPP_STAAM	14
SA564-ΔccpA, TSB-dex - SA564-ΔhptRS/ccpA, TSB	0.0566237	0.110679	0.511604	0.999609	CLPP_STAAM	14
SA564-ΔhptRS/ccpA, TSB-dex - SA564-ΔhptRS, TSB	0.184902	0.110679	1.67062	0.706439	CLPP_STAAM	14
SA564-ΔhptRS/ccpA, TSB-dex - SA564, TSB	0.117654	0.110679	1.06302	0.964297	CLPP_STAAM	14
SA564-ΔhptRS/ccpA, TSB-dex - SA564-ΔccpA, TSB	-0.00394527	0.110679	-0.0356461	1	CLPP_STAAM	14
SA564-ΔhptRS/ccpA, TSB-dex - SA564-ΔhptRS/ccpA, TSB	-0.0172209	0.110679	-0.155594	1	CLPP_STAAM	14
SA564-ΔhptRS, TSB - SA564, TSB	-0.0672478	0.110679	-0.607594	0.998794	CLPP_STAAM	14
SA564-ΔhptRS, TSB - SA564-ΔccpA, TSB	-0.188847	0.110679	-1.70626	0.683244	CLPP_STAAM	14
SA564-ΔhptRS, TSB - SA564-ΔhptRS/ccpA, TSB	-0.202123	0.110679	-1.82621	0.602051	CLPP_STAAM	14
SA564, TSB - SA564-ΔccpA, TSB	-0.121599	0.110679	-1.09867	0.957299	CLPP_STAAM	14
SA564, TSB - SA564-ΔhptRS/ccpA, TSB	-0.134875	0.110679	-1.21862	0.926696	CLPP_STAAM	14
SA564-ΔccpA, TSB - SA564-ΔhptRS/ccpA, TSB	-0.0132756	0.110679	-0.119947	1	CLPP_STAAM	14
SA564-ΔhptRS, TSB-dex - SA564, TSB-dex	0.0361461	0.0975914	0.370382	0.999955	CLPX_STAAM	30
SA564-ΔhptRS, TSB-dex - SA564-ΔccpA, TSB-dex	0.0212526	0.0975914	0.217771	0.999999	CLPX_STAAM	30
SA564-ΔhptRS, TSB-dex - SA564-ΔhptRS/ccpA, TSB-dex	-0.0153758	0.0975914	-0.157553	1	CLPX_STAAM	30
SA564-ΔhptRS, TSB-dex - SA564-ΔhptRS, TSB	0.110363	0.0975914	1.13087	0.950185	CLPX_STAAM	30
SA564-ΔhptRS, TSB-dex - SA564, TSB	0.0814569	0.0975914	0.834673	0.991158	CLPX_STAAM	30
SA564-ΔhptRS, TSB-dex - SA564-ΔccpA, TSB	0.134314	0.0975914	1.37629	0.868278	CLPX_STAAM	30
SA564-ΔhptRS, TSB-dex - SA564-ΔhptRS/ccpA, TSB	0.0321613	0.0975914	0.329551	0.99998	CLPX_STAAM	30
SA564, TSB-dex - SA564-ΔccpA, TSB-dex	-0.0148935	0.0975914	-0.152611	1	CLPX_STAAM	30
SA564, TSB-dex - SA564-ΔhptRS/ccpA, TSB-dex	-0.0515219	0.0975914	-0.527935	0.999519	CLPX_STAAM	30
SA564, TSB-dex - SA564-ΔhptRS, TSB	0.0742171	0.0975914	0.760488	0.994994	CLPX_STAAM	30
SA564, TSB-dex - SA564, TSB	0.0453108	0.0975914	0.464291	0.999795	CLPX_STAAM	30
SA564, TSB-dex - SA564-ΔccpA, TSB	0.0981677	0.0975914	1.00591	0.973721	CLPX_STAAM	30
SA564, TSB-dex - SA564-ΔhptRS/ccpA, TSB	-0.00398479	0.0975914	-0.0408314	1	CLPX_STAAM	30
SA564-ΔccpA, TSB-dex - SA564-ΔhptRS/ccpA, TSB-dex	-0.0366284	0.0975914	-0.375324	0.999951	CLPX_STAAM	30
SA564-ΔccpA, TSB-dex - SA564-ΔhptRS, TSB	0.0891106	0.0975914	0.913099	0.984922	CLPX_STAAM	30
SA564-ΔccpA, TSB-dex - SA564, TSB	0.0602043	0.0975914	0.616902	0.998669	CLPX_STAAM	30
SA564-ΔccpA, TSB-dex - SA564-ΔccpA, TSB	0.113061	0.0975914	1.15852	0.943448	CLPX_STAAM	30
SA564-ΔccpA, TSB-dex - SA564-ΔhptRS/ccpA, TSB	0.0109087	0.0975914	0.11178	1	CLPX_STAAM	30
SA564-ΔhptRS/ccpA, TSB-dex - SA564-ΔhptRS, TSB	0.125739	0.0975914	1.28842	0.90346	CLPX_STAAM	30
SA564-ΔhptRS/ccpA, TSB-dex - SA564, TSB	0.0968326	0.0975914	0.992225	0.975674	CLPX_STAAM	30
SA564-ΔhptRS/ccpA, TSB-dex - SA564-ΔccpA, TSB	0.14969	0.0975914	1.53384	0.789198	CLPX_STAAM	30
SA564-ΔhptRS/ccpA, TSB-dex - SA564-ΔhptRS/ccpA, TSB	0.0475371	0.0975914	0.487103	0.999718	CLPX_STAAM	30
SA564-ΔhptRS, TSB - SA564, TSB	-0.0289063	0.0975914	-0.296197	0.99999	CLPX_STAAM	30
SA564-ΔhptRS, TSB - SA564-ΔccpA, TSB	0.0239506	0.0975914	0.245417	0.999997	CLPX_STAAM	30
SA564-ΔhptRS, TSB - SA564-ΔhptRS/ccpA, TSB	-0.0782019	0.0975914	-0.80132	0.993096	CLPX_STAAM	30
SA564, TSB - SA564-ΔccpA, TSB	0.0528569	0.0975914	0.541614	0.999431	CLPX_STAAM	30
SA564, TSB - SA564-ΔhptRS/ccpA, TSB	-0.0492956	0.0975914	-0.505122	0.999641	CLPX_STAAM	30
SA564-ΔccpA, TSB - SA564-ΔhptRS/ccpA, TSB	-0.102152	0.0975914	-1.04674	0.967201	CLPX_STAAM	30
SA564-ΔhptRS, TSB-dex - SA564, TSB-dex	-0.0410706	0.131277	-0.312855	0.999986	CODY_STAAM	14
SA564-ΔhptRS, TSB-dex - SA564-ΔccpA, TSB-dex	0.011389	0.131277	0.0867558	1	CODY_STAAM	14
SA564-ΔhptRS, TSB-dex - SA564-ΔhptRS/ccpA, TSB-dex	0.0523693	0.131277	0.398923	0.999926	CODY_STAAM	14
SA564-ΔhptRS, TSB-dex - SA564-ΔhptRS, TSB	-0.132617	0.131277	-1.01021	0.973083	CODY_STAAM	14
SA564-ΔhptRS, TSB-dex - SA564, TSB	-0.127449	0.131277	-0.970838	0.978507	CODY_STAAM	14
SA564-ΔhptRS, TSB-dex - SA564-ΔccpA, TSB	-0.127817	0.131277	-0.973644	0.97815	CODY_STAAM	14
SA564-ΔhptRS, TSB-dex - SA564-ΔhptRS/ccpA, TSB	-0.153457	0.131277	-1.16896	0.940747	CODY_STAAM	14
SA564, TSB-dex - SA564-ΔccpA, TSB-dex	0.0524596	0.131277	0.399611	0.999925	CODY_STAAM	14
SA564, TSB-dex - SA564-ΔhptRS/ccpA, TSB-dex	0.0934399	0.131277	0.711778	0.996687	CODY_STAAM	14
SA564, TSB-dex - SA564-ΔhptRS, TSB	-0.0915463	0.131277	-0.697353	0.997088	CODY_STAAM	14
SA564, TSB-dex - SA564, TSB	-0.086378	0.131277	-0.657984	0.997987	CODY_STAAM	14
SA564, TSB-dex - SA564-ΔccpA, TSB	-0.0867463	0.131277	-0.660789	0.997931	CODY_STAAM	14
SA564, TSB-dex - SA564-ΔhptRS/ccpA, TSB	-0.112386	0.131277	-0.856102	0.989704	CODY_STAAM	14
SA564-ΔccpA, TSB-dex - SA564-ΔhptRS/ccpA, TSB-dex	0.0409803	0.131277	0.312167	0.999986	CODY_STAAM	14
SA564-ΔccpA, TSB-dex - SA564-ΔhptRS, TSB	-0.144006	0.131277	-1.09696	0.957655	CODY_STAAM	14
SA564-ΔccpA, TSB-dex - SA564, TSB	-0.138838	0.131277	-1.05759	0.965285	CODY_STAAM	14
SA564-ΔccpA, TSB-dex - SA564-ΔccpA, TSB	-0.139206	0.131277	-1.0604	0.964777	CODY_STAAM	14
SA564-ΔccpA, TSB-dex - SA564-ΔhptRS/ccpA, TSB	-0.164846	0.131277	-1.25571	0.914864	CODY_STAAM	14
SA564-ΔhptRS/ccpA, TSB-dex - SA564-ΔhptRS, TSB	-0.184986	0.131277	-1.40913	0.853438	CODY_STAAM	14
SA564-ΔhptRS/ccpA, TSB-dex - SA564, TSB	-0.179818	0.131277	-1.36976	0.871118	CODY_STAAM	14
SA564-ΔhptRS/ccpA, TSB-dex - SA564-ΔccpA, TSB	-0.180186	0.131277	-1.37257	0.869901	CODY_STAAM	14
SA564-ΔhptRS/ccpA, TSB-dex - SA564-ΔhptRS/ccpA, TSB	-0.205826	0.131277	-1.56788	0.769671	CODY_STAAM	14
SA564-ΔhptRS, TSB - SA564, TSB	0.0051683	0.131277	0.0393695	1	CODY_STAAM	14
SA564-ΔhptRS, TSB - SA564-ΔccpA, TSB	0.00479999	0.131277	0.0365638	1	CODY_STAAM	14
SA564-ΔhptRS, TSB - SA564-ΔhptRS/ccpA, TSB	-0.0208401	0.131277	-0.158749	1	CODY_STAAM	14
SA564, TSB - SA564-ΔccpA, TSB	-0.000368312	0.131277	-0.00280561	1	CODY_STAAM	14
SA564, TSB - SA564-ΔhptRS/ccpA, TSB	-0.0260084	0.131277	-0.198118	0.999999	CODY_STAAM	14
SA564-ΔccpA, TSB - SA564-ΔhptRS/ccpA, TSB	-0.0256401	0.131277	-0.195313	0.999999	CODY_STAAM	14
SA564-ΔhptRS, TSB-dex - SA564, TSB-dex	-0.0211095	0.159857	-0.132053	1	COPZ_STAAM	8
SA564-ΔhptRS, TSB-dex - SA564-ΔccpA, TSB-dex	-0.161691	0.159857	-1.01147	0.972893	COPZ_STAAM	8
SA564-ΔhptRS, TSB-dex - SA564-ΔhptRS/ccpA, TSB-dex	-0.458857	0.159857	-2.87043	0.0786503	COPZ_STAAM	8
SA564-ΔhptRS, TSB-dex - SA564-ΔhptRS, TSB	0.171153	0.159857	1.07067	0.962871	COPZ_STAAM	8
SA564-ΔhptRS, TSB-dex - SA564, TSB	0.138055	0.159857	0.863618	0.989152	COPZ_STAAM	8
SA564-ΔhptRS, TSB-dex - SA564-ΔccpA, TSB	0.0460538	0.159857	0.288094	0.999992	COPZ_STAAM	8
SA564-ΔhptRS, TSB-dex - SA564-ΔhptRS/ccpA, TSB	-0.385625	0.159857	-2.41232	0.235134	COPZ_STAAM	8
SA564, TSB-dex - SA564-ΔccpA, TSB-dex	-0.140581	0.159857	-0.879422	0.987916	COPZ_STAAM	8
SA564, TSB-dex - SA564-ΔhptRS/ccpA, TSB-dex	-0.437748	0.159857	-2.73838	0.111212	COPZ_STAAM	8
SA564, TSB-dex - SA564-ΔhptRS, TSB	0.192263	0.159857	1.20272	0.931414	COPZ_STAAM	8
SA564, TSB-dex - SA564, TSB	0.159165	0.159857	0.995671	0.975192	COPZ_STAAM	8
SA564, TSB-dex - SA564-ΔccpA, TSB	0.0671632	0.159857	0.420147	0.999895	COPZ_STAAM	8
SA564, TSB-dex - SA564-ΔhptRS/ccpA, TSB	-0.364516	0.159857	-2.28027	0.304433	COPZ_STAAM	8
SA564-ΔccpA, TSB-dex - SA564-ΔhptRS/ccpA, TSB-dex	-0.297166	0.159857	-1.85896	0.579377	COPZ_STAAM	8
SA564-ΔccpA, TSB-dex - SA564-ΔhptRS, TSB	0.332844	0.159857	2.08214	0.42651	COPZ_STAAM	8
SA564-ΔccpA, TSB-dex - SA564, TSB	0.299746	0.159857	1.87509	0.56817	COPZ_STAAM	8
SA564-ΔccpA, TSB-dex - SA564-ΔccpA, TSB	0.207745	0.159857	1.29957	0.899365	COPZ_STAAM	8
SA564-ΔccpA, TSB-dex - SA564-ΔhptRS/ccpA, TSB	-0.223934	0.159857	-1.40085	0.857267	COPZ_STAAM	8
SA564-ΔhptRS/ccpA, TSB-dex - SA564-ΔhptRS, TSB	0.630011	0.159857	3.9411	0.00207131	COPZ_STAAM	8
SA564-ΔhptRS/ccpA, TSB-dex - SA564, TSB	0.596912	0.159857	3.73405	0.00466122	COPZ_STAAM	8
SA564-ΔhptRS/ccpA, TSB-dex - SA564-ΔccpA, TSB	0.504911	0.159857	3.15853	0.0340305	COPZ_STAAM	8
SA564-ΔhptRS/ccpA, TSB-dex - SA564-ΔhptRS/ccpA, TSB	0.073232	0.159857	0.458111	0.999813	COPZ_STAAM	8
SA564-ΔhptRS, TSB - SA564, TSB	-0.0330984	0.159857	-0.20705	0.999999	COPZ_STAAM	8
SA564-ΔhptRS, TSB - SA564-ΔccpA, TSB	-0.1251	0.159857	-0.782574	0.994027	COPZ_STAAM	8
SA564-ΔhptRS, TSB - SA564-ΔhptRS/ccpA, TSB	-0.556779	0.159857	-3.48299	0.011658	COPZ_STAAM	8
SA564, TSB - SA564-ΔccpA, TSB	-0.0920013	0.159857	-0.575524	0.999152	COPZ_STAAM	8
SA564, TSB - SA564-ΔhptRS/ccpA, TSB	-0.52368	0.159857	-3.27594	0.0234483	COPZ_STAAM	8
SA564-ΔccpA, TSB - SA564-ΔhptRS/ccpA, TSB	-0.431679	0.159857	-2.70041	0.122305	COPZ_STAAM	8
SA564-ΔhptRS, TSB-dex - SA564, TSB-dex	0.01841	0.138009	0.133397	1	CRTN_STAAM	2
SA564-ΔhptRS, TSB-dex - SA564-ΔccpA, TSB-dex	-0.13387	0.138009	-0.970015	0.978611	CRTN_STAAM	2
SA564-ΔhptRS, TSB-dex - SA564-ΔhptRS/ccpA, TSB-dex	-0.427288	0.138009	-3.09609	0.0411861	CRTN_STAAM	2
SA564-ΔhptRS, TSB-dex - SA564-ΔhptRS, TSB	-0.0714395	0.138009	-0.517645	0.999578	CRTN_STAAM	2
SA564-ΔhptRS, TSB-dex - SA564, TSB	-0.0524778	0.138009	-0.38025	0.999947	CRTN_STAAM	2
SA564-ΔhptRS, TSB-dex - SA564-ΔccpA, TSB	-0.062906	0.138009	-0.455812	0.999819	CRTN_STAAM	2
SA564-ΔhptRS, TSB-dex - SA564-ΔhptRS/ccpA, TSB	-0.529105	0.138009	-3.83385	0.00317215	CRTN_STAAM	2
SA564, TSB-dex - SA564-ΔccpA, TSB-dex	-0.15228	0.138009	-1.10341	0.9563	CRTN_STAAM	2
SA564, TSB-dex - SA564-ΔhptRS/ccpA, TSB-dex	-0.445698	0.138009	-3.22949	0.0272277	CRTN_STAAM	2
SA564, TSB-dex - SA564-ΔhptRS, TSB	-0.0898495	0.138009	-0.651042	0.998119	CRTN_STAAM	2
SA564, TSB-dex - SA564, TSB	-0.0708877	0.138009	-0.513647	0.999599	CRTN_STAAM	2
SA564, TSB-dex - SA564-ΔccpA, TSB	-0.0813159	0.138009	-0.589209	0.999012	CRTN_STAAM	2
SA564, TSB-dex - SA564-ΔhptRS/ccpA, TSB	-0.547515	0.138009	-3.96725	0.00186319	CRTN_STAAM	2
SA564-ΔccpA, TSB-dex - SA564-ΔhptRS/ccpA, TSB-dex	-0.293417	0.138009	-2.12608	0.397874	CRTN_STAAM	2
SA564-ΔccpA, TSB-dex - SA564-ΔhptRS, TSB	0.062431	0.138009	0.45237	0.999828	CRTN_STAAM	2
SA564-ΔccpA, TSB-dex - SA564, TSB	0.0813927	0.138009	0.589765	0.999006	CRTN_STAAM	2
SA564-ΔccpA, TSB-dex - SA564-ΔccpA, TSB	0.0709645	0.138009	0.514203	0.999596	CRTN_STAAM	2
SA564-ΔccpA, TSB-dex - SA564-ΔhptRS/ccpA, TSB	-0.395234	0.138009	-2.86384	0.0800684	CRTN_STAAM	2
SA564-ΔhptRS/ccpA, TSB-dex - SA564-ΔhptRS, TSB	0.355848	0.138009	2.57845	0.163701	CRTN_STAAM	2
SA564-ΔhptRS/ccpA, TSB-dex - SA564, TSB	0.37481	0.138009	2.71584	0.117698	CRTN_STAAM	2
SA564-ΔhptRS/ccpA, TSB-dex - SA564-ΔccpA, TSB	0.364382	0.138009	2.64028	0.141588	CRTN_STAAM	2
SA564-ΔhptRS/ccpA, TSB-dex - SA564-ΔhptRS/ccpA, TSB	-0.101817	0.138009	-0.737759	0.995854	CRTN_STAAM	2
SA564-ΔhptRS, TSB - SA564, TSB	0.0189617	0.138009	0.137395	1	CRTN_STAAM	2
SA564-ΔhptRS, TSB - SA564-ΔccpA, TSB	0.00853354	0.138009	0.0618334	1	CRTN_STAAM	2
SA564-ΔhptRS, TSB - SA564-ΔhptRS/ccpA, TSB	-0.457665	0.138009	-3.31621	0.0205538	CRTN_STAAM	2
SA564, TSB - SA564-ΔccpA, TSB	-0.0104282	0.138009	-0.0755618	1	CRTN_STAAM	2
SA564, TSB - SA564-ΔhptRS/ccpA, TSB	-0.476627	0.138009	-3.4536	0.0129148	CRTN_STAAM	2
SA564-ΔccpA, TSB - SA564-ΔhptRS/ccpA, TSB	-0.466199	0.138009	-3.37804	0.0167233	CRTN_STAAM	2
SA564-ΔhptRS, TSB-dex - SA564, TSB-dex	0.0248527	0.139781	0.177798	1	CSD_STAAM	7
SA564-ΔhptRS, TSB-dex - SA564-ΔccpA, TSB-dex	0.0457959	0.139781	0.327627	0.999981	CSD_STAAM	7
SA564-ΔhptRS, TSB-dex - SA564-ΔhptRS/ccpA, TSB-dex	0.0414066	0.139781	0.296226	0.99999	CSD_STAAM	7
SA564-ΔhptRS, TSB-dex - SA564-ΔhptRS, TSB	0.0709058	0.139781	0.507265	0.999631	CSD_STAAM	7
SA564-ΔhptRS, TSB-dex - SA564, TSB	0.0989117	0.139781	0.707621	0.996807	CSD_STAAM	7
SA564-ΔhptRS, TSB-dex - SA564-ΔccpA, TSB	0.0607469	0.139781	0.434588	0.999869	CSD_STAAM	7
SA564-ΔhptRS, TSB-dex - SA564-ΔhptRS/ccpA, TSB	0.0378728	0.139781	0.270945	0.999995	CSD_STAAM	7
SA564, TSB-dex - SA564-ΔccpA, TSB-dex	0.0209433	0.139781	0.149829	1	CSD_STAAM	7
SA564, TSB-dex - SA564-ΔhptRS/ccpA, TSB-dex	0.0165539	0.139781	0.118428	1	CSD_STAAM	7
SA564, TSB-dex - SA564-ΔhptRS, TSB	0.0460532	0.139781	0.329468	0.99998	CSD_STAAM	7
SA564, TSB-dex - SA564, TSB	0.074059	0.139781	0.529823	0.999508	CSD_STAAM	7
SA564, TSB-dex - SA564-ΔccpA, TSB	0.0358942	0.139781	0.25679	0.999996	CSD_STAAM	7
SA564, TSB-dex - SA564-ΔhptRS/ccpA, TSB	0.0130202	0.139781	0.0931471	1	CSD_STAAM	7
SA564-ΔccpA, TSB-dex - SA564-ΔhptRS/ccpA, TSB-dex	-0.00438934	0.139781	-0.0314016	1	CSD_STAAM	7
SA564-ΔccpA, TSB-dex - SA564-ΔhptRS, TSB	0.0251099	0.139781	0.179638	1	CSD_STAAM	7
SA564-ΔccpA, TSB-dex - SA564, TSB	0.0531158	0.139781	0.379994	0.999947	CSD_STAAM	7
SA564-ΔccpA, TSB-dex - SA564-ΔccpA, TSB	0.014951	0.139781	0.10696	1	CSD_STAAM	7
SA564-ΔccpA, TSB-dex - SA564-ΔhptRS/ccpA, TSB	-0.0079231	0.139781	-0.0566824	1	CSD_STAAM	7
SA564-ΔhptRS/ccpA, TSB-dex - SA564-ΔhptRS, TSB	0.0294993	0.139781	0.21104	0.999999	CSD_STAAM	7
SA564-ΔhptRS/ccpA, TSB-dex - SA564, TSB	0.0575051	0.139781	0.411395	0.999909	CSD_STAAM	7
SA564-ΔhptRS/ccpA, TSB-dex - SA564-ΔccpA, TSB	0.0193403	0.139781	0.138362	1	CSD_STAAM	7
SA564-ΔhptRS/ccpA, TSB-dex - SA564-ΔhptRS/ccpA, TSB	-0.00353376	0.139781	-0.0252808	1	CSD_STAAM	7
SA564-ΔhptRS, TSB - SA564, TSB	0.0280058	0.139781	0.200356	0.999999	CSD_STAAM	7
SA564-ΔhptRS, TSB - SA564-ΔccpA, TSB	-0.0101589	0.139781	-0.0726777	1	CSD_STAAM	7
SA564-ΔhptRS, TSB - SA564-ΔhptRS/ccpA, TSB	-0.033033	0.139781	-0.23632	0.999998	CSD_STAAM	7
SA564, TSB - SA564-ΔccpA, TSB	-0.0381648	0.139781	-0.273033	0.999994	CSD_STAAM	7
SA564, TSB - SA564-ΔhptRS/ccpA, TSB	-0.0610389	0.139781	-0.436676	0.999864	CSD_STAAM	7
SA564-ΔccpA, TSB - SA564-ΔhptRS/ccpA, TSB	-0.0228741	0.139781	-0.163643	1	CSD_STAAM	7
SA564-ΔhptRS, TSB-dex - SA564, TSB-dex	0.0193674	0.159029	0.121786	1	CSHA_STAAM	42
SA564-ΔhptRS, TSB-dex - SA564-ΔccpA, TSB-dex	0.0700561	0.159029	0.440525	0.999856	CSHA_STAAM	42
SA564-ΔhptRS, TSB-dex - SA564-ΔhptRS/ccpA, TSB-dex	0.0953983	0.159029	0.599881	0.99889	CSHA_STAAM	42
SA564-ΔhptRS, TSB-dex - SA564-ΔhptRS, TSB	0.135382	0.159029	0.851305	0.990044	CSHA_STAAM	42
SA564-ΔhptRS, TSB-dex - SA564, TSB	0.145904	0.159029	0.917473	0.984495	CSHA_STAAM	42
SA564-ΔhptRS, TSB-dex - SA564-ΔccpA, TSB	0.197341	0.159029	1.24091	0.919723	CSHA_STAAM	42
SA564-ΔhptRS, TSB-dex - SA564-ΔhptRS/ccpA, TSB	0.211525	0.159029	1.33011	0.887595	CSHA_STAAM	42
SA564, TSB-dex - SA564-ΔccpA, TSB-dex	0.0506887	0.159029	0.31874	0.999984	CSHA_STAAM	42
SA564, TSB-dex - SA564-ΔhptRS/ccpA, TSB-dex	0.0760309	0.159029	0.478095	0.999751	CSHA_STAAM	42
SA564, TSB-dex - SA564-ΔhptRS, TSB	0.116014	0.159029	0.729519	0.996135	CSHA_STAAM	42
SA564, TSB-dex - SA564, TSB	0.126537	0.159029	0.795687	0.993387	CSHA_STAAM	42
SA564, TSB-dex - SA564-ΔccpA, TSB	0.177973	0.159029	1.11913	0.952869	CSHA_STAAM	42
SA564, TSB-dex - SA564-ΔhptRS/ccpA, TSB	0.192158	0.159029	1.20832	0.929775	CSHA_STAAM	42
SA564-ΔccpA, TSB-dex - SA564-ΔhptRS/ccpA, TSB-dex	0.0253422	0.159029	0.159356	1	CSHA_STAAM	42
SA564-ΔccpA, TSB-dex - SA564-ΔhptRS, TSB	0.0653257	0.159029	0.41078	0.99991	CSHA_STAAM	42
SA564-ΔccpA, TSB-dex - SA564, TSB	0.0758483	0.159029	0.476947	0.999755	CSHA_STAAM	42
SA564-ΔccpA, TSB-dex - SA564-ΔccpA, TSB	0.127285	0.159029	0.800389	0.993145	CSHA_STAAM	42
SA564-ΔccpA, TSB-dex - SA564-ΔhptRS/ccpA, TSB	0.141469	0.159029	0.889584	0.987066	CSHA_STAAM	42
SA564-ΔhptRS/ccpA, TSB-dex - SA564-ΔhptRS, TSB	0.0399836	0.159029	0.251424	0.999997	CSHA_STAAM	42
SA564-ΔhptRS/ccpA, TSB-dex - SA564, TSB	0.0505061	0.159029	0.317591	0.999984	CSHA_STAAM	42
SA564-ΔhptRS/ccpA, TSB-dex - SA564-ΔccpA, TSB	0.101943	0.159029	0.641033	0.998297	CSHA_STAAM	42
SA564-ΔhptRS/ccpA, TSB-dex - SA564-ΔhptRS/ccpA, TSB	0.116127	0.159029	0.730228	0.996111	CSHA_STAAM	42
SA564-ΔhptRS, TSB - SA564, TSB	0.0105226	0.159029	0.0661677	1	CSHA_STAAM	42
SA564-ΔhptRS, TSB - SA564-ΔccpA, TSB	0.061959	0.159029	0.389609	0.999937	CSHA_STAAM	42
SA564-ΔhptRS, TSB - SA564-ΔhptRS/ccpA, TSB	0.0761435	0.159029	0.478804	0.999748	CSHA_STAAM	42
SA564, TSB - SA564-ΔccpA, TSB	0.0514365	0.159029	0.323442	0.999982	CSHA_STAAM	42
SA564, TSB - SA564-ΔhptRS/ccpA, TSB	0.065621	0.159029	0.412636	0.999907	CSHA_STAAM	42
SA564-ΔccpA, TSB - SA564-ΔhptRS/ccpA, TSB	0.0141845	0.159029	0.0891947	1	CSHA_STAAM	42
SA564-ΔhptRS, TSB-dex - SA564, TSB-dex	0.104425	0.221762	0.47089	0.999775	CSPA_STAAM	7
SA564-ΔhptRS, TSB-dex - SA564-ΔccpA, TSB-dex	-0.0171255	0.221762	-0.0772246	1	CSPA_STAAM	7
SA564-ΔhptRS, TSB-dex - SA564-ΔhptRS/ccpA, TSB-dex	0.254814	0.221762	1.14904	0.945824	CSPA_STAAM	7
SA564-ΔhptRS, TSB-dex - SA564-ΔhptRS, TSB	0.384042	0.221762	1.73178	0.66633	CSPA_STAAM	7
SA564-ΔhptRS, TSB-dex - SA564, TSB	0.3332	0.221762	1.50251	0.806452	CSPA_STAAM	7
SA564-ΔhptRS, TSB-dex - SA564-ΔccpA, TSB	0.334752	0.221762	1.50951	0.80266	CSPA_STAAM	7
SA564-ΔhptRS, TSB-dex - SA564-ΔhptRS/ccpA, TSB	0.583854	0.221762	2.63279	0.144141	CSPA_STAAM	7
SA564, TSB-dex - SA564-ΔccpA, TSB-dex	-0.121551	0.221762	-0.548114	0.999384	CSPA_STAAM	7
SA564, TSB-dex - SA564-ΔhptRS/ccpA, TSB-dex	0.150388	0.221762	0.678152	0.99756	CSPA_STAAM	7
SA564, TSB-dex - SA564-ΔhptRS, TSB	0.279617	0.221762	1.26089	0.913121	CSPA_STAAM	7
SA564, TSB-dex - SA564, TSB	0.228775	0.221762	1.03162	0.969738	CSPA_STAAM	7
SA564, TSB-dex - SA564-ΔccpA, TSB	0.230327	0.221762	1.03862	0.968582	CSPA_STAAM	7
SA564, TSB-dex - SA564-ΔhptRS/ccpA, TSB	0.479428	0.221762	2.1619	0.375115	CSPA_STAAM	7
SA564-ΔccpA, TSB-dex - SA564-ΔhptRS/ccpA, TSB-dex	0.271939	0.221762	1.22627	0.924351	CSPA_STAAM	7
SA564-ΔccpA, TSB-dex - SA564-ΔhptRS, TSB	0.401168	0.221762	1.809	0.613913	CSPA_STAAM	7
SA564-ΔccpA, TSB-dex - SA564, TSB	0.350326	0.221762	1.57974	0.762689	CSPA_STAAM	7
SA564-ΔccpA, TSB-dex - SA564-ΔccpA, TSB	0.351878	0.221762	1.58674	0.758527	CSPA_STAAM	7
SA564-ΔccpA, TSB-dex - SA564-ΔhptRS/ccpA, TSB	0.600979	0.221762	2.71002	0.119422	CSPA_STAAM	7
SA564-ΔhptRS/ccpA, TSB-dex - SA564-ΔhptRS, TSB	0.129228	0.221762	0.582735	0.999081	CSPA_STAAM	7
SA564-ΔhptRS/ccpA, TSB-dex - SA564, TSB	0.0783867	0.221762	0.353472	0.999968	CSPA_STAAM	7
SA564-ΔhptRS/ccpA, TSB-dex - SA564-ΔccpA, TSB	0.0799384	0.221762	0.36047	0.999963	CSPA_STAAM	7
SA564-ΔhptRS/ccpA, TSB-dex - SA564-ΔhptRS/ccpA, TSB	0.32904	0.221762	1.48375	0.816439	CSPA_STAAM	7
SA564-ΔhptRS, TSB - SA564, TSB	-0.0508417	0.221762	-0.229263	0.999998	CSPA_STAAM	7
SA564-ΔhptRS, TSB - SA564-ΔccpA, TSB	-0.04929	0.221762	-0.222265	0.999999	CSPA_STAAM	7
SA564-ΔhptRS, TSB - SA564-ΔhptRS/ccpA, TSB	0.199811	0.221762	0.901017	0.986055	CSPA_STAAM	7
SA564, TSB - SA564-ΔccpA, TSB	0.00155175	0.221762	0.00699739	1	CSPA_STAAM	7
SA564, TSB - SA564-ΔhptRS/ccpA, TSB	0.250653	0.221762	1.13028	0.950323	CSPA_STAAM	7
SA564-ΔccpA, TSB - SA564-ΔhptRS/ccpA, TSB	0.249101	0.221762	1.12328	0.951931	CSPA_STAAM	7
SA564-ΔhptRS, TSB-dex - SA564, TSB-dex	0.0447056	0.141927	0.314991	0.999985	CTPAL_STAAM	17
SA564-ΔhptRS, TSB-dex - SA564-ΔccpA, TSB-dex	-0.049446	0.141927	-0.348391	0.999971	CTPAL_STAAM	17
SA564-ΔhptRS, TSB-dex - SA564-ΔhptRS/ccpA, TSB-dex	-0.0538928	0.141927	-0.379723	0.999947	CTPAL_STAAM	17
SA564-ΔhptRS, TSB-dex - SA564-ΔhptRS, TSB	0.10745	0.141927	0.757084	0.995131	CTPAL_STAAM	17
SA564-ΔhptRS, TSB-dex - SA564, TSB	-0.00802293	0.141927	-0.0565287	1	CTPAL_STAAM	17
SA564-ΔhptRS, TSB-dex - SA564-ΔccpA, TSB	0.0992621	0.141927	0.69939	0.997034	CTPAL_STAAM	17
SA564-ΔhptRS, TSB-dex - SA564-ΔhptRS/ccpA, TSB	0.00692744	0.141927	0.04881	1	CTPAL_STAAM	17
SA564, TSB-dex - SA564-ΔccpA, TSB-dex	-0.0941516	0.141927	-0.663382	0.997879	CTPAL_STAAM	17
SA564, TSB-dex - SA564-ΔhptRS/ccpA, TSB-dex	-0.0985984	0.141927	-0.694714	0.997157	CTPAL_STAAM	17
SA564, TSB-dex - SA564-ΔhptRS, TSB	0.0627448	0.141927	0.442093	0.999853	CTPAL_STAAM	17
SA564, TSB-dex - SA564, TSB	-0.0527285	0.141927	-0.371519	0.999955	CTPAL_STAAM	17
SA564, TSB-dex - SA564-ΔccpA, TSB	0.0545565	0.141927	0.3844	0.999943	CTPAL_STAAM	17
SA564, TSB-dex - SA564-ΔhptRS/ccpA, TSB	-0.0377781	0.141927	-0.266181	0.999995	CTPAL_STAAM	17
SA564-ΔccpA, TSB-dex - SA564-ΔhptRS/ccpA, TSB-dex	-0.00444681	0.141927	-0.0313317	1	CTPAL_STAAM	17
SA564-ΔccpA, TSB-dex - SA564-ΔhptRS, TSB	0.156896	0.141927	1.10548	0.95586	CTPAL_STAAM	17
SA564-ΔccpA, TSB-dex - SA564, TSB	0.0414231	0.141927	0.291863	0.999991	CTPAL_STAAM	17
SA564-ΔccpA, TSB-dex - SA564-ΔccpA, TSB	0.148708	0.141927	1.04778	0.96702	CTPAL_STAAM	17
SA564-ΔccpA, TSB-dex - SA564-ΔhptRS/ccpA, TSB	0.0563734	0.141927	0.397201	0.999928	CTPAL_STAAM	17
SA564-ΔhptRS/ccpA, TSB-dex - SA564-ΔhptRS, TSB	0.161343	0.141927	1.13681	0.948788	CTPAL_STAAM	17
SA564-ΔhptRS/ccpA, TSB-dex - SA564, TSB	0.0458699	0.141927	0.323194	0.999982	CTPAL_STAAM	17
SA564-ΔhptRS/ccpA, TSB-dex - SA564-ΔccpA, TSB	0.153155	0.141927	1.07911	0.96125	CTPAL_STAAM	17
SA564-ΔhptRS/ccpA, TSB-dex - SA564-ΔhptRS/ccpA, TSB	0.0608202	0.141927	0.428533	0.99988	CTPAL_STAAM	17
SA564-ΔhptRS, TSB - SA564, TSB	-0.115473	0.141927	-0.813613	0.992425	CTPAL_STAAM	17
SA564-ΔhptRS, TSB - SA564-ΔccpA, TSB	-0.00818828	0.141927	-0.0576937	1	CTPAL_STAAM	17
SA564-ΔhptRS, TSB - SA564-ΔhptRS/ccpA, TSB	-0.100523	0.141927	-0.708274	0.996789	CTPAL_STAAM	17
SA564, TSB - SA564-ΔccpA, TSB	0.107285	0.141927	0.755919	0.995177	CTPAL_STAAM	17
SA564, TSB - SA564-ΔhptRS/ccpA, TSB	0.0149504	0.141927	0.105339	1	CTPAL_STAAM	17
SA564-ΔccpA, TSB - SA564-ΔhptRS/ccpA, TSB	-0.0923347	0.141927	-0.65058	0.998127	CTPAL_STAAM	17
SA564-ΔhptRS, TSB-dex - SA564, TSB-dex	0.0320488	0.228744	0.140107	1	CVFB_STAAM	3
SA564-ΔhptRS, TSB-dex - SA564-ΔccpA, TSB-dex	-0.21954	0.228744	-0.959763	0.979873	CVFB_STAAM	3
SA564-ΔhptRS, TSB-dex - SA564-ΔhptRS/ccpA, TSB-dex	-0.0845197	0.228744	-0.369494	0.999956	CVFB_STAAM	3
SA564-ΔhptRS, TSB-dex - SA564-ΔhptRS, TSB	-0.143326	0.228744	-0.626579	0.998529	CVFB_STAAM	3
SA564-ΔhptRS, TSB-dex - SA564, TSB	-0.217133	0.228744	-0.94924	0.98111	CVFB_STAAM	3
SA564-ΔhptRS, TSB-dex - SA564-ΔccpA, TSB	-0.321185	0.228744	-1.40412	0.855759	CVFB_STAAM	3
SA564-ΔhptRS, TSB-dex - SA564-ΔhptRS/ccpA, TSB	-0.258179	0.228744	-1.12868	0.950693	CVFB_STAAM	3
SA564, TSB-dex - SA564-ΔccpA, TSB-dex	-0.251589	0.228744	-1.09987	0.957048	CVFB_STAAM	3
SA564, TSB-dex - SA564-ΔhptRS/ccpA, TSB-dex	-0.116569	0.228744	-0.509602	0.999619	CVFB_STAAM	3
SA564, TSB-dex - SA564-ΔhptRS, TSB	-0.175375	0.228744	-0.766686	0.994736	CVFB_STAAM	3
SA564, TSB-dex - SA564, TSB	-0.249182	0.228744	-1.08935	0.959217	CVFB_STAAM	3
SA564, TSB-dex - SA564-ΔccpA, TSB	-0.353234	0.228744	-1.54423	0.783322	CVFB_STAAM	3
SA564, TSB-dex - SA564-ΔhptRS/ccpA, TSB	-0.290228	0.228744	-1.26879	0.910415	CVFB_STAAM	3
SA564-ΔccpA, TSB-dex - SA564-ΔhptRS/ccpA, TSB-dex	0.135021	0.228744	0.590269	0.999	CVFB_STAAM	3
SA564-ΔccpA, TSB-dex - SA564-ΔhptRS, TSB	0.076214	0.228744	0.333184	0.999978	CVFB_STAAM	3
SA564-ΔccpA, TSB-dex - SA564, TSB	0.00240701	0.228744	0.0105227	1	CVFB_STAAM	3
SA564-ΔccpA, TSB-dex - SA564-ΔccpA, TSB	-0.101645	0.228744	-0.444359	0.999847	CVFB_STAAM	3
SA564-ΔccpA, TSB-dex - SA564-ΔhptRS/ccpA, TSB	-0.0386391	0.228744	-0.168918	1	CVFB_STAAM	3
SA564-ΔhptRS/ccpA, TSB-dex - SA564-ΔhptRS, TSB	-0.0588066	0.228744	-0.257085	0.999996	CVFB_STAAM	3
SA564-ΔhptRS/ccpA, TSB-dex - SA564, TSB	-0.132614	0.228744	-0.579746	0.999111	CVFB_STAAM	3
SA564-ΔhptRS/ccpA, TSB-dex - SA564-ΔccpA, TSB	-0.236665	0.228744	-1.03463	0.969246	CVFB_STAAM	3
SA564-ΔhptRS/ccpA, TSB-dex - SA564-ΔhptRS/ccpA, TSB	-0.17366	0.228744	-0.759187	0.995047	CVFB_STAAM	3
SA564-ΔhptRS, TSB - SA564, TSB	-0.073807	0.228744	-0.322661	0.999983	CVFB_STAAM	3
SA564-ΔhptRS, TSB - SA564-ΔccpA, TSB	-0.177858	0.228744	-0.777543	0.99426	CVFB_STAAM	3
SA564-ΔhptRS, TSB - SA564-ΔhptRS/ccpA, TSB	-0.114853	0.228744	-0.502102	0.999655	CVFB_STAAM	3
SA564, TSB - SA564-ΔccpA, TSB	-0.104052	0.228744	-0.454881	0.999821	CVFB_STAAM	3
SA564, TSB - SA564-ΔhptRS/ccpA, TSB	-0.0410461	0.228744	-0.179441	1	CVFB_STAAM	3
SA564-ΔccpA, TSB - SA564-ΔhptRS/ccpA, TSB	0.0630054	0.228744	0.27544	0.999994	CVFB_STAAM	3
SA564-ΔhptRS, TSB-dex - SA564, TSB-dex	-0.000868178	0.0742802	-0.0116879	1	CYSE_STAAM	1
SA564-ΔhptRS, TSB-dex - SA564-ΔccpA, TSB-dex	0.0515653	0.0742802	0.6942	0.99717	CYSE_STAAM	1
SA564-ΔhptRS, TSB-dex - SA564-ΔhptRS/ccpA, TSB-dex	0.0683731	0.0742802	0.920476	0.984197	CYSE_STAAM	1
SA564-ΔhptRS, TSB-dex - SA564-ΔhptRS, TSB	0.0597403	0.0742802	0.804257	0.99294	CYSE_STAAM	1
SA564-ΔhptRS, TSB-dex - SA564, TSB	-0.0598271	0.0742802	-0.805426	0.992877	CYSE_STAAM	1
SA564-ΔhptRS, TSB-dex - SA564-ΔccpA, TSB	0.0874145	0.0742802	1.17682	0.938656	CYSE_STAAM	1
SA564-ΔhptRS, TSB-dex - SA564-ΔhptRS/ccpA, TSB	0.000776443	0.0742802	0.0104529	1	CYSE_STAAM	1
SA564, TSB-dex - SA564-ΔccpA, TSB-dex	0.0524334	0.0742802	0.705888	0.996856	CYSE_STAAM	1
SA564, TSB-dex - SA564-ΔhptRS/ccpA, TSB-dex	0.0692413	0.0742802	0.932164	0.982993	CYSE_STAAM	1
SA564, TSB-dex - SA564-ΔhptRS, TSB	0.0606085	0.0742802	0.815945	0.992292	CYSE_STAAM	1
SA564, TSB-dex - SA564, TSB	-0.058959	0.0742802	-0.793738	0.993486	CYSE_STAAM	1
SA564, TSB-dex - SA564-ΔccpA, TSB	0.0882827	0.0742802	1.18851	0.935455	CYSE_STAAM	1
SA564, TSB-dex - SA564-ΔhptRS/ccpA, TSB	0.00164462	0.0742802	0.0221408	1	CYSE_STAAM	1
SA564-ΔccpA, TSB-dex - SA564-ΔhptRS/ccpA, TSB-dex	0.0168079	0.0742802	0.226277	0.999998	CYSE_STAAM	1
SA564-ΔccpA, TSB-dex - SA564-ΔhptRS, TSB	0.00817507	0.0742802	0.110057	1	CYSE_STAAM	1
SA564-ΔccpA, TSB-dex - SA564, TSB	-0.111392	0.0742802	-1.49963	0.808007	CYSE_STAAM	1
SA564-ΔccpA, TSB-dex - SA564-ΔccpA, TSB	0.0358492	0.0742802	0.482622	0.999735	CYSE_STAAM	1
SA564-ΔccpA, TSB-dex - SA564-ΔhptRS/ccpA, TSB	-0.0507888	0.0742802	-0.683747	0.99743	CYSE_STAAM	1
SA564-ΔhptRS/ccpA, TSB-dex - SA564-ΔhptRS, TSB	-0.0086328	0.0742802	-0.116219	1	CYSE_STAAM	1
SA564-ΔhptRS/ccpA, TSB-dex - SA564, TSB	-0.1282	0.0742802	-1.7259	0.670246	CYSE_STAAM	1
SA564-ΔhptRS/ccpA, TSB-dex - SA564-ΔccpA, TSB	0.0190414	0.0742802	0.256345	0.999996	CYSE_STAAM	1
SA564-ΔhptRS/ccpA, TSB-dex - SA564-ΔhptRS/ccpA, TSB	-0.0675967	0.0742802	-0.910023	0.985217	CYSE_STAAM	1
SA564-ΔhptRS, TSB - SA564, TSB	-0.119567	0.0742802	-1.60968	0.744668	CYSE_STAAM	1
SA564-ΔhptRS, TSB - SA564-ΔccpA, TSB	0.0276742	0.0742802	0.372565	0.999954	CYSE_STAAM	1
SA564-ΔhptRS, TSB - SA564-ΔhptRS/ccpA, TSB	-0.0589639	0.0742802	-0.793804	0.993482	CYSE_STAAM	1
SA564, TSB - SA564-ΔccpA, TSB	0.147242	0.0742802	1.98225	0.493931	CYSE_STAAM	1
SA564, TSB - SA564-ΔhptRS/ccpA, TSB	0.0606036	0.0742802	0.815879	0.992296	CYSE_STAAM	1
SA564-ΔccpA, TSB - SA564-ΔhptRS/ccpA, TSB	-0.0866381	0.0742802	-1.16637	0.941425	CYSE_STAAM	1
SA564-ΔhptRS, TSB-dex - SA564, TSB-dex	0.0215862	0.0921449	0.234263	0.999998	CYSK_STAAM	66
SA564-ΔhptRS, TSB-dex - SA564-ΔccpA, TSB-dex	-0.0119079	0.0921449	-0.12923	1	CYSK_STAAM	66
SA564-ΔhptRS, TSB-dex - SA564-ΔhptRS/ccpA, TSB-dex	-0.196305	0.0921449	-2.13039	0.395105	CYSK_STAAM	66
SA564-ΔhptRS, TSB-dex - SA564-ΔhptRS, TSB	0.123484	0.0921449	1.34011	0.883567	CYSK_STAAM	66
SA564-ΔhptRS, TSB-dex - SA564, TSB	0.0808836	0.0921449	0.877788	0.988049	CYSK_STAAM	66
SA564-ΔhptRS, TSB-dex - SA564-ΔccpA, TSB	0.267336	0.0921449	2.90126	0.0722894	CYSK_STAAM	66
SA564-ΔhptRS, TSB-dex - SA564-ΔhptRS/ccpA, TSB	6.55874e-05	0.0921449	0.000711786	1	CYSK_STAAM	66
SA564, TSB-dex - SA564-ΔccpA, TSB-dex	-0.0334941	0.0921449	-0.363494	0.999961	CYSK_STAAM	66
SA564, TSB-dex - SA564-ΔhptRS/ccpA, TSB-dex	-0.217891	0.0921449	-2.36465	0.258901	CYSK_STAAM	66
SA564, TSB-dex - SA564-ΔhptRS, TSB	0.101898	0.0921449	1.10584	0.955781	CYSK_STAAM	66
SA564, TSB-dex - SA564, TSB	0.0592975	0.0921449	0.643524	0.998254	CYSK_STAAM	66
SA564, TSB-dex - SA564-ΔccpA, TSB	0.24575	0.0921449	2.66699	0.132758	CYSK_STAAM	66
SA564, TSB-dex - SA564-ΔhptRS/ccpA, TSB	-0.0215206	0.0921449	-0.233552	0.999998	CYSK_STAAM	66
SA564-ΔccpA, TSB-dex - SA564-ΔhptRS/ccpA, TSB-dex	-0.184397	0.0921449	-2.00116	0.480973	CYSK_STAAM	66
SA564-ΔccpA, TSB-dex - SA564-ΔhptRS, TSB	0.135392	0.0921449	1.46934	0.82393	CYSK_STAAM	66
SA564-ΔccpA, TSB-dex - SA564, TSB	0.0927915	0.0921449	1.00702	0.973557	CYSK_STAAM	66
SA564-ΔccpA, TSB-dex - SA564-ΔccpA, TSB	0.279244	0.0921449	3.03049	0.0500572	CYSK_STAAM	66
SA564-ΔccpA, TSB-dex - SA564-ΔhptRS/ccpA, TSB	0.0119735	0.0921449	0.129942	1	CYSK_STAAM	66
SA564-ΔhptRS/ccpA, TSB-dex - SA564-ΔhptRS, TSB	0.319789	0.0921449	3.4705	0.012178	CYSK_STAAM	66
SA564-ΔhptRS/ccpA, TSB-dex - SA564, TSB	0.277188	0.0921449	3.00818	0.0534211	CYSK_STAAM	66
SA564-ΔhptRS/ccpA, TSB-dex - SA564-ΔccpA, TSB	0.463641	0.0921449	5.03165	1.34056e-05	CYSK_STAAM	66
SA564-ΔhptRS/ccpA, TSB-dex - SA564-ΔhptRS/ccpA, TSB	0.19637	0.0921449	2.1311	0.394648	CYSK_STAAM	66
SA564-ΔhptRS, TSB - SA564, TSB	-0.0426004	0.0921449	-0.46232	0.999801	CYSK_STAAM	66
SA564-ΔhptRS, TSB - SA564-ΔccpA, TSB	0.143852	0.0921449	1.56115	0.773593	CYSK_STAAM	66
SA564-ΔhptRS, TSB - SA564-ΔhptRS/ccpA, TSB	-0.123418	0.0921449	-1.3394	0.883857	CYSK_STAAM	66
SA564, TSB - SA564-ΔccpA, TSB	0.186452	0.0921449	2.02347	0.465789	CYSK_STAAM	66
SA564, TSB - SA564-ΔhptRS/ccpA, TSB	-0.080818	0.0921449	-0.877076	0.988106	CYSK_STAAM	66
SA564-ΔccpA, TSB - SA564-ΔhptRS/ccpA, TSB	-0.26727	0.0921449	-2.90055	0.0724314	CYSK_STAAM	66
SA564-ΔhptRS, TSB-dex - SA564, TSB-dex	-0.0142881	0.0883068	-0.1618	1	DAAA_STAAM	31
SA564-ΔhptRS, TSB-dex - SA564-ΔccpA, TSB-dex	-0.0809051	0.0883068	-0.916183	0.984622	DAAA_STAAM	31
SA564-ΔhptRS, TSB-dex - SA564-ΔhptRS/ccpA, TSB-dex	-0.0510004	0.0883068	-0.577537	0.999133	DAAA_STAAM	31
SA564-ΔhptRS, TSB-dex - SA564-ΔhptRS, TSB	-0.0398381	0.0883068	-0.451133	0.999831	DAAA_STAAM	31
SA564-ΔhptRS, TSB-dex - SA564, TSB	-0.0880521	0.0883068	-0.997116	0.974988	DAAA_STAAM	31
SA564-ΔhptRS, TSB-dex - SA564-ΔccpA, TSB	-0.100977	0.0883068	-1.14348	0.947187	DAAA_STAAM	31
SA564-ΔhptRS, TSB-dex - SA564-ΔhptRS/ccpA, TSB	-0.094208	0.0883068	-1.06683	0.963593	DAAA_STAAM	31
SA564, TSB-dex - SA564-ΔccpA, TSB-dex	-0.0666171	0.0883068	-0.754383	0.995238	DAAA_STAAM	31
SA564, TSB-dex - SA564-ΔhptRS/ccpA, TSB-dex	-0.0367124	0.0883068	-0.415737	0.999903	DAAA_STAAM	31
SA564, TSB-dex - SA564-ΔhptRS, TSB	-0.0255501	0.0883068	-0.289333	0.999992	DAAA_STAAM	31
SA564, TSB-dex - SA564, TSB	-0.073764	0.0883068	-0.835315	0.991117	DAAA_STAAM	31
SA564, TSB-dex - SA564-ΔccpA, TSB	-0.0866886	0.0883068	-0.981676	0.977104	DAAA_STAAM	31
SA564, TSB-dex - SA564-ΔhptRS/ccpA, TSB	-0.07992	0.0883068	-0.905027	0.985687	DAAA_STAAM	31
SA564-ΔccpA, TSB-dex - SA564-ΔhptRS/ccpA, TSB-dex	0.0299047	0.0883068	0.338646	0.999976	DAAA_STAAM	31
SA564-ΔccpA, TSB-dex - SA564-ΔhptRS, TSB	0.041067	0.0883068	0.46505	0.999793	DAAA_STAAM	31
SA564-ΔccpA, TSB-dex - SA564, TSB	-0.0071469	0.0883068	-0.0809327	1	DAAA_STAAM	31
SA564-ΔccpA, TSB-dex - SA564-ΔccpA, TSB	-0.0200715	0.0883068	-0.227293	0.999998	DAAA_STAAM	31
SA564-ΔccpA, TSB-dex - SA564-ΔhptRS/ccpA, TSB	-0.0133029	0.0883068	-0.150644	1	DAAA_STAAM	31
SA564-ΔhptRS/ccpA, TSB-dex - SA564-ΔhptRS, TSB	0.0111623	0.0883068	0.126404	1	DAAA_STAAM	31
SA564-ΔhptRS/ccpA, TSB-dex - SA564, TSB	-0.0370516	0.0883068	-0.419579	0.999896	DAAA_STAAM	31
SA564-ΔhptRS/ccpA, TSB-dex - SA564-ΔccpA, TSB	-0.0499762	0.0883068	-0.565939	0.99924	DAAA_STAAM	31
SA564-ΔhptRS/ccpA, TSB-dex - SA564-ΔhptRS/ccpA, TSB	-0.0432076	0.0883068	-0.48929	0.999709	DAAA_STAAM	31
SA564-ΔhptRS, TSB - SA564, TSB	-0.0482139	0.0883068	-0.545982	0.9994	DAAA_STAAM	31
SA564-ΔhptRS, TSB - SA564-ΔccpA, TSB	-0.0611385	0.0883068	-0.692343	0.997218	DAAA_STAAM	31
SA564-ΔhptRS, TSB - SA564-ΔhptRS/ccpA, TSB	-0.0543699	0.0883068	-0.615694	0.998686	DAAA_STAAM	31
SA564, TSB - SA564-ΔccpA, TSB	-0.0129246	0.0883068	-0.14636	1	DAAA_STAAM	31
SA564, TSB - SA564-ΔhptRS/ccpA, TSB	-0.00615598	0.0883068	-0.0697113	1	DAAA_STAAM	31
SA564-ΔccpA, TSB - SA564-ΔhptRS/ccpA, TSB	0.00676861	0.0883068	0.0766489	1	DAAA_STAAM	31
SA564-ΔhptRS, TSB-dex - SA564, TSB-dex	-0.0913615	0.144754	-0.631151	0.998458	DAPB_STAAM	1
SA564-ΔhptRS, TSB-dex - SA564-ΔccpA, TSB-dex	-0.0463978	0.144754	-0.320529	0.999983	DAPB_STAAM	1
SA564-ΔhptRS, TSB-dex - SA564-ΔhptRS/ccpA, TSB-dex	-0.553643	0.144754	-3.82473	0.00328735	DAPB_STAAM	1
SA564-ΔhptRS, TSB-dex - SA564-ΔhptRS, TSB	-0.104181	0.144754	-0.719713	0.996449	DAPB_STAAM	1
SA564-ΔhptRS, TSB-dex - SA564, TSB	-0.230152	0.144754	-1.58996	0.7566	DAPB_STAAM	1
SA564-ΔhptRS, TSB-dex - SA564-ΔccpA, TSB	0.298318	0.144754	2.06087	0.440628	DAPB_STAAM	1
SA564-ΔhptRS, TSB-dex - SA564-ΔhptRS/ccpA, TSB	-0.299979	0.144754	-2.07234	0.432994	DAPB_STAAM	1
SA564, TSB-dex - SA564-ΔccpA, TSB-dex	0.0449637	0.144754	0.310622	0.999987	DAPB_STAAM	1
SA564, TSB-dex - SA564-ΔhptRS/ccpA, TSB-dex	-0.462281	0.144754	-3.19357	0.0305058	DAPB_STAAM	1
SA564, TSB-dex - SA564-ΔhptRS, TSB	-0.0128196	0.144754	-0.0885613	1	DAPB_STAAM	1
SA564, TSB-dex - SA564, TSB	-0.138791	0.144754	-0.958806	0.979988	DAPB_STAAM	1
SA564, TSB-dex - SA564-ΔccpA, TSB	0.38968	0.144754	2.69202	0.124869	DAPB_STAAM	1
SA564, TSB-dex - SA564-ΔhptRS/ccpA, TSB	-0.208618	0.144754	-1.44119	0.838088	DAPB_STAAM	1
SA564-ΔccpA, TSB-dex - SA564-ΔhptRS/ccpA, TSB-dex	-0.507245	0.144754	-3.5042	0.0108207	DAPB_STAAM	1
SA564-ΔccpA, TSB-dex - SA564-ΔhptRS, TSB	-0.0577832	0.144754	-0.399183	0.999926	DAPB_STAAM	1
SA564-ΔccpA, TSB-dex - SA564, TSB	-0.183754	0.144754	-1.26943	0.910194	DAPB_STAAM	1
SA564-ΔccpA, TSB-dex - SA564-ΔccpA, TSB	0.344716	0.144754	2.3814	0.250388	DAPB_STAAM	1
SA564-ΔccpA, TSB-dex - SA564-ΔhptRS/ccpA, TSB	-0.253582	0.144754	-1.75181	0.652885	DAPB_STAAM	1
SA564-ΔhptRS/ccpA, TSB-dex - SA564-ΔhptRS, TSB	0.449462	0.144754	3.10501	0.0400909	DAPB_STAAM	1
SA564-ΔhptRS/ccpA, TSB-dex - SA564, TSB	0.323491	0.144754	2.23477	0.33072	DAPB_STAAM	1
SA564-ΔhptRS/ccpA, TSB-dex - SA564-ΔccpA, TSB	0.851961	0.144754	5.8856	1.10727e-07	DAPB_STAAM	1
SA564-ΔhptRS/ccpA, TSB-dex - SA564-ΔhptRS/ccpA, TSB	0.253664	0.144754	1.75238	0.652504	DAPB_STAAM	1
SA564-ΔhptRS, TSB - SA564, TSB	-0.125971	0.144754	-0.870245	0.988646	DAPB_STAAM	1
SA564-ΔhptRS, TSB - SA564-ΔccpA, TSB	0.4025	0.144754	2.78058	0.0998191	DAPB_STAAM	1
SA564-ΔhptRS, TSB - SA564-ΔhptRS/ccpA, TSB	-0.195798	0.144754	-1.35263	0.878401	DAPB_STAAM	1
SA564, TSB - SA564-ΔccpA, TSB	0.528471	0.144754	3.65083	0.00636867	DAPB_STAAM	1
SA564, TSB - SA564-ΔhptRS/ccpA, TSB	-0.0698273	0.144754	-0.482387	0.999736	DAPB_STAAM	1
SA564-ΔccpA, TSB - SA564-ΔhptRS/ccpA, TSB	-0.598298	0.144754	-4.13321	0.000934727	DAPB_STAAM	1
SA564-ΔhptRS, TSB-dex - SA564, TSB-dex	-0.0699539	0.186632	-0.374824	0.999952	DAPH_STAAM	2
SA564-ΔhptRS, TSB-dex - SA564-ΔccpA, TSB-dex	0.172935	0.186632	0.926612	0.983573	DAPH_STAAM	2
SA564-ΔhptRS, TSB-dex - SA564-ΔhptRS/ccpA, TSB-dex	0.592882	0.186632	3.17675	0.0321559	DAPH_STAAM	2
SA564-ΔhptRS, TSB-dex - SA564-ΔhptRS, TSB	0.388484	0.186632	2.08156	0.426896	DAPH_STAAM	2
SA564-ΔhptRS, TSB-dex - SA564, TSB	0.260226	0.186632	1.39433	0.860237	DAPH_STAAM	2
SA564-ΔhptRS, TSB-dex - SA564-ΔccpA, TSB	0.545426	0.186632	2.92248	0.0681612	DAPH_STAAM	2
SA564-ΔhptRS, TSB-dex - SA564-ΔhptRS/ccpA, TSB	0.791664	0.186632	4.24186	0.000585429	DAPH_STAAM	2
SA564, TSB-dex - SA564-ΔccpA, TSB-dex	0.242889	0.186632	1.30144	0.898668	DAPH_STAAM	2
SA564, TSB-dex - SA564-ΔhptRS/ccpA, TSB-dex	0.662836	0.186632	3.55158	0.00914294	DAPH_STAAM	2
SA564, TSB-dex - SA564-ΔhptRS, TSB	0.458438	0.186632	2.45638	0.214456	DAPH_STAAM	2
SA564, TSB-dex - SA564, TSB	0.33018	0.186632	1.76915	0.641154	DAPH_STAAM	2
SA564, TSB-dex - SA564-ΔccpA, TSB	0.61538	0.186632	3.2973	0.0218709	DAPH_STAAM	2
SA564, TSB-dex - SA564-ΔhptRS/ccpA, TSB	0.861618	0.186632	4.61668	0.000105742	DAPH_STAAM	2
SA564-ΔccpA, TSB-dex - SA564-ΔhptRS/ccpA, TSB-dex	0.419947	0.186632	2.25014	0.32171	DAPH_STAAM	2
SA564-ΔccpA, TSB-dex - SA564-ΔhptRS, TSB	0.215549	0.186632	1.15495	0.944351	DAPH_STAAM	2
SA564-ΔccpA, TSB-dex - SA564, TSB	0.087291	0.186632	0.467718	0.999785	DAPH_STAAM	2
SA564-ΔccpA, TSB-dex - SA564-ΔccpA, TSB	0.372491	0.186632	1.99586	0.484595	DAPH_STAAM	2
SA564-ΔccpA, TSB-dex - SA564-ΔhptRS/ccpA, TSB	0.618729	0.186632	3.31524	0.0206192	DAPH_STAAM	2
SA564-ΔhptRS/ccpA, TSB-dex - SA564-ΔhptRS, TSB	-0.204398	0.186632	-1.09519	0.958022	DAPH_STAAM	2
SA564-ΔhptRS/ccpA, TSB-dex - SA564, TSB	-0.332656	0.186632	-1.78242	0.632124	DAPH_STAAM	2
SA564-ΔhptRS/ccpA, TSB-dex - SA564-ΔccpA, TSB	-0.0474557	0.186632	-0.254275	0.999997	DAPH_STAAM	2
SA564-ΔhptRS/ccpA, TSB-dex - SA564-ΔhptRS/ccpA, TSB	0.198782	0.186632	1.06511	0.963913	DAPH_STAAM	2
SA564-ΔhptRS, TSB - SA564, TSB	-0.128258	0.186632	-0.687228	0.997345	DAPH_STAAM	2
SA564-ΔhptRS, TSB - SA564-ΔccpA, TSB	0.156942	0.186632	0.840919	0.990752	DAPH_STAAM	2
SA564-ΔhptRS, TSB - SA564-ΔhptRS/ccpA, TSB	0.40318	0.186632	2.1603	0.376123	DAPH_STAAM	2
SA564, TSB - SA564-ΔccpA, TSB	0.2852	0.186632	1.52815	0.792386	DAPH_STAAM	2
SA564, TSB - SA564-ΔhptRS/ccpA, TSB	0.531438	0.186632	2.84753	0.083666	DAPH_STAAM	2
SA564-ΔccpA, TSB - SA564-ΔhptRS/ccpA, TSB	0.246238	0.186632	1.31938	0.891821	DAPH_STAAM	2
SA564-ΔhptRS, TSB-dex - SA564, TSB-dex	0.0875086	0.12506	0.699735	0.997025	DBH_STAAM	46
SA564-ΔhptRS, TSB-dex - SA564-ΔccpA, TSB-dex	0.144591	0.12506	1.15617	0.944041	DBH_STAAM	46
SA564-ΔhptRS, TSB-dex - SA564-ΔhptRS/ccpA, TSB-dex	-0.184668	0.12506	-1.47664	0.820156	DBH_STAAM	46
SA564-ΔhptRS, TSB-dex - SA564-ΔhptRS, TSB	0.163538	0.12506	1.30768	0.896317	DBH_STAAM	46
SA564-ΔhptRS, TSB-dex - SA564, TSB	0.124098	0.12506	0.992311	0.975662	DBH_STAAM	46
SA564-ΔhptRS, TSB-dex - SA564-ΔccpA, TSB	0.185172	0.12506	1.48067	0.818055	DBH_STAAM	46
SA564-ΔhptRS, TSB-dex - SA564-ΔhptRS/ccpA, TSB	-0.1605	0.12506	-1.28339	0.905275	DBH_STAAM	46
SA564, TSB-dex - SA564-ΔccpA, TSB-dex	0.0570821	0.12506	0.456439	0.999817	DBH_STAAM	46
SA564, TSB-dex - SA564-ΔhptRS/ccpA, TSB-dex	-0.272177	0.12506	-2.17637	0.366088	DBH_STAAM	46
SA564, TSB-dex - SA564-ΔhptRS, TSB	0.0760293	0.12506	0.607945	0.99879	DBH_STAAM	46
SA564, TSB-dex - SA564, TSB	0.0365894	0.12506	0.292576	0.999991	DBH_STAAM	46
SA564, TSB-dex - SA564-ΔccpA, TSB	0.0976633	0.12506	0.780934	0.994104	DBH_STAAM	46
SA564, TSB-dex - SA564-ΔhptRS/ccpA, TSB	-0.248009	0.12506	-1.98312	0.493329	DBH_STAAM	46
SA564-ΔccpA, TSB-dex - SA564-ΔhptRS/ccpA, TSB-dex	-0.329259	0.12506	-2.63281	0.144134	DBH_STAAM	46
SA564-ΔccpA, TSB-dex - SA564-ΔhptRS, TSB	0.0189473	0.12506	0.151506	1	DBH_STAAM	46
SA564-ΔccpA, TSB-dex - SA564, TSB	-0.0204927	0.12506	-0.163863	1	DBH_STAAM	46
SA564-ΔccpA, TSB-dex - SA564-ΔccpA, TSB	0.0405812	0.12506	0.324495	0.999982	DBH_STAAM	46
SA564-ΔccpA, TSB-dex - SA564-ΔhptRS/ccpA, TSB	-0.305091	0.12506	-2.43956	0.222202	DBH_STAAM	46
SA564-ΔhptRS/ccpA, TSB-dex - SA564-ΔhptRS, TSB	0.348206	0.12506	2.78432	0.0988565	DBH_STAAM	46
SA564-ΔhptRS/ccpA, TSB-dex - SA564, TSB	0.308766	0.12506	2.46895	0.208788	DBH_STAAM	46
SA564-ΔhptRS/ccpA, TSB-dex - SA564-ΔccpA, TSB	0.36984	0.12506	2.95731	0.0618078	DBH_STAAM	46
SA564-ΔhptRS/ccpA, TSB-dex - SA564-ΔhptRS/ccpA, TSB	0.0241679	0.12506	0.193251	0.999999	DBH_STAAM	46
SA564-ΔhptRS, TSB - SA564, TSB	-0.0394399	0.12506	-0.315369	0.999985	DBH_STAAM	46
SA564-ΔhptRS, TSB - SA564-ΔccpA, TSB	0.021634	0.12506	0.17299	1	DBH_STAAM	46
SA564-ΔhptRS, TSB - SA564-ΔhptRS/ccpA, TSB	-0.324038	0.12506	-2.59107	0.158995	DBH_STAAM	46
SA564, TSB - SA564-ΔccpA, TSB	0.0610739	0.12506	0.488359	0.999713	DBH_STAAM	46
SA564, TSB - SA564-ΔhptRS/ccpA, TSB	-0.284598	0.12506	-2.2757	0.30702	DBH_STAAM	46
SA564-ΔccpA, TSB - SA564-ΔhptRS/ccpA, TSB	-0.345672	0.12506	-2.76406	0.104165	DBH_STAAM	46
SA564-ΔhptRS, TSB-dex - SA564, TSB-dex	-0.0272257	0.0490078	-0.555538	0.999327	DCUP_STAAM	1
SA564-ΔhptRS, TSB-dex - SA564-ΔccpA, TSB-dex	-0.0544062	0.0490078	-1.11015	0.954851	DCUP_STAAM	1
SA564-ΔhptRS, TSB-dex - SA564-ΔhptRS/ccpA, TSB-dex	-0.0117986	0.0490078	-0.240748	0.999998	DCUP_STAAM	1
SA564-ΔhptRS, TSB-dex - SA564-ΔhptRS, TSB	-0.00985422	0.0490078	-0.201074	0.999999	DCUP_STAAM	1
SA564-ΔhptRS, TSB-dex - SA564, TSB	0.0686999	0.0490078	1.40182	0.856822	DCUP_STAAM	1
SA564-ΔhptRS, TSB-dex - SA564-ΔccpA, TSB	-0.0112225	0.0490078	-0.228994	0.999998	DCUP_STAAM	1
SA564-ΔhptRS, TSB-dex - SA564-ΔhptRS/ccpA, TSB	0.00671832	0.0490078	0.137087	1	DCUP_STAAM	1
SA564, TSB-dex - SA564-ΔccpA, TSB-dex	-0.0271804	0.0490078	-0.554614	0.999335	DCUP_STAAM	1
SA564, TSB-dex - SA564-ΔhptRS/ccpA, TSB-dex	0.0154272	0.0490078	0.31479	0.999985	DCUP_STAAM	1
SA564, TSB-dex - SA564-ΔhptRS, TSB	0.0173715	0.0490078	0.354464	0.999967	DCUP_STAAM	1
SA564, TSB-dex - SA564, TSB	0.0959257	0.0490078	1.95735	0.511082	DCUP_STAAM	1
SA564, TSB-dex - SA564-ΔccpA, TSB	0.0160032	0.0490078	0.326544	0.999981	DCUP_STAAM	1
SA564, TSB-dex - SA564-ΔhptRS/ccpA, TSB	0.033944	0.0490078	0.692625	0.997211	DCUP_STAAM	1
SA564-ΔccpA, TSB-dex - SA564-ΔhptRS/ccpA, TSB-dex	0.0426076	0.0490078	0.869404	0.988711	DCUP_STAAM	1
SA564-ΔccpA, TSB-dex - SA564-ΔhptRS, TSB	0.044552	0.0490078	0.909078	0.985307	DCUP_STAAM	1
SA564-ΔccpA, TSB-dex - SA564, TSB	0.123106	0.0490078	2.51197	0.190158	DCUP_STAAM	1
SA564-ΔccpA, TSB-dex - SA564-ΔccpA, TSB	0.0431837	0.0490078	0.881158	0.987774	DCUP_STAAM	1
SA564-ΔccpA, TSB-dex - SA564-ΔhptRS/ccpA, TSB	0.0611245	0.0490078	1.24724	0.917669	DCUP_STAAM	1
SA564-ΔhptRS/ccpA, TSB-dex - SA564-ΔhptRS, TSB	0.00194434	0.0490078	0.0396741	1	DCUP_STAAM	1
SA564-ΔhptRS/ccpA, TSB-dex - SA564, TSB	0.0804985	0.0490078	1.64256	0.724281	DCUP_STAAM	1
SA564-ΔhptRS/ccpA, TSB-dex - SA564-ΔccpA, TSB	0.000576046	0.0490078	0.0117542	1	DCUP_STAAM	1
SA564-ΔhptRS/ccpA, TSB-dex - SA564-ΔhptRS/ccpA, TSB	0.0185169	0.0490078	0.377835	0.999949	DCUP_STAAM	1
SA564-ΔhptRS, TSB - SA564, TSB	0.0785542	0.0490078	1.60289	0.748803	DCUP_STAAM	1
SA564-ΔhptRS, TSB - SA564-ΔccpA, TSB	-0.00136829	0.0490078	-0.0279199	1	DCUP_STAAM	1
SA564-ΔhptRS, TSB - SA564-ΔhptRS/ccpA, TSB	0.0165725	0.0490078	0.338161	0.999976	DCUP_STAAM	1
SA564, TSB - SA564-ΔccpA, TSB	-0.0799225	0.0490078	-1.63081	0.731637	DCUP_STAAM	1
SA564, TSB - SA564-ΔhptRS/ccpA, TSB	-0.0619816	0.0490078	-1.26473	0.911812	DCUP_STAAM	1
SA564-ΔccpA, TSB - SA564-ΔhptRS/ccpA, TSB	0.0179408	0.0490078	0.366081	0.999959	DCUP_STAAM	1
SA564-ΔhptRS, TSB-dex - SA564, TSB-dex	0.0130618	0.0946558	0.137992	1	DDL_STAAM	24
SA564-ΔhptRS, TSB-dex - SA564-ΔccpA, TSB-dex	0.0799916	0.0946558	0.845079	0.990473	DDL_STAAM	24
SA564-ΔhptRS, TSB-dex - SA564-ΔhptRS/ccpA, TSB-dex	0.0764161	0.0946558	0.807305	0.992775	DDL_STAAM	24
SA564-ΔhptRS, TSB-dex - SA564-ΔhptRS, TSB	0.206871	0.0946558	2.18551	0.360438	DDL_STAAM	24
SA564-ΔhptRS, TSB-dex - SA564, TSB	0.222107	0.0946558	2.34647	0.268343	DDL_STAAM	24
SA564-ΔhptRS, TSB-dex - SA564-ΔccpA, TSB	0.244405	0.0946558	2.58204	0.162351	DDL_STAAM	24
SA564-ΔhptRS, TSB-dex - SA564-ΔhptRS/ccpA, TSB	0.230421	0.0946558	2.43431	0.224658	DDL_STAAM	24
SA564, TSB-dex - SA564-ΔccpA, TSB-dex	0.0669299	0.0946558	0.707087	0.996822	DDL_STAAM	24
SA564, TSB-dex - SA564-ΔhptRS/ccpA, TSB-dex	0.0633543	0.0946558	0.669313	0.997755	DDL_STAAM	24
SA564, TSB-dex - SA564-ΔhptRS, TSB	0.19381	0.0946558	2.04752	0.449561	DDL_STAAM	24
SA564, TSB-dex - SA564, TSB	0.209045	0.0946558	2.20848	0.346424	DDL_STAAM	24
SA564, TSB-dex - SA564-ΔccpA, TSB	0.231343	0.0946558	2.44405	0.220118	DDL_STAAM	24
SA564, TSB-dex - SA564-ΔhptRS/ccpA, TSB	0.21736	0.0946558	2.29632	0.295444	DDL_STAAM	24
SA564-ΔccpA, TSB-dex - SA564-ΔhptRS/ccpA, TSB-dex	-0.00357555	0.0946558	-0.0377743	1	DDL_STAAM	24
SA564-ΔccpA, TSB-dex - SA564-ΔhptRS, TSB	0.12688	0.0946558	1.34043	0.883434	DDL_STAAM	24
SA564-ΔccpA, TSB-dex - SA564, TSB	0.142116	0.0946558	1.50139	0.807055	DDL_STAAM	24
SA564-ΔccpA, TSB-dex - SA564-ΔccpA, TSB	0.164413	0.0946558	1.73696	0.662863	DDL_STAAM	24
SA564-ΔccpA, TSB-dex - SA564-ΔhptRS/ccpA, TSB	0.15043	0.0946558	1.58923	0.757035	DDL_STAAM	24
SA564-ΔhptRS/ccpA, TSB-dex - SA564-ΔhptRS, TSB	0.130455	0.0946558	1.37821	0.867435	DDL_STAAM	24
SA564-ΔhptRS/ccpA, TSB-dex - SA564, TSB	0.145691	0.0946558	1.53917	0.786193	DDL_STAAM	24
SA564-ΔhptRS/ccpA, TSB-dex - SA564-ΔccpA, TSB	0.167989	0.0946558	1.77474	0.63736	DDL_STAAM	24
SA564-ΔhptRS/ccpA, TSB-dex - SA564-ΔhptRS/ccpA, TSB	0.154005	0.0946558	1.627	0.734002	DDL_STAAM	24
SA564-ΔhptRS, TSB - SA564, TSB	0.0152358	0.0946558	0.16096	1	DDL_STAAM	24
SA564-ΔhptRS, TSB - SA564-ΔccpA, TSB	0.0375336	0.0946558	0.396527	0.999929	DDL_STAAM	24
SA564-ΔhptRS, TSB - SA564-ΔhptRS/ccpA, TSB	0.02355	0.0946558	0.248796	0.999997	DDL_STAAM	24
SA564, TSB - SA564-ΔccpA, TSB	0.0222978	0.0946558	0.235567	0.999998	DDL_STAAM	24
SA564, TSB - SA564-ΔhptRS/ccpA, TSB	0.00831416	0.0946558	0.0878357	1	DDL_STAAM	24
SA564-ΔccpA, TSB - SA564-ΔhptRS/ccpA, TSB	-0.0139836	0.0946558	-0.147731	1	DDL_STAAM	24
SA564-ΔhptRS, TSB-dex - SA564, TSB-dex	0.0134633	0.130184	0.103418	1	DEF_STAAM	18
SA564-ΔhptRS, TSB-dex - SA564-ΔccpA, TSB-dex	-0.0441189	0.130184	-0.338897	0.999976	DEF_STAAM	18
SA564-ΔhptRS, TSB-dex - SA564-ΔhptRS/ccpA, TSB-dex	-0.151424	0.130184	-1.16315	0.942259	DEF_STAAM	18
SA564-ΔhptRS, TSB-dex - SA564-ΔhptRS, TSB	0.126566	0.130184	0.972213	0.978333	DEF_STAAM	18
SA564-ΔhptRS, TSB-dex - SA564, TSB	0.0757845	0.130184	0.582135	0.999087	DEF_STAAM	18
SA564-ΔhptRS, TSB-dex - SA564-ΔccpA, TSB	0.0525818	0.130184	0.403904	0.99992	DEF_STAAM	18
SA564-ΔhptRS, TSB-dex - SA564-ΔhptRS/ccpA, TSB	-0.0272842	0.130184	-0.209582	0.999999	DEF_STAAM	18
SA564, TSB-dex - SA564-ΔccpA, TSB-dex	-0.0575822	0.130184	-0.442315	0.999852	DEF_STAAM	18
SA564, TSB-dex - SA564-ΔhptRS/ccpA, TSB-dex	-0.164887	0.130184	-1.26657	0.91118	DEF_STAAM	18
SA564, TSB-dex - SA564-ΔhptRS, TSB	0.113103	0.130184	0.868795	0.988758	DEF_STAAM	18
SA564, TSB-dex - SA564, TSB	0.0623212	0.130184	0.478717	0.999749	DEF_STAAM	18
SA564, TSB-dex - SA564-ΔccpA, TSB	0.0391185	0.130184	0.300486	0.999989	DEF_STAAM	18
SA564, TSB-dex - SA564-ΔhptRS/ccpA, TSB	-0.0407476	0.130184	-0.313	0.999986	DEF_STAAM	18
SA564-ΔccpA, TSB-dex - SA564-ΔhptRS/ccpA, TSB-dex	-0.107305	0.130184	-0.824256	0.991804	DEF_STAAM	18
SA564-ΔccpA, TSB-dex - SA564-ΔhptRS, TSB	0.170685	0.130184	1.31111	0.895011	DEF_STAAM	18
SA564-ΔccpA, TSB-dex - SA564, TSB	0.119903	0.130184	0.921032	0.984141	DEF_STAAM	18
SA564-ΔccpA, TSB-dex - SA564-ΔccpA, TSB	0.0967007	0.130184	0.742801	0.995674	DEF_STAAM	18
SA564-ΔccpA, TSB-dex - SA564-ΔhptRS/ccpA, TSB	0.0168347	0.130184	0.129315	1	DEF_STAAM	18
SA564-ΔhptRS/ccpA, TSB-dex - SA564-ΔhptRS, TSB	0.27799	0.130184	2.13537	0.39192	DEF_STAAM	18
SA564-ΔhptRS/ccpA, TSB-dex - SA564, TSB	0.227208	0.130184	1.74529	0.657279	DEF_STAAM	18
SA564-ΔhptRS/ccpA, TSB-dex - SA564-ΔccpA, TSB	0.204006	0.130184	1.56706	0.770152	DEF_STAAM	18
SA564-ΔhptRS/ccpA, TSB-dex - SA564-ΔhptRS/ccpA, TSB	0.12414	0.130184	0.953571	0.980608	DEF_STAAM	18
SA564-ΔhptRS, TSB - SA564, TSB	-0.0507819	0.130184	-0.390078	0.999937	DEF_STAAM	18
SA564-ΔhptRS, TSB - SA564-ΔccpA, TSB	-0.0739847	0.130184	-0.568309	0.999219	DEF_STAAM	18
SA564-ΔhptRS, TSB - SA564-ΔhptRS/ccpA, TSB	-0.153851	0.130184	-1.1818	0.937307	DEF_STAAM	18
SA564, TSB - SA564-ΔccpA, TSB	-0.0232028	0.130184	-0.178231	1	DEF_STAAM	18
SA564, TSB - SA564-ΔhptRS/ccpA, TSB	-0.103069	0.130184	-0.791717	0.993586	DEF_STAAM	18
SA564-ΔccpA, TSB - SA564-ΔhptRS/ccpA, TSB	-0.079866	0.130184	-0.613486	0.998716	DEF_STAAM	18
SA564-ΔhptRS, TSB-dex - SA564, TSB-dex	0.00265958	0.132489	0.0200741	1	DEOB_STAAM	6
SA564-ΔhptRS, TSB-dex - SA564-ΔccpA, TSB-dex	0.0532051	0.132489	0.401582	0.999923	DEOB_STAAM	6
SA564-ΔhptRS, TSB-dex - SA564-ΔhptRS/ccpA, TSB-dex	0.168844	0.132489	1.27441	0.908459	DEOB_STAAM	6
SA564-ΔhptRS, TSB-dex - SA564-ΔhptRS, TSB	0.17079	0.132489	1.28909	0.903217	DEOB_STAAM	6
SA564-ΔhptRS, TSB-dex - SA564, TSB	0.162391	0.132489	1.2257	0.924526	DEOB_STAAM	6
SA564-ΔhptRS, TSB-dex - SA564-ΔccpA, TSB	0.2333	0.132489	1.7609	0.646747	DEOB_STAAM	6
SA564-ΔhptRS, TSB-dex - SA564-ΔhptRS/ccpA, TSB	0.236237	0.132489	1.78307	0.631681	DEOB_STAAM	6
SA564, TSB-dex - SA564-ΔccpA, TSB-dex	0.0505455	0.132489	0.381508	0.999946	DEOB_STAAM	6
SA564, TSB-dex - SA564-ΔhptRS/ccpA, TSB-dex	0.166185	0.132489	1.25433	0.915325	DEOB_STAAM	6
SA564, TSB-dex - SA564-ΔhptRS, TSB	0.16813	0.132489	1.26902	0.910336	DEOB_STAAM	6
SA564, TSB-dex - SA564, TSB	0.159732	0.132489	1.20563	0.930567	DEOB_STAAM	6
SA564, TSB-dex - SA564-ΔccpA, TSB	0.23064	0.132489	1.74083	0.660272	DEOB_STAAM	6
SA564, TSB-dex - SA564-ΔhptRS/ccpA, TSB	0.233577	0.132489	1.763	0.64533	DEOB_STAAM	6
SA564-ΔccpA, TSB-dex - SA564-ΔhptRS/ccpA, TSB-dex	0.115639	0.132489	0.872824	0.988445	DEOB_STAAM	6
SA564-ΔccpA, TSB-dex - SA564-ΔhptRS, TSB	0.117585	0.132489	0.88751	0.987243	DEOB_STAAM	6
SA564-ΔccpA, TSB-dex - SA564, TSB	0.109186	0.132489	0.824119	0.991812	DEOB_STAAM	6
SA564-ΔccpA, TSB-dex - SA564-ΔccpA, TSB	0.180095	0.132489	1.35932	0.875587	DEOB_STAAM	6
SA564-ΔccpA, TSB-dex - SA564-ΔhptRS/ccpA, TSB	0.183031	0.132489	1.38149	0.865988	DEOB_STAAM	6
SA564-ΔhptRS/ccpA, TSB-dex - SA564-ΔhptRS, TSB	0.00194569	0.132489	0.0146857	1	DEOB_STAAM	6
SA564-ΔhptRS/ccpA, TSB-dex - SA564, TSB	-0.00645291	0.132489	-0.0487054	1	DEOB_STAAM	6
SA564-ΔhptRS/ccpA, TSB-dex - SA564-ΔccpA, TSB	0.0644554	0.132489	0.486497	0.99972	DEOB_STAAM	6
SA564-ΔhptRS/ccpA, TSB-dex - SA564-ΔhptRS/ccpA, TSB	0.0673922	0.132489	0.508664	0.999624	DEOB_STAAM	6
SA564-ΔhptRS, TSB - SA564, TSB	-0.0083986	0.132489	-0.063391	1	DEOB_STAAM	6
SA564-ΔhptRS, TSB - SA564-ΔccpA, TSB	0.0625097	0.132489	0.471812	0.999772	DEOB_STAAM	6
SA564-ΔhptRS, TSB - SA564-ΔhptRS/ccpA, TSB	0.0654465	0.132489	0.493978	0.99969	DEOB_STAAM	6
SA564, TSB - SA564-ΔccpA, TSB	0.0709083	0.132489	0.535203	0.999474	DEOB_STAAM	6
SA564, TSB - SA564-ΔhptRS/ccpA, TSB	0.0738451	0.132489	0.557369	0.999313	DEOB_STAAM	6
SA564-ΔccpA, TSB - SA564-ΔhptRS/ccpA, TSB	0.0029368	0.132489	0.0221664	1	DEOB_STAAM	6
SA564-ΔhptRS, TSB-dex - SA564, TSB-dex	0.00683321	0.18087	0.0377797	1	DEOC1_STAAM	8
SA564-ΔhptRS, TSB-dex - SA564-ΔccpA, TSB-dex	-1.87525	0.18087	-10.368	7.23865e-14	DEOC1_STAAM	8
SA564-ΔhptRS, TSB-dex - SA564-ΔhptRS/ccpA, TSB-dex	-0.0566111	0.18087	-0.312994	0.999986	DEOC1_STAAM	8
SA564-ΔhptRS, TSB-dex - SA564-ΔhptRS, TSB	-0.0639543	0.18087	-0.353593	0.999968	DEOC1_STAAM	8
SA564-ΔhptRS, TSB-dex - SA564, TSB	-0.0898695	0.18087	-0.496874	0.999678	DEOC1_STAAM	8
SA564-ΔhptRS, TSB-dex - SA564-ΔccpA, TSB	-0.0845432	0.18087	-0.467426	0.999786	DEOC1_STAAM	8
SA564-ΔhptRS, TSB-dex - SA564-ΔhptRS/ccpA, TSB	0.00853271	0.18087	0.047176	1	DEOC1_STAAM	8
SA564, TSB-dex - SA564-ΔccpA, TSB-dex	-1.88209	0.18087	-10.4057	6.68354e-14	DEOC1_STAAM	8
SA564, TSB-dex - SA564-ΔhptRS/ccpA, TSB-dex	-0.0634443	0.18087	-0.350773	0.999969	DEOC1_STAAM	8
SA564, TSB-dex - SA564-ΔhptRS, TSB	-0.0707875	0.18087	-0.391373	0.999935	DEOC1_STAAM	8
SA564, TSB-dex - SA564, TSB	-0.0967027	0.18087	-0.534653	0.999477	DEOC1_STAAM	8
SA564, TSB-dex - SA564-ΔccpA, TSB	-0.0913764	0.18087	-0.505205	0.999641	DEOC1_STAAM	8
SA564, TSB-dex - SA564-ΔhptRS/ccpA, TSB	0.0016995	0.18087	0.00939627	1	DEOC1_STAAM	8
SA564-ΔccpA, TSB-dex - SA564-ΔhptRS/ccpA, TSB-dex	1.81864	0.18087	10.055	9.02611e-14	DEOC1_STAAM	8
SA564-ΔccpA, TSB-dex - SA564-ΔhptRS, TSB	1.8113	0.18087	10.0144	6.27276e-14	DEOC1_STAAM	8
SA564-ΔccpA, TSB-dex - SA564, TSB	1.78538	0.18087	9.87109	7.64944e-14	DEOC1_STAAM	8
SA564-ΔccpA, TSB-dex - SA564-ΔccpA, TSB	1.79071	0.18087	9.90054	7.30527e-14	DEOC1_STAAM	8
SA564-ΔccpA, TSB-dex - SA564-ΔhptRS/ccpA, TSB	1.88379	0.18087	10.4151	8.42659e-14	DEOC1_STAAM	8
SA564-ΔhptRS/ccpA, TSB-dex - SA564-ΔhptRS, TSB	-0.0073432	0.18087	-0.0405994	1	DEOC1_STAAM	8
SA564-ΔhptRS/ccpA, TSB-dex - SA564, TSB	-0.0332584	0.18087	-0.18388	1	DEOC1_STAAM	8
SA564-ΔhptRS/ccpA, TSB-dex - SA564-ΔccpA, TSB	-0.0279321	0.18087	-0.154432	1	DEOC1_STAAM	8
SA564-ΔhptRS/ccpA, TSB-dex - SA564-ΔhptRS/ccpA, TSB	0.0651438	0.18087	0.36017	0.999963	DEOC1_STAAM	8
SA564-ΔhptRS, TSB - SA564, TSB	-0.0259152	0.18087	-0.143281	1	DEOC1_STAAM	8
SA564-ΔhptRS, TSB - SA564-ΔccpA, TSB	-0.0205889	0.18087	-0.113833	1	DEOC1_STAAM	8
SA564-ΔhptRS, TSB - SA564-ΔhptRS/ccpA, TSB	0.072487	0.18087	0.400769	0.999924	DEOC1_STAAM	8
SA564, TSB - SA564-ΔccpA, TSB	0.00532629	0.18087	0.0294482	1	DEOC1_STAAM	8
SA564, TSB - SA564-ΔhptRS/ccpA, TSB	0.0984022	0.18087	0.54405	0.999414	DEOC1_STAAM	8
SA564-ΔccpA, TSB - SA564-ΔhptRS/ccpA, TSB	0.0930759	0.18087	0.514602	0.999594	DEOC1_STAAM	8
SA564-ΔhptRS, TSB-dex - SA564, TSB-dex	-0.00701111	0.0841766	-0.0832905	1	DEOC2_STAAM	41
SA564-ΔhptRS, TSB-dex - SA564-ΔccpA, TSB-dex	-0.31921	0.0841766	-3.79215	0.00373075	DEOC2_STAAM	41
SA564-ΔhptRS, TSB-dex - SA564-ΔhptRS/ccpA, TSB-dex	-0.483723	0.0841766	-5.74653	2.5406e-07	DEOC2_STAAM	41
SA564-ΔhptRS, TSB-dex - SA564-ΔhptRS, TSB	-0.0980231	0.0841766	-1.16449	0.941912	DEOC2_STAAM	41
SA564-ΔhptRS, TSB-dex - SA564, TSB	-0.162011	0.0841766	-1.92465	0.533733	DEOC2_STAAM	41
SA564-ΔhptRS, TSB-dex - SA564-ΔccpA, TSB	-0.268835	0.0841766	-3.19371	0.0304932	DEOC2_STAAM	41
SA564-ΔhptRS, TSB-dex - SA564-ΔhptRS/ccpA, TSB	-0.490429	0.0841766	-5.82619	1.58248e-07	DEOC2_STAAM	41
SA564, TSB-dex - SA564-ΔccpA, TSB-dex	-0.312199	0.0841766	-3.70886	0.00512737	DEOC2_STAAM	41
SA564, TSB-dex - SA564-ΔhptRS/ccpA, TSB-dex	-0.476712	0.0841766	-5.66324	4.13983e-07	DEOC2_STAAM	41
SA564, TSB-dex - SA564-ΔhptRS, TSB	-0.091012	0.0841766	-1.0812	0.960841	DEOC2_STAAM	41
SA564, TSB-dex - SA564, TSB	-0.154999	0.0841766	-1.84136	0.591576	DEOC2_STAAM	41
SA564, TSB-dex - SA564-ΔccpA, TSB	-0.261824	0.0841766	-3.11041	0.0394397	DEOC2_STAAM	41
SA564, TSB-dex - SA564-ΔhptRS/ccpA, TSB	-0.483418	0.0841766	-5.7429	2.59558e-07	DEOC2_STAAM	41
SA564-ΔccpA, TSB-dex - SA564-ΔhptRS/ccpA, TSB-dex	-0.164513	0.0841766	-1.95438	0.513139	DEOC2_STAAM	41
SA564-ΔccpA, TSB-dex - SA564-ΔhptRS, TSB	0.221187	0.0841766	2.62766	0.145911	DEOC2_STAAM	41
SA564-ΔccpA, TSB-dex - SA564, TSB	0.1572	0.0841766	1.8675	0.573444	DEOC2_STAAM	41
SA564-ΔccpA, TSB-dex - SA564-ΔccpA, TSB	0.0503752	0.0841766	0.598447	0.998907	DEOC2_STAAM	41
SA564-ΔccpA, TSB-dex - SA564-ΔhptRS/ccpA, TSB	-0.171219	0.0841766	-2.03404	0.458638	DEOC2_STAAM	41
SA564-ΔhptRS/ccpA, TSB-dex - SA564-ΔhptRS, TSB	0.3857	0.0841766	4.58204	0.000124636	DEOC2_STAAM	41
SA564-ΔhptRS/ccpA, TSB-dex - SA564, TSB	0.321713	0.0841766	3.82188	0.00332406	DEOC2_STAAM	41
SA564-ΔhptRS/ccpA, TSB-dex - SA564-ΔccpA, TSB	0.214888	0.0841766	2.55282	0.173565	DEOC2_STAAM	41
SA564-ΔhptRS/ccpA, TSB-dex - SA564-ΔhptRS/ccpA, TSB	-0.00670572	0.0841766	-0.0796625	1	DEOC2_STAAM	41
SA564-ΔhptRS, TSB - SA564, TSB	-0.0639875	0.0841766	-0.760157	0.995007	DEOC2_STAAM	41
SA564-ΔhptRS, TSB - SA564-ΔccpA, TSB	-0.170812	0.0841766	-2.02921	0.4619	DEOC2_STAAM	41
SA564-ΔhptRS, TSB - SA564-ΔhptRS/ccpA, TSB	-0.392406	0.0841766	-4.6617	8.52443e-05	DEOC2_STAAM	41
SA564, TSB - SA564-ΔccpA, TSB	-0.106825	0.0841766	-1.26905	0.910323	DEOC2_STAAM	41
SA564, TSB - SA564-ΔhptRS/ccpA, TSB	-0.328418	0.0841766	-3.90154	0.00242762	DEOC2_STAAM	41
SA564-ΔccpA, TSB - SA564-ΔhptRS/ccpA, TSB	-0.221594	0.0841766	-2.63249	0.144246	DEOC2_STAAM	41
SA564-ΔhptRS, TSB-dex - SA564, TSB-dex	-0.0125502	0.227065	-0.0552715	1	DER_STAAM	12
SA564-ΔhptRS, TSB-dex - SA564-ΔccpA, TSB-dex	0.125763	0.227065	0.553863	0.999341	DER_STAAM	12
SA564-ΔhptRS, TSB-dex - SA564-ΔhptRS/ccpA, TSB-dex	0.113358	0.227065	0.499233	0.999668	DER_STAAM	12
SA564-ΔhptRS, TSB-dex - SA564-ΔhptRS, TSB	0.200432	0.227065	0.882708	0.987646	DER_STAAM	12
SA564-ΔhptRS, TSB-dex - SA564, TSB	0.232737	0.227065	1.02498	0.970807	DER_STAAM	12
SA564-ΔhptRS, TSB-dex - SA564-ΔccpA, TSB	0.321016	0.227065	1.41376	0.851273	DER_STAAM	12
SA564-ΔhptRS, TSB-dex - SA564-ΔhptRS/ccpA, TSB	0.287785	0.227065	1.26741	0.91089	DER_STAAM	12
SA564, TSB-dex - SA564-ΔccpA, TSB-dex	0.138313	0.227065	0.609134	0.998774	DER_STAAM	12
SA564, TSB-dex - SA564-ΔhptRS/ccpA, TSB-dex	0.125909	0.227065	0.554504	0.999336	DER_STAAM	12
SA564, TSB-dex - SA564-ΔhptRS, TSB	0.212982	0.227065	0.93798	0.982368	DER_STAAM	12
SA564, TSB-dex - SA564, TSB	0.245287	0.227065	1.08025	0.961028	DER_STAAM	12
SA564, TSB-dex - SA564-ΔccpA, TSB	0.333566	0.227065	1.46903	0.824087	DER_STAAM	12
SA564, TSB-dex - SA564-ΔhptRS/ccpA, TSB	0.300335	0.227065	1.32268	0.89053	DER_STAAM	12
SA564-ΔccpA, TSB-dex - SA564-ΔhptRS/ccpA, TSB-dex	-0.0124045	0.227065	-0.0546299	1	DER_STAAM	12
SA564-ΔccpA, TSB-dex - SA564-ΔhptRS, TSB	0.0746693	0.227065	0.328845	0.99998	DER_STAAM	12
SA564-ΔccpA, TSB-dex - SA564, TSB	0.106974	0.227065	0.471115	0.999774	DER_STAAM	12
SA564-ΔccpA, TSB-dex - SA564-ΔccpA, TSB	0.195253	0.227065	0.859899	0.989428	DER_STAAM	12
SA564-ΔccpA, TSB-dex - SA564-ΔhptRS/ccpA, TSB	0.162022	0.227065	0.71355	0.996635	DER_STAAM	12
SA564-ΔhptRS/ccpA, TSB-dex - SA564-ΔhptRS, TSB	0.0870738	0.227065	0.383475	0.999944	DER_STAAM	12
SA564-ΔhptRS/ccpA, TSB-dex - SA564, TSB	0.119378	0.227065	0.525745	0.999532	DER_STAAM	12
SA564-ΔhptRS/ccpA, TSB-dex - SA564-ΔccpA, TSB	0.207658	0.227065	0.914529	0.984784	DER_STAAM	12
SA564-ΔhptRS/ccpA, TSB-dex - SA564-ΔhptRS/ccpA, TSB	0.174427	0.227065	0.768179	0.994673	DER_STAAM	12
SA564-ΔhptRS, TSB - SA564, TSB	0.0323044	0.227065	0.142269	1	DER_STAAM	12
SA564-ΔhptRS, TSB - SA564-ΔccpA, TSB	0.120584	0.227065	0.531054	0.9995	DER_STAAM	12
SA564-ΔhptRS, TSB - SA564-ΔhptRS/ccpA, TSB	0.0873529	0.227065	0.384704	0.999942	DER_STAAM	12
SA564, TSB - SA564-ΔccpA, TSB	0.0882794	0.227065	0.388785	0.999938	DER_STAAM	12
SA564, TSB - SA564-ΔhptRS/ccpA, TSB	0.0550485	0.227065	0.242435	0.999998	DER_STAAM	12
SA564-ΔccpA, TSB - SA564-ΔhptRS/ccpA, TSB	-0.0332309	0.227065	-0.14635	1	DER_STAAM	12
SA564-ΔhptRS, TSB-dex - SA564, TSB-dex	-0.026968	0.138139	-0.195224	0.999999	DHA1_STAAM	7
SA564-ΔhptRS, TSB-dex - SA564-ΔccpA, TSB-dex	-0.124616	0.138139	-0.90211	0.985956	DHA1_STAAM	7
SA564-ΔhptRS, TSB-dex - SA564-ΔhptRS/ccpA, TSB-dex	0.389402	0.138139	2.81891	0.0902913	DHA1_STAAM	7
SA564-ΔhptRS, TSB-dex - SA564-ΔhptRS, TSB	0.687891	0.138139	4.97971	1.75285e-05	DHA1_STAAM	7
SA564-ΔhptRS, TSB-dex - SA564, TSB	0.696496	0.138139	5.042	1.27037e-05	DHA1_STAAM	7
SA564-ΔhptRS, TSB-dex - SA564-ΔccpA, TSB	0.583501	0.138139	4.22402	0.00063274	DHA1_STAAM	7
SA564-ΔhptRS, TSB-dex - SA564-ΔhptRS/ccpA, TSB	0.676844	0.138139	4.89973	2.63469e-05	DHA1_STAAM	7
SA564, TSB-dex - SA564-ΔccpA, TSB-dex	-0.0976485	0.138139	-0.706886	0.996828	DHA1_STAAM	7
SA564, TSB-dex - SA564-ΔhptRS/ccpA, TSB-dex	0.416369	0.138139	3.01414	0.0525045	DHA1_STAAM	7
SA564, TSB-dex - SA564-ΔhptRS, TSB	0.714859	0.138139	5.17493	6.30785e-06	DHA1_STAAM	7
SA564, TSB-dex - SA564, TSB	0.723464	0.138139	5.23723	4.5158e-06	DHA1_STAAM	7
SA564, TSB-dex - SA564-ΔccpA, TSB	0.610469	0.138139	4.41924	0.000265343	DHA1_STAAM	7
SA564, TSB-dex - SA564-ΔhptRS/ccpA, TSB	0.703811	0.138139	5.09496	9.6324e-06	DHA1_STAAM	7
SA564-ΔccpA, TSB-dex - SA564-ΔhptRS/ccpA, TSB-dex	0.514018	0.138139	3.72102	0.00489718	DHA1_STAAM	7
SA564-ΔccpA, TSB-dex - SA564-ΔhptRS, TSB	0.812508	0.138139	5.88182	1.13282e-07	DHA1_STAAM	7
SA564-ΔccpA, TSB-dex - SA564, TSB	0.821113	0.138139	5.94411	7.76251e-08	DHA1_STAAM	7
SA564-ΔccpA, TSB-dex - SA564-ΔccpA, TSB	0.708117	0.138139	5.12613	8.17357e-06	DHA1_STAAM	7
SA564-ΔccpA, TSB-dex - SA564-ΔhptRS/ccpA, TSB	0.80146	0.138139	5.80184	1.83007e-07	DHA1_STAAM	7
SA564-ΔhptRS/ccpA, TSB-dex - SA564-ΔhptRS, TSB	0.29849	0.138139	2.16079	0.375812	DHA1_STAAM	7
SA564-ΔhptRS/ccpA, TSB-dex - SA564, TSB	0.307095	0.138139	2.22309	0.337652	DHA1_STAAM	7
SA564-ΔhptRS/ccpA, TSB-dex - SA564-ΔccpA, TSB	0.194099	0.138139	1.4051	0.855307	DHA1_STAAM	7
SA564-ΔhptRS/ccpA, TSB-dex - SA564-ΔhptRS/ccpA, TSB	0.287442	0.138139	2.08082	0.427384	DHA1_STAAM	7
SA564-ΔhptRS, TSB - SA564, TSB	0.00860533	0.138139	0.0622948	1	DHA1_STAAM	7
SA564-ΔhptRS, TSB - SA564-ΔccpA, TSB	-0.10439	0.138139	-0.755691	0.995186	DHA1_STAAM	7
SA564-ΔhptRS, TSB - SA564-ΔhptRS/ccpA, TSB	-0.0110476	0.138139	-0.0799744	1	DHA1_STAAM	7
SA564, TSB - SA564-ΔccpA, TSB	-0.112996	0.138139	-0.817986	0.992175	DHA1_STAAM	7
SA564, TSB - SA564-ΔhptRS/ccpA, TSB	-0.0196529	0.138139	-0.142269	1	DHA1_STAAM	7
SA564-ΔccpA, TSB - SA564-ΔhptRS/ccpA, TSB	0.0933427	0.138139	0.675717	0.997615	DHA1_STAAM	7
SA564-ΔhptRS, TSB-dex - SA564, TSB-dex	-0.0129631	0.0698287	-0.185642	1	DHA2_STAAM	36
SA564-ΔhptRS, TSB-dex - SA564-ΔccpA, TSB-dex	-0.417736	0.0698287	-5.9823	6.14544e-08	DHA2_STAAM	36
SA564-ΔhptRS, TSB-dex - SA564-ΔhptRS/ccpA, TSB-dex	-0.35073	0.0698287	-5.02271	1.40412e-05	DHA2_STAAM	36
SA564-ΔhptRS, TSB-dex - SA564-ΔhptRS, TSB	-0.16702	0.0698287	-2.39185	0.245165	DHA2_STAAM	36
SA564-ΔhptRS, TSB-dex - SA564, TSB	-0.215861	0.0698287	-3.0913	0.0417858	DHA2_STAAM	36
SA564-ΔhptRS, TSB-dex - SA564-ΔccpA, TSB	-0.456902	0.0698287	-6.54319	1.68506e-09	DHA2_STAAM	36
SA564-ΔhptRS, TSB-dex - SA564-ΔhptRS/ccpA, TSB	-0.396005	0.0698287	-5.67109	3.95467e-07	DHA2_STAAM	36
SA564, TSB-dex - SA564-ΔccpA, TSB-dex	-0.404773	0.0698287	-5.79666	1.88748e-07	DHA2_STAAM	36
SA564, TSB-dex - SA564-ΔhptRS/ccpA, TSB-dex	-0.337766	0.0698287	-4.83707	3.60928e-05	DHA2_STAAM	36
SA564, TSB-dex - SA564-ΔhptRS, TSB	-0.154057	0.0698287	-2.20621	0.3478	DHA2_STAAM	36
SA564, TSB-dex - SA564, TSB	-0.202898	0.0698287	-2.90565	0.0714174	DHA2_STAAM	36
SA564, TSB-dex - SA564-ΔccpA, TSB	-0.443939	0.0698287	-6.35755	5.734e-09	DHA2_STAAM	36
SA564, TSB-dex - SA564-ΔhptRS/ccpA, TSB	-0.383042	0.0698287	-5.48545	1.14712e-06	DHA2_STAAM	36
SA564-ΔccpA, TSB-dex - SA564-ΔhptRS/ccpA, TSB-dex	0.0670066	0.0698287	0.959586	0.979895	DHA2_STAAM	36
SA564-ΔccpA, TSB-dex - SA564-ΔhptRS, TSB	0.250716	0.0698287	3.59045	0.0079466	DHA2_STAAM	36
SA564-ΔccpA, TSB-dex - SA564, TSB	0.201875	0.0698287	2.891	0.074357	DHA2_STAAM	36
SA564-ΔccpA, TSB-dex - SA564-ΔccpA, TSB	-0.0391661	0.0698287	-0.560889	0.999284	DHA2_STAAM	36
SA564-ΔccpA, TSB-dex - SA564-ΔhptRS/ccpA, TSB	0.021731	0.0698287	0.311204	0.999986	DHA2_STAAM	36
SA564-ΔhptRS/ccpA, TSB-dex - SA564-ΔhptRS, TSB	0.18371	0.0698287	2.63086	0.144804	DHA2_STAAM	36
SA564-ΔhptRS/ccpA, TSB-dex - SA564, TSB	0.134868	0.0698287	1.93142	0.529039	DHA2_STAAM	36
SA564-ΔhptRS/ccpA, TSB-dex - SA564-ΔccpA, TSB	-0.106173	0.0698287	-1.52047	0.796646	DHA2_STAAM	36
SA564-ΔhptRS/ccpA, TSB-dex - SA564-ΔhptRS/ccpA, TSB	-0.0452756	0.0698287	-0.648381	0.998168	DHA2_STAAM	36
SA564-ΔhptRS, TSB - SA564, TSB	-0.0488416	0.0698287	-0.699448	0.997033	DHA2_STAAM	36
SA564-ΔhptRS, TSB - SA564-ΔccpA, TSB	-0.289883	0.0698287	-4.15134	0.00086531	DHA2_STAAM	36
SA564-ΔhptRS, TSB - SA564-ΔhptRS/ccpA, TSB	-0.228986	0.0698287	-3.27925	0.0231977	DHA2_STAAM	36
SA564, TSB - SA564-ΔccpA, TSB	-0.241041	0.0698287	-3.45189	0.0129916	DHA2_STAAM	36
SA564, TSB - SA564-ΔhptRS/ccpA, TSB	-0.180144	0.0698287	-2.5798	0.163193	DHA2_STAAM	36
SA564-ΔccpA, TSB - SA564-ΔhptRS/ccpA, TSB	0.0608971	0.0698287	0.872093	0.988502	DHA2_STAAM	36
SA564-ΔhptRS, TSB-dex - SA564, TSB-dex	-0.0116812	0.065897	-0.177264	1	DHE2_STAAM	63
SA564-ΔhptRS, TSB-dex - SA564-ΔccpA, TSB-dex	-0.327971	0.065897	-4.97703	1.77712e-05	DHE2_STAAM	63
SA564-ΔhptRS, TSB-dex - SA564-ΔhptRS/ccpA, TSB-dex	-0.264935	0.065897	-4.02044	0.00149858	DHE2_STAAM	63
SA564-ΔhptRS, TSB-dex - SA564-ΔhptRS, TSB	-0.0495857	0.065897	-0.752472	0.995312	DHE2_STAAM	63
SA564-ΔhptRS, TSB-dex - SA564, TSB	-0.0745552	0.065897	-1.13139	0.950064	DHE2_STAAM	63
SA564-ΔhptRS, TSB-dex - SA564-ΔccpA, TSB	-0.330073	0.065897	-5.00892	1.50797e-05	DHE2_STAAM	63
SA564-ΔhptRS, TSB-dex - SA564-ΔhptRS/ccpA, TSB	-0.234956	0.065897	-3.5655	0.00869678	DHE2_STAAM	63
SA564, TSB-dex - SA564-ΔccpA, TSB-dex	-0.31629	0.065897	-4.79977	4.34481e-05	DHE2_STAAM	63
SA564, TSB-dex - SA564-ΔhptRS/ccpA, TSB-dex	-0.253254	0.065897	-3.84318	0.00305829	DHE2_STAAM	63
SA564, TSB-dex - SA564-ΔhptRS, TSB	-0.0379045	0.065897	-0.575208	0.999155	DHE2_STAAM	63
SA564, TSB-dex - SA564, TSB	-0.0628741	0.065897	-0.954126	0.980543	DHE2_STAAM	63
SA564, TSB-dex - SA564-ΔccpA, TSB	-0.318392	0.065897	-4.83166	3.7081e-05	DHE2_STAAM	63
SA564, TSB-dex - SA564-ΔhptRS/ccpA, TSB	-0.223275	0.065897	-3.38824	0.0161567	DHE2_STAAM	63
SA564-ΔccpA, TSB-dex - SA564-ΔhptRS/ccpA, TSB-dex	0.0630361	0.065897	0.956585	0.980253	DHE2_STAAM	63
SA564-ΔccpA, TSB-dex - SA564-ΔhptRS, TSB	0.278386	0.065897	4.22456	0.000631253	DHE2_STAAM	63
SA564-ΔccpA, TSB-dex - SA564, TSB	0.253416	0.065897	3.84564	0.00302891	DHE2_STAAM	63
SA564-ΔccpA, TSB-dex - SA564-ΔccpA, TSB	-0.00210151	0.065897	-0.0318907	1	DHE2_STAAM	63
SA564-ΔccpA, TSB-dex - SA564-ΔhptRS/ccpA, TSB	0.0930155	0.065897	1.41153	0.852319	DHE2_STAAM	63
SA564-ΔhptRS/ccpA, TSB-dex - SA564-ΔhptRS, TSB	0.21535	0.065897	3.26797	0.0240617	DHE2_STAAM	63
SA564-ΔhptRS/ccpA, TSB-dex - SA564, TSB	0.19038	0.065897	2.88905	0.074755	DHE2_STAAM	63
SA564-ΔhptRS/ccpA, TSB-dex - SA564-ΔccpA, TSB	-0.0651376	0.065897	-0.988476	0.97619	DHE2_STAAM	63
SA564-ΔhptRS/ccpA, TSB-dex - SA564-ΔhptRS/ccpA, TSB	0.0299794	0.065897	0.454943	0.999821	DHE2_STAAM	63
SA564-ΔhptRS, TSB - SA564, TSB	-0.0249696	0.065897	-0.378918	0.999948	DHE2_STAAM	63
SA564-ΔhptRS, TSB - SA564-ΔccpA, TSB	-0.280487	0.065897	-4.25645	0.000549234	DHE2_STAAM	63
SA564-ΔhptRS, TSB - SA564-ΔhptRS/ccpA, TSB	-0.18537	0.065897	-2.81303	0.0917048	DHE2_STAAM	63
SA564, TSB - SA564-ΔccpA, TSB	-0.255518	0.065897	-3.87753	0.00267084	DHE2_STAAM	63
SA564, TSB - SA564-ΔhptRS/ccpA, TSB	-0.160401	0.065897	-2.43411	0.224752	DHE2_STAAM	63
SA564-ΔccpA, TSB - SA564-ΔhptRS/ccpA, TSB	0.095117	0.065897	1.44342	0.836991	DHE2_STAAM	63
SA564-ΔhptRS, TSB-dex - SA564, TSB-dex	0.0561655	0.167246	0.335826	0.999977	DHPS_STAAM	1
SA564-ΔhptRS, TSB-dex - SA564-ΔccpA, TSB-dex	0.192451	0.167246	1.15071	0.94541	DHPS_STAAM	1
SA564-ΔhptRS, TSB-dex - SA564-ΔhptRS/ccpA, TSB-dex	0.0290103	0.167246	0.173459	1	DHPS_STAAM	1
SA564-ΔhptRS, TSB-dex - SA564-ΔhptRS, TSB	0.283073	0.167246	1.69255	0.69223	DHPS_STAAM	1
SA564-ΔhptRS, TSB-dex - SA564, TSB	0.164508	0.167246	0.983627	0.976845	DHPS_STAAM	1
SA564-ΔhptRS, TSB-dex - SA564-ΔccpA, TSB	0.21734	0.167246	1.29952	0.899382	DHPS_STAAM	1
SA564-ΔhptRS, TSB-dex - SA564-ΔhptRS/ccpA, TSB	0.00876396	0.167246	0.0524016	1	DHPS_STAAM	1
SA564, TSB-dex - SA564-ΔccpA, TSB-dex	0.136286	0.167246	0.814883	0.992353	DHPS_STAAM	1
SA564, TSB-dex - SA564-ΔhptRS/ccpA, TSB-dex	-0.0271552	0.167246	-0.162367	1	DHPS_STAAM	1
SA564, TSB-dex - SA564-ΔhptRS, TSB	0.226907	0.167246	1.35673	0.876682	DHPS_STAAM	1
SA564, TSB-dex - SA564, TSB	0.108342	0.167246	0.647801	0.998178	DHPS_STAAM	1
SA564, TSB-dex - SA564-ΔccpA, TSB	0.161174	0.167246	0.963696	0.979396	DHPS_STAAM	1
SA564, TSB-dex - SA564-ΔhptRS/ccpA, TSB	-0.0474016	0.167246	-0.283424	0.999993	DHPS_STAAM	1
SA564-ΔccpA, TSB-dex - SA564-ΔhptRS/ccpA, TSB-dex	-0.163441	0.167246	-0.97725	0.977685	DHPS_STAAM	1
SA564-ΔccpA, TSB-dex - SA564-ΔhptRS, TSB	0.0906214	0.167246	0.541845	0.999429	DHPS_STAAM	1
SA564-ΔccpA, TSB-dex - SA564, TSB	-0.0279438	0.167246	-0.167082	1	DHPS_STAAM	1
SA564-ΔccpA, TSB-dex - SA564-ΔccpA, TSB	0.0248884	0.167246	0.148813	1	DHPS_STAAM	1
SA564-ΔccpA, TSB-dex - SA564-ΔhptRS/ccpA, TSB	-0.183687	0.167246	-1.09831	0.957375	DHPS_STAAM	1
SA564-ΔhptRS/ccpA, TSB-dex - SA564-ΔhptRS, TSB	0.254062	0.167246	1.51909	0.797407	DHPS_STAAM	1
SA564-ΔhptRS/ccpA, TSB-dex - SA564, TSB	0.135497	0.167246	0.810168	0.992618	DHPS_STAAM	1
SA564-ΔhptRS/ccpA, TSB-dex - SA564-ΔccpA, TSB	0.18833	0.167246	1.12606	0.951297	DHPS_STAAM	1
SA564-ΔhptRS/ccpA, TSB-dex - SA564-ΔhptRS/ccpA, TSB	-0.0202464	0.167246	-0.121058	1	DHPS_STAAM	1
SA564-ΔhptRS, TSB - SA564, TSB	-0.118565	0.167246	-0.708927	0.99677	DHPS_STAAM	1
SA564-ΔhptRS, TSB - SA564-ΔccpA, TSB	-0.065733	0.167246	-0.393032	0.999933	DHPS_STAAM	1
SA564-ΔhptRS, TSB - SA564-ΔhptRS/ccpA, TSB	-0.274309	0.167246	-1.64015	0.725796	DHPS_STAAM	1
SA564, TSB - SA564-ΔccpA, TSB	0.0528323	0.167246	0.315896	0.999985	DHPS_STAAM	1
SA564, TSB - SA564-ΔhptRS/ccpA, TSB	-0.155744	0.167246	-0.931225	0.983092	DHPS_STAAM	1
SA564-ΔccpA, TSB - SA564-ΔhptRS/ccpA, TSB	-0.208576	0.167246	-1.24712	0.917708	DHPS_STAAM	1
SA564-ΔhptRS, TSB-dex - SA564, TSB-dex	0.00973476	0.0721863	0.134856	1	DLDH_STAAM	85
SA564-ΔhptRS, TSB-dex - SA564-ΔccpA, TSB-dex	0.115517	0.0721863	1.60026	0.750398	DLDH_STAAM	85
SA564-ΔhptRS, TSB-dex - SA564-ΔhptRS/ccpA, TSB-dex	0.0495014	0.0721863	0.685746	0.997382	DLDH_STAAM	85
SA564-ΔhptRS, TSB-dex - SA564-ΔhptRS, TSB	0.134398	0.0721863	1.86182	0.577389	DLDH_STAAM	85
SA564-ΔhptRS, TSB-dex - SA564, TSB	0.146717	0.0721863	2.03248	0.459689	DLDH_STAAM	85
SA564-ΔhptRS, TSB-dex - SA564-ΔccpA, TSB	0.154013	0.0721863	2.13355	0.393084	DLDH_STAAM	85
SA564-ΔhptRS, TSB-dex - SA564-ΔhptRS/ccpA, TSB	0.116514	0.0721863	1.61407	0.74198	DLDH_STAAM	85
SA564, TSB-dex - SA564-ΔccpA, TSB-dex	0.105782	0.0721863	1.4654	0.825948	DLDH_STAAM	85
SA564, TSB-dex - SA564-ΔhptRS/ccpA, TSB-dex	0.0397667	0.0721863	0.550889	0.999363	DLDH_STAAM	85
SA564, TSB-dex - SA564-ΔhptRS, TSB	0.124663	0.0721863	1.72696	0.669538	DLDH_STAAM	85
[truncated: 12,030 more rows]

## Sheet: Table C
Table C. The statistical estimate, standard error (SE), z-ratio, and p-values for each simple effect of a 2-way interaction between strain and hour given media are listed. This dataset was utilized for proteins with a significant 2-way interaction of strain and hour.
Simple Effects (s x h | m)	estimate	SE	z.ratio	p.value	Protein	Number Peptides/Protein
SA564-ΔhptRS, 2h - SA564, 2h	-0.00175218	0.0739411	-0.023697	1	6PGD_STAAM	67
SA564-ΔhptRS, 2h - SA564-ΔccpA, 2h	0.21482	0.0739411	2.90528	0.0714906	6PGD_STAAM	67
SA564-ΔhptRS, 2h - SA564-ΔhptRS/ccpA, 2h	0.16169	0.0739411	2.18674	0.359683	6PGD_STAAM	67
SA564-ΔhptRS, 2h - SA564-ΔhptRS, 6h	0.01571	0.0739411	0.212467	0.999999	6PGD_STAAM	67
SA564-ΔhptRS, 2h - SA564, 6h	0.026387	0.0739411	0.356865	0.999965	6PGD_STAAM	67
SA564-ΔhptRS, 2h - SA564-ΔccpA, 6h	0.141795	0.0739411	1.91767	0.53858	6PGD_STAAM	67
SA564-ΔhptRS, 2h - SA564-ΔhptRS/ccpA, 6h	0.0799217	0.0739411	1.08088	0.960903	6PGD_STAAM	67
SA564, 2h - SA564-ΔccpA, 2h	0.216572	0.0739411	2.92898	0.0669354	6PGD_STAAM	67
SA564, 2h - SA564-ΔhptRS/ccpA, 2h	0.163442	0.0739411	2.21044	0.345243	6PGD_STAAM	67
SA564, 2h - SA564-ΔhptRS, 6h	0.0174622	0.0739411	0.236164	0.999998	6PGD_STAAM	67
SA564, 2h - SA564, 6h	0.0281392	0.0739411	0.380562	0.999946	6PGD_STAAM	67
SA564, 2h - SA564-ΔccpA, 6h	0.143547	0.0739411	1.94137	0.522142	6PGD_STAAM	67
SA564, 2h - SA564-ΔhptRS/ccpA, 6h	0.0816739	0.0739411	1.10458	0.956051	6PGD_STAAM	67
SA564-ΔccpA, 2h - SA564-ΔhptRS/ccpA, 2h	-0.0531299	0.0739411	-0.718544	0.996485	6PGD_STAAM	67
SA564-ΔccpA, 2h - SA564-ΔhptRS, 6h	-0.19911	0.0739411	-2.69282	0.124624	6PGD_STAAM	67
SA564-ΔccpA, 2h - SA564, 6h	-0.188433	0.0739411	-2.54842	0.175303	6PGD_STAAM	67
SA564-ΔccpA, 2h - SA564-ΔccpA, 6h	-0.0730253	0.0739411	-0.987615	0.976307	6PGD_STAAM	67
SA564-ΔccpA, 2h - SA564-ΔhptRS/ccpA, 6h	-0.134898	0.0739411	-1.8244	0.603301	6PGD_STAAM	67
SA564-ΔhptRS/ccpA, 2h - SA564-ΔhptRS, 6h	-0.14598	0.0739411	-1.97427	0.499414	6PGD_STAAM	67
SA564-ΔhptRS/ccpA, 2h - SA564, 6h	-0.135303	0.0739411	-1.82988	0.59952	6PGD_STAAM	67
SA564-ΔhptRS/ccpA, 2h - SA564-ΔccpA, 6h	-0.0198954	0.0739411	-0.269071	0.999995	6PGD_STAAM	67
SA564-ΔhptRS/ccpA, 2h - SA564-ΔhptRS/ccpA, 6h	-0.0817682	0.0739411	-1.10586	0.955778	6PGD_STAAM	67
SA564-ΔhptRS, 6h - SA564, 6h	0.010677	0.0739411	0.144398	1	6PGD_STAAM	67
SA564-ΔhptRS, 6h - SA564-ΔccpA, 6h	0.126085	0.0739411	1.7052	0.683943	6PGD_STAAM	67
SA564-ΔhptRS, 6h - SA564-ΔhptRS/ccpA, 6h	0.0642117	0.0739411	0.868417	0.988787	6PGD_STAAM	67
SA564, 6h - SA564-ΔccpA, 6h	0.115408	0.0739411	1.5608	0.773794	6PGD_STAAM	67
SA564, 6h - SA564-ΔhptRS/ccpA, 6h	0.0535348	0.0739411	0.724019	0.996313	6PGD_STAAM	67
SA564-ΔccpA, 6h - SA564-ΔhptRS/ccpA, 6h	-0.0618728	0.0739411	-0.836786	0.991022	6PGD_STAAM	67
SA564-ΔhptRS, 2h - SA564, 2h	-0.0297201	0.0957919	-0.310256	0.999987	ACCA_STAAM	9
SA564-ΔhptRS, 2h - SA564-ΔccpA, 2h	0.0374561	0.0957919	0.391015	0.999936	ACCA_STAAM	9
SA564-ΔhptRS, 2h - SA564-ΔhptRS/ccpA, 2h	0.0405956	0.0957919	0.423789	0.999889	ACCA_STAAM	9
SA564-ΔhptRS, 2h - SA564-ΔhptRS, 6h	-0.00503386	0.0957919	-0.0525499	1	ACCA_STAAM	9
SA564-ΔhptRS, 2h - SA564, 6h	0.0217205	0.0957919	0.226747	0.999998	ACCA_STAAM	9
SA564-ΔhptRS, 2h - SA564-ΔccpA, 6h	0.0158281	0.0957919	0.165234	1	ACCA_STAAM	9
SA564-ΔhptRS, 2h - SA564-ΔhptRS/ccpA, 6h	0.063701	0.0957919	0.664994	0.997846	ACCA_STAAM	9
SA564, 2h - SA564-ΔccpA, 2h	0.0671762	0.0957919	0.701272	0.996983	ACCA_STAAM	9
SA564, 2h - SA564-ΔhptRS/ccpA, 2h	0.0703157	0.0957919	0.734046	0.995982	ACCA_STAAM	9
SA564, 2h - SA564-ΔhptRS, 6h	0.0246862	0.0957919	0.257707	0.999996	ACCA_STAAM	9
SA564, 2h - SA564, 6h	0.0514406	0.0957919	0.537003	0.999462	ACCA_STAAM	9
SA564, 2h - SA564-ΔccpA, 6h	0.0455482	0.0957919	0.475491	0.99976	ACCA_STAAM	9
SA564, 2h - SA564-ΔhptRS/ccpA, 6h	0.0934211	0.0957919	0.97525	0.977944	ACCA_STAAM	9
SA564-ΔccpA, 2h - SA564-ΔhptRS/ccpA, 2h	0.00313951	0.0957919	0.0327743	1	ACCA_STAAM	9
SA564-ΔccpA, 2h - SA564-ΔhptRS, 6h	-0.0424899	0.0957919	-0.443565	0.999849	ACCA_STAAM	9
SA564-ΔccpA, 2h - SA564, 6h	-0.0157356	0.0957919	-0.164268	1	ACCA_STAAM	9
SA564-ΔccpA, 2h - SA564-ΔccpA, 6h	-0.021628	0.0957919	-0.225781	0.999999	ACCA_STAAM	9
SA564-ΔccpA, 2h - SA564-ΔhptRS/ccpA, 6h	0.0262449	0.0957919	0.273979	0.999994	ACCA_STAAM	9
SA564-ΔhptRS/ccpA, 2h - SA564-ΔhptRS, 6h	-0.0456295	0.0957919	-0.476339	0.999757	ACCA_STAAM	9
SA564-ΔhptRS/ccpA, 2h - SA564, 6h	-0.0188751	0.0957919	-0.197043	0.999999	ACCA_STAAM	9
SA564-ΔhptRS/ccpA, 2h - SA564-ΔccpA, 6h	-0.0247675	0.0957919	-0.258555	0.999996	ACCA_STAAM	9
SA564-ΔhptRS/ccpA, 2h - SA564-ΔhptRS/ccpA, 6h	0.0231054	0.0957919	0.241204	0.999998	ACCA_STAAM	9
SA564-ΔhptRS, 6h - SA564, 6h	0.0267544	0.0957919	0.279297	0.999994	ACCA_STAAM	9
SA564-ΔhptRS, 6h - SA564-ΔccpA, 6h	0.020862	0.0957919	0.217784	0.999999	ACCA_STAAM	9
SA564-ΔhptRS, 6h - SA564-ΔhptRS/ccpA, 6h	0.0687349	0.0957919	0.717543	0.996515	ACCA_STAAM	9
SA564, 6h - SA564-ΔccpA, 6h	-0.0058924	0.0957919	-0.0615124	1	ACCA_STAAM	9
SA564, 6h - SA564-ΔhptRS/ccpA, 6h	0.0419805	0.0957919	0.438247	0.999861	ACCA_STAAM	9
SA564-ΔccpA, 6h - SA564-ΔhptRS/ccpA, 6h	0.0478729	0.0957919	0.499759	0.999665	ACCA_STAAM	9
SA564-ΔhptRS, 2h - SA564, 2h	-0.022449	0.0679234	-0.330505	0.99998	ACKA_STAAM	73
SA564-ΔhptRS, 2h - SA564-ΔccpA, 2h	0.0713171	0.0679234	1.04996	0.96664	ACKA_STAAM	73
SA564-ΔhptRS, 2h - SA564-ΔhptRS/ccpA, 2h	0.22987	0.0679234	3.38426	0.0163757	ACKA_STAAM	73
SA564-ΔhptRS, 2h - SA564-ΔhptRS, 6h	-0.109397	0.0679234	-1.61059	0.744111	ACKA_STAAM	73
SA564-ΔhptRS, 2h - SA564, 6h	-0.0991343	0.0679234	-1.4595	0.828949	ACKA_STAAM	73
SA564-ΔhptRS, 2h - SA564-ΔccpA, 6h	-0.2154	0.0679234	-3.17122	0.0327146	ACKA_STAAM	73
SA564-ΔhptRS, 2h - SA564-ΔhptRS/ccpA, 6h	0.182456	0.0679234	2.6862	0.12667	ACKA_STAAM	73
SA564, 2h - SA564-ΔccpA, 2h	0.0937661	0.0679234	1.38047	0.866439	ACKA_STAAM	73
SA564, 2h - SA564-ΔhptRS/ccpA, 2h	0.252319	0.0679234	3.71476	0.00501446	ACKA_STAAM	73
SA564, 2h - SA564-ΔhptRS, 6h	-0.086948	0.0679234	-1.28009	0.906452	ACKA_STAAM	73
SA564, 2h - SA564, 6h	-0.0766853	0.0679234	-1.129	0.95062	ACKA_STAAM	73
SA564, 2h - SA564-ΔccpA, 6h	-0.192951	0.0679234	-2.84072	0.0852053	ACKA_STAAM	73
SA564, 2h - SA564-ΔhptRS/ccpA, 6h	0.204905	0.0679234	3.01671	0.0521133	ACKA_STAAM	73
SA564-ΔccpA, 2h - SA564-ΔhptRS/ccpA, 2h	0.158553	0.0679234	2.33429	0.274783	ACKA_STAAM	73
SA564-ΔccpA, 2h - SA564-ΔhptRS, 6h	-0.180714	0.0679234	-2.66056	0.134846	ACKA_STAAM	73
SA564-ΔccpA, 2h - SA564, 6h	-0.170451	0.0679234	-2.50947	0.191208	ACKA_STAAM	73
SA564-ΔccpA, 2h - SA564-ΔccpA, 6h	-0.286717	0.0679234	-4.22119	0.000640563	ACKA_STAAM	73
SA564-ΔccpA, 2h - SA564-ΔhptRS/ccpA, 6h	0.111139	0.0679234	1.63624	0.728248	ACKA_STAAM	73
SA564-ΔhptRS/ccpA, 2h - SA564-ΔhptRS, 6h	-0.339267	0.0679234	-4.99485	1.62147e-05	ACKA_STAAM	73
SA564-ΔhptRS/ccpA, 2h - SA564, 6h	-0.329005	0.0679234	-4.84376	3.49069e-05	ACKA_STAAM	73
SA564-ΔhptRS/ccpA, 2h - SA564-ΔccpA, 6h	-0.445271	0.0679234	-6.55548	1.55193e-09	ACKA_STAAM	73
SA564-ΔhptRS/ccpA, 2h - SA564-ΔhptRS/ccpA, 6h	-0.0474143	0.0679234	-0.698056	0.99707	ACKA_STAAM	73
SA564-ΔhptRS, 6h - SA564, 6h	0.0102627	0.0679234	0.151092	1	ACKA_STAAM	73
SA564-ΔhptRS, 6h - SA564-ΔccpA, 6h	-0.106003	0.0679234	-1.56063	0.773895	ACKA_STAAM	73
SA564-ΔhptRS, 6h - SA564-ΔhptRS/ccpA, 6h	0.291853	0.0679234	4.2968	0.000459829	ACKA_STAAM	73
SA564, 6h - SA564-ΔccpA, 6h	-0.116266	0.0679234	-1.71172	0.679646	ACKA_STAAM	73
SA564, 6h - SA564-ΔhptRS/ccpA, 6h	0.28159	0.0679234	4.1457	0.000886352	ACKA_STAAM	73
SA564-ΔccpA, 6h - SA564-ΔhptRS/ccpA, 6h	0.397856	0.0679234	5.85743	1.31214e-07	ACKA_STAAM	73
SA564-ΔhptRS, 2h - SA564, 2h	-0.0357954	0.0499443	-0.716707	0.996541	ACON_STAAM	126
SA564-ΔhptRS, 2h - SA564-ΔccpA, 2h	-0.377602	0.0499443	-7.56047	1.17428e-12	ACON_STAAM	126
SA564-ΔhptRS, 2h - SA564-ΔhptRS/ccpA, 2h	-0.393116	0.0499443	-7.87108	2.14606e-13	ACON_STAAM	126
SA564-ΔhptRS, 2h - SA564-ΔhptRS, 6h	-0.719309	0.0499443	-14.4022	0	ACON_STAAM	126
SA564-ΔhptRS, 2h - SA564, 6h	-0.694161	0.0499443	-13.8987	0	ACON_STAAM	126
SA564-ΔhptRS, 2h - SA564-ΔccpA, 6h	-0.911389	0.0499443	-18.2481	0	ACON_STAAM	126
SA564-ΔhptRS, 2h - SA564-ΔhptRS/ccpA, 6h	-0.778641	0.0499443	-15.5902	0	ACON_STAAM	126
SA564, 2h - SA564-ΔccpA, 2h	-0.341807	0.0499443	-6.84376	2.15967e-10	ACON_STAAM	126
SA564, 2h - SA564-ΔhptRS/ccpA, 2h	-0.35732	0.0499443	-7.15437	2.35862e-11	ACON_STAAM	126
SA564, 2h - SA564-ΔhptRS, 6h	-0.683513	0.0499443	-13.6855	0	ACON_STAAM	126
SA564, 2h - SA564, 6h	-0.658365	0.0499443	-13.182	0	ACON_STAAM	126
SA564, 2h - SA564-ΔccpA, 6h	-0.875594	0.0499443	-17.5314	0	ACON_STAAM	126
SA564, 2h - SA564-ΔhptRS/ccpA, 6h	-0.742845	0.0499443	-14.8735	0	ACON_STAAM	126
SA564-ΔccpA, 2h - SA564-ΔhptRS/ccpA, 2h	-0.0155131	0.0499443	-0.310609	0.999987	ACON_STAAM	126
SA564-ΔccpA, 2h - SA564-ΔhptRS, 6h	-0.341706	0.0499443	-6.84174	2.19036e-10	ACON_STAAM	126
SA564-ΔccpA, 2h - SA564, 6h	-0.316558	0.0499443	-6.33822	6.50085e-09	ACON_STAAM	126
SA564-ΔccpA, 2h - SA564-ΔccpA, 6h	-0.533787	0.0499443	-10.6876	7.64944e-14	ACON_STAAM	126
SA564-ΔccpA, 2h - SA564-ΔhptRS/ccpA, 6h	-0.401038	0.0499443	-8.02971	1.31783e-13	ACON_STAAM	126
SA564-ΔhptRS/ccpA, 2h - SA564-ΔhptRS, 6h	-0.326193	0.0499443	-6.53113	1.82639e-09	ACON_STAAM	126
SA564-ΔhptRS/ccpA, 2h - SA564, 6h	-0.301045	0.0499443	-6.02761	4.64894e-08	ACON_STAAM	126
SA564-ΔhptRS/ccpA, 2h - SA564-ΔccpA, 6h	-0.518274	0.0499443	-10.377	7.10543e-14	ACON_STAAM	126
SA564-ΔhptRS/ccpA, 2h - SA564-ΔhptRS/ccpA, 6h	-0.385525	0.0499443	-7.7191	3.747e-13	ACON_STAAM	126
SA564-ΔhptRS, 6h - SA564, 6h	0.025148	0.0499443	0.50352	0.999648	ACON_STAAM	126
SA564-ΔhptRS, 6h - SA564-ΔccpA, 6h	-0.192081	0.0499443	-3.8459	0.00302583	ACON_STAAM	126
SA564-ΔhptRS, 6h - SA564-ΔhptRS/ccpA, 6h	-0.059332	0.0499443	-1.18796	0.935607	ACON_STAAM	126
SA564, 6h - SA564-ΔccpA, 6h	-0.217229	0.0499443	-4.34942	0.000363768	ACON_STAAM	126
SA564, 6h - SA564-ΔhptRS/ccpA, 6h	-0.08448	0.0499443	-1.69148	0.692929	ACON_STAAM	126
SA564-ΔccpA, 6h - SA564-ΔhptRS/ccpA, 6h	0.132749	0.0499443	2.65794	0.135704	ACON_STAAM	126
SA564-ΔhptRS, 2h - SA564, 2h	-0.0159213	0.16431	-0.0968977	1	ACP_STAAM	20
SA564-ΔhptRS, 2h - SA564-ΔccpA, 2h	0.0053462	0.16431	0.0325373	1	ACP_STAAM	20
SA564-ΔhptRS, 2h - SA564-ΔhptRS/ccpA, 2h	-0.024562	0.16431	-0.149486	1	ACP_STAAM	20
SA564-ΔhptRS, 2h - SA564-ΔhptRS, 6h	0.36573	0.16431	2.22585	0.336006	ACP_STAAM	20
SA564-ΔhptRS, 2h - SA564, 6h	0.403831	0.16431	2.45774	0.213841	ACP_STAAM	20
SA564-ΔhptRS, 2h - SA564-ΔccpA, 6h	0.364377	0.16431	2.21762	0.340925	ACP_STAAM	20
SA564-ΔhptRS, 2h - SA564-ΔhptRS/ccpA, 6h	0.400864	0.16431	2.43968	0.222149	ACP_STAAM	20
SA564, 2h - SA564-ΔccpA, 2h	0.0212675	0.16431	0.129435	1	ACP_STAAM	20
SA564, 2h - SA564-ΔhptRS/ccpA, 2h	-0.00864076	0.16431	-0.0525881	1	ACP_STAAM	20
SA564, 2h - SA564-ΔhptRS, 6h	0.381651	0.16431	2.32275	0.280972	ACP_STAAM	20
SA564, 2h - SA564, 6h	0.419752	0.16431	2.55463	0.172855	ACP_STAAM	20
SA564, 2h - SA564-ΔccpA, 6h	0.380298	0.16431	2.31452	0.285435	ACP_STAAM	20
SA564, 2h - SA564-ΔhptRS/ccpA, 6h	0.416785	0.16431	2.53657	0.180036	ACP_STAAM	20
SA564-ΔccpA, 2h - SA564-ΔhptRS/ccpA, 2h	-0.0299082	0.16431	-0.182023	1	ACP_STAAM	20
SA564-ΔccpA, 2h - SA564-ΔhptRS, 6h	0.360384	0.16431	2.19331	0.355649	ACP_STAAM	20
SA564-ΔccpA, 2h - SA564, 6h	0.398485	0.16431	2.4252	0.228961	ACP_STAAM	20
SA564-ΔccpA, 2h - SA564-ΔccpA, 6h	0.359031	0.16431	2.18508	0.360705	ACP_STAAM	20
SA564-ΔccpA, 2h - SA564-ΔhptRS/ccpA, 6h	0.395517	0.16431	2.40714	0.237647	ACP_STAAM	20
SA564-ΔhptRS/ccpA, 2h - SA564-ΔhptRS, 6h	0.390292	0.16431	2.37534	0.253449	ACP_STAAM	20
SA564-ΔhptRS/ccpA, 2h - SA564, 6h	0.428393	0.16431	2.60722	0.153117	ACP_STAAM	20
SA564-ΔhptRS/ccpA, 2h - SA564-ΔccpA, 6h	0.388939	0.16431	2.3671	0.257645	ACP_STAAM	20
SA564-ΔhptRS/ccpA, 2h - SA564-ΔhptRS/ccpA, 6h	0.425426	0.16431	2.58916	0.1597	ACP_STAAM	20
SA564-ΔhptRS, 6h - SA564, 6h	0.038101	0.16431	0.231884	0.999998	ACP_STAAM	20
SA564-ΔhptRS, 6h - SA564-ΔccpA, 6h	-0.00135295	0.16431	-0.00823412	1	ACP_STAAM	20
SA564-ΔhptRS, 6h - SA564-ΔhptRS/ccpA, 6h	0.0351336	0.16431	0.213825	0.999999	ACP_STAAM	20
SA564, 6h - SA564-ΔccpA, 6h	-0.0394539	0.16431	-0.240119	0.999998	ACP_STAAM	20
SA564, 6h - SA564-ΔhptRS/ccpA, 6h	-0.00296736	0.16431	-0.0180595	1	ACP_STAAM	20
SA564-ΔccpA, 6h - SA564-ΔhptRS/ccpA, 6h	0.0364865	0.16431	0.222059	0.999999	ACP_STAAM	20
SA564-ΔhptRS, 2h - SA564, 2h	-0.0469195	0.0901763	-0.520308	0.999563	ADH_STAAM	41
SA564-ΔhptRS, 2h - SA564-ΔccpA, 2h	-0.0290292	0.0901763	-0.321916	0.999983	ADH_STAAM	41
SA564-ΔhptRS, 2h - SA564-ΔhptRS/ccpA, 2h	-0.0203892	0.0901763	-0.226104	0.999999	ADH_STAAM	41
SA564-ΔhptRS, 2h - SA564-ΔhptRS, 6h	-0.910542	0.0901763	-10.0974	8.4488e-14	ADH_STAAM	41
SA564-ΔhptRS, 2h - SA564, 6h	-0.886121	0.0901763	-9.82653	8.12683e-14	ADH_STAAM	41
SA564-ΔhptRS, 2h - SA564-ΔccpA, 6h	-1.39707	0.0901763	-15.4927	0	ADH_STAAM	41
SA564-ΔhptRS, 2h - SA564-ΔhptRS/ccpA, 6h	-0.590236	0.0901763	-6.54535	1.66086e-09	ADH_STAAM	41
SA564, 2h - SA564-ΔccpA, 2h	0.0178902	0.0901763	0.198392	0.999999	ADH_STAAM	41
SA564, 2h - SA564-ΔhptRS/ccpA, 2h	0.0265303	0.0901763	0.294204	0.999991	ADH_STAAM	41
SA564, 2h - SA564-ΔhptRS, 6h	-0.863623	0.0901763	-9.57705	6.26166e-14	ADH_STAAM	41
SA564, 2h - SA564, 6h	-0.839201	0.0901763	-9.30623	8.17124e-14	ADH_STAAM	41
SA564, 2h - SA564-ΔccpA, 6h	-1.35015	0.0901763	-14.9724	0	ADH_STAAM	41
SA564, 2h - SA564-ΔhptRS/ccpA, 6h	-0.543316	0.0901763	-6.02504	4.72342e-08	ADH_STAAM	41
SA564-ΔccpA, 2h - SA564-ΔhptRS/ccpA, 2h	0.00864004	0.0901763	0.0958127	1	ADH_STAAM	41
SA564-ΔccpA, 2h - SA564-ΔhptRS, 6h	-0.881513	0.0901763	-9.77544	8.65974e-14	ADH_STAAM	41
SA564-ΔccpA, 2h - SA564, 6h	-0.857092	0.0901763	-9.50462	6.63913e-14	ADH_STAAM	41
SA564-ΔccpA, 2h - SA564-ΔccpA, 6h	-1.36804	0.0901763	-15.1707	0	ADH_STAAM	41
SA564-ΔccpA, 2h - SA564-ΔhptRS/ccpA, 6h	-0.561206	0.0901763	-6.22343	1.35994e-08	ADH_STAAM	41
SA564-ΔhptRS/ccpA, 2h - SA564-ΔhptRS, 6h	-0.890153	0.0901763	-9.87125	7.58282e-14	ADH_STAAM	41
SA564-ΔhptRS/ccpA, 2h - SA564, 6h	-0.865732	0.0901763	-9.60043	6.13953e-14	ADH_STAAM	41
SA564-ΔhptRS/ccpA, 2h - SA564-ΔccpA, 6h	-1.37668	0.0901763	-15.2666	0	ADH_STAAM	41
SA564-ΔhptRS/ccpA, 2h - SA564-ΔhptRS/ccpA, 6h	-0.569846	0.0901763	-6.31925	7.35106e-09	ADH_STAAM	41
SA564-ΔhptRS, 6h - SA564, 6h	0.0244217	0.0901763	0.270821	0.999995	ADH_STAAM	41
SA564-ΔhptRS, 6h - SA564-ΔccpA, 6h	-0.486529	0.0901763	-5.39531	1.90028e-06	ADH_STAAM	41
SA564-ΔhptRS, 6h - SA564-ΔhptRS/ccpA, 6h	0.320307	0.0901763	3.55201	0.00912882	ADH_STAAM	41
SA564, 6h - SA564-ΔccpA, 6h	-0.510951	0.0901763	-5.66613	4.0707e-07	ADH_STAAM	41
SA564, 6h - SA564-ΔhptRS/ccpA, 6h	0.295885	0.0901763	3.28118	0.0230519	ADH_STAAM	41
SA564-ΔccpA, 6h - SA564-ΔhptRS/ccpA, 6h	0.806836	0.0901763	8.94732	5.59552e-14	ADH_STAAM	41
SA564-ΔhptRS, 2h - SA564, 2h	-0.0128902	0.108409	-0.118904	1	AHPC_STAAM	50
SA564-ΔhptRS, 2h - SA564-ΔccpA, 2h	-0.131647	0.108409	-1.21436	0.927981	AHPC_STAAM	50
SA564-ΔhptRS, 2h - SA564-ΔhptRS/ccpA, 2h	-0.244194	0.108409	-2.25253	0.320319	AHPC_STAAM	50
SA564-ΔhptRS, 2h - SA564-ΔhptRS, 6h	-0.350715	0.108409	-3.23512	0.0267429	AHPC_STAAM	50
SA564-ΔhptRS, 2h - SA564, 6h	-0.359401	0.108409	-3.31524	0.0206191	AHPC_STAAM	50
SA564-ΔhptRS, 2h - SA564-ΔccpA, 6h	-0.201679	0.108409	-1.86036	0.578402	AHPC_STAAM	50
SA564-ΔhptRS, 2h - SA564-ΔhptRS/ccpA, 6h	-0.304237	0.108409	-2.80639	0.0933197	AHPC_STAAM	50
SA564, 2h - SA564-ΔccpA, 2h	-0.118757	0.108409	-1.09545	0.957968	AHPC_STAAM	50
SA564, 2h - SA564-ΔhptRS/ccpA, 2h	-0.231304	0.108409	-2.13363	0.393032	AHPC_STAAM	50
SA564, 2h - SA564-ΔhptRS, 6h	-0.337825	0.108409	-3.11622	0.0387504	AHPC_STAAM	50
SA564, 2h - SA564, 6h	-0.346511	0.108409	-3.19634	0.0302416	AHPC_STAAM	50
SA564, 2h - SA564-ΔccpA, 6h	-0.188789	0.108409	-1.74146	0.659851	AHPC_STAAM	50
SA564, 2h - SA564-ΔhptRS/ccpA, 6h	-0.291347	0.108409	-2.68749	0.12627	AHPC_STAAM	50
SA564-ΔccpA, 2h - SA564-ΔhptRS/ccpA, 2h	-0.112547	0.108409	-1.03817	0.968657	AHPC_STAAM	50
SA564-ΔccpA, 2h - SA564-ΔhptRS, 6h	-0.219068	0.108409	-2.02076	0.467624	AHPC_STAAM	50
SA564-ΔccpA, 2h - SA564, 6h	-0.227754	0.108409	-2.10089	0.414202	AHPC_STAAM	50
SA564-ΔccpA, 2h - SA564-ΔccpA, 6h	-0.0700325	0.108409	-0.646004	0.99821	AHPC_STAAM	50
SA564-ΔccpA, 2h - SA564-ΔhptRS/ccpA, 6h	-0.172591	0.108409	-1.59204	0.755353	AHPC_STAAM	50
SA564-ΔhptRS/ccpA, 2h - SA564-ΔhptRS, 6h	-0.106521	0.108409	-0.982589	0.976983	AHPC_STAAM	50
SA564-ΔhptRS/ccpA, 2h - SA564, 6h	-0.115207	0.108409	-1.06271	0.964354	AHPC_STAAM	50
SA564-ΔhptRS/ccpA, 2h - SA564-ΔccpA, 6h	0.0425146	0.108409	0.39217	0.999934	AHPC_STAAM	50
SA564-ΔhptRS/ccpA, 2h - SA564-ΔhptRS/ccpA, 6h	-0.0600435	0.108409	-0.553863	0.999341	AHPC_STAAM	50
SA564-ΔhptRS, 6h - SA564, 6h	-0.00868616	0.108409	-0.0801243	1	AHPC_STAAM	50
SA564-ΔhptRS, 6h - SA564-ΔccpA, 6h	0.149036	0.108409	1.37476	0.868946	AHPC_STAAM	50
SA564-ΔhptRS, 6h - SA564-ΔhptRS/ccpA, 6h	0.0464776	0.108409	0.428726	0.99988	AHPC_STAAM	50
SA564, 6h - SA564-ΔccpA, 6h	0.157722	0.108409	1.45488	0.83128	AHPC_STAAM	50
SA564, 6h - SA564-ΔhptRS/ccpA, 6h	0.0551638	0.108409	0.508851	0.999623	AHPC_STAAM	50
SA564-ΔccpA, 6h - SA564-ΔhptRS/ccpA, 6h	-0.102558	0.108409	-0.946033	0.981475	AHPC_STAAM	50
SA564-ΔhptRS, 2h - SA564, 2h	0.0103301	0.123414	0.083703	1	AHPF_STAAM	26
SA564-ΔhptRS, 2h - SA564-ΔccpA, 2h	-0.0985496	0.123414	-0.798529	0.993241	AHPF_STAAM	26
SA564-ΔhptRS, 2h - SA564-ΔhptRS/ccpA, 2h	-0.163445	0.123414	-1.32437	0.88987	AHPF_STAAM	26
SA564-ΔhptRS, 2h - SA564-ΔhptRS, 6h	-0.129165	0.123414	-1.0466	0.967225	AHPF_STAAM	26
SA564-ΔhptRS, 2h - SA564, 6h	-0.151208	0.123414	-1.22521	0.924678	AHPF_STAAM	26
SA564-ΔhptRS, 2h - SA564-ΔccpA, 6h	-0.193136	0.123414	-1.56494	0.771387	AHPF_STAAM	26
SA564-ΔhptRS, 2h - SA564-ΔhptRS/ccpA, 6h	-0.282415	0.123414	-2.28836	0.299884	AHPF_STAAM	26
SA564, 2h - SA564-ΔccpA, 2h	-0.10888	0.123414	-0.882232	0.987686	AHPF_STAAM	26
SA564, 2h - SA564-ΔhptRS/ccpA, 2h	-0.173775	0.123414	-1.40807	0.853932	AHPF_STAAM	26
SA564, 2h - SA564-ΔhptRS, 6h	-0.139495	0.123414	-1.1303	0.950317	AHPF_STAAM	26
SA564, 2h - SA564, 6h	-0.161538	0.123414	-1.30891	0.895849	AHPF_STAAM	26
SA564, 2h - SA564-ΔccpA, 6h	-0.203466	0.123414	-1.64864	0.720447	AHPF_STAAM	26
SA564, 2h - SA564-ΔhptRS/ccpA, 6h	-0.292745	0.123414	-2.37206	0.255114	AHPF_STAAM	26
SA564-ΔccpA, 2h - SA564-ΔhptRS/ccpA, 2h	-0.0648956	0.123414	-0.525837	0.999531	AHPF_STAAM	26
SA564-ΔccpA, 2h - SA564-ΔhptRS, 6h	-0.0306155	0.123414	-0.248071	0.999997	AHPF_STAAM	26
SA564-ΔccpA, 2h - SA564, 6h	-0.0526583	0.123414	-0.426681	0.999884	AHPF_STAAM	26
SA564-ΔccpA, 2h - SA564-ΔccpA, 6h	-0.0945861	0.123414	-0.766413	0.994748	AHPF_STAAM	26
SA564-ΔccpA, 2h - SA564-ΔhptRS/ccpA, 6h	-0.183866	0.123414	-1.48983	0.813234	AHPF_STAAM	26
SA564-ΔhptRS/ccpA, 2h - SA564-ΔhptRS, 6h	0.0342802	0.123414	0.277766	0.999994	AHPF_STAAM	26
SA564-ΔhptRS/ccpA, 2h - SA564, 6h	0.0122373	0.123414	0.0991566	1	AHPF_STAAM	26
SA564-ΔhptRS/ccpA, 2h - SA564-ΔccpA, 6h	-0.0296904	0.123414	-0.240576	0.999998	AHPF_STAAM	26
SA564-ΔhptRS/ccpA, 2h - SA564-ΔhptRS/ccpA, 6h	-0.11897	0.123414	-0.963991	0.97936	AHPF_STAAM	26
SA564-ΔhptRS, 6h - SA564, 6h	-0.0220429	0.123414	-0.178609	1	AHPF_STAAM	26
SA564-ΔhptRS, 6h - SA564-ΔccpA, 6h	-0.0639706	0.123414	-0.518342	0.999574	AHPF_STAAM	26
SA564-ΔhptRS, 6h - SA564-ΔhptRS/ccpA, 6h	-0.15325	0.123414	-1.24176	0.919452	AHPF_STAAM	26
SA564, 6h - SA564-ΔccpA, 6h	-0.0419277	0.123414	-0.339732	0.999975	AHPF_STAAM	26
SA564, 6h - SA564-ΔhptRS/ccpA, 6h	-0.131207	0.123414	-1.06315	0.964274	AHPF_STAAM	26
SA564-ΔccpA, 6h - SA564-ΔhptRS/ccpA, 6h	-0.0892795	0.123414	-0.723415	0.996333	AHPF_STAAM	26
SA564-ΔhptRS, 2h - SA564, 2h	-0.0284588	0.162095	-0.175568	1	ALD1_STAAM	15
SA564-ΔhptRS, 2h - SA564-ΔccpA, 2h	0.0375554	0.162095	0.231687	0.999998	ALD1_STAAM	15
SA564-ΔhptRS, 2h - SA564-ΔhptRS/ccpA, 2h	-0.040466	0.162095	-0.249643	0.999997	ALD1_STAAM	15
SA564-ΔhptRS, 2h - SA564-ΔhptRS, 6h	-0.118439	0.162095	-0.730675	0.996096	ALD1_STAAM	15
SA564-ΔhptRS, 2h - SA564, 6h	-0.0724212	0.162095	-0.446782	0.999842	ALD1_STAAM	15
SA564-ΔhptRS, 2h - SA564-ΔccpA, 6h	-0.00927868	0.162095	-0.0572422	1	ALD1_STAAM	15
SA564-ΔhptRS, 2h - SA564-ΔhptRS/ccpA, 6h	-0.1778	0.162095	-1.09688	0.957671	ALD1_STAAM	15
SA564, 2h - SA564-ΔccpA, 2h	0.0660142	0.162095	0.407255	0.999915	ALD1_STAAM	15
SA564, 2h - SA564-ΔhptRS/ccpA, 2h	-0.0120072	0.162095	-0.0740749	1	ALD1_STAAM	15
SA564, 2h - SA564-ΔhptRS, 6h	-0.0899802	0.162095	-0.555107	0.999331	ALD1_STAAM	15
SA564, 2h - SA564, 6h	-0.0439624	0.162095	-0.271214	0.999995	ALD1_STAAM	15
SA564, 2h - SA564-ΔccpA, 6h	0.0191801	0.162095	0.118326	1	ALD1_STAAM	15
SA564, 2h - SA564-ΔhptRS/ccpA, 6h	-0.149341	0.162095	-0.921316	0.984112	ALD1_STAAM	15
SA564-ΔccpA, 2h - SA564-ΔhptRS/ccpA, 2h	-0.0780213	0.162095	-0.48133	0.999739	ALD1_STAAM	15
SA564-ΔccpA, 2h - SA564-ΔhptRS, 6h	-0.155994	0.162095	-0.962362	0.979559	ALD1_STAAM	15
SA564-ΔccpA, 2h - SA564, 6h	-0.109977	0.162095	-0.678469	0.997553	ALD1_STAAM	15
SA564-ΔccpA, 2h - SA564-ΔccpA, 6h	-0.0468341	0.162095	-0.288929	0.999992	ALD1_STAAM	15
SA564-ΔccpA, 2h - SA564-ΔhptRS/ccpA, 6h	-0.215355	0.162095	-1.32857	0.888207	ALD1_STAAM	15
SA564-ΔhptRS/ccpA, 2h - SA564-ΔhptRS, 6h	-0.077973	0.162095	-0.481032	0.999741	ALD1_STAAM	15
SA564-ΔhptRS/ccpA, 2h - SA564, 6h	-0.0319553	0.162095	-0.197139	0.999999	ALD1_STAAM	15
SA564-ΔhptRS/ccpA, 2h - SA564-ΔccpA, 6h	0.0311873	0.162095	0.192401	1	ALD1_STAAM	15
[truncated: 13,783 more rows]

## Sheet: Table D
Table D. The statistical estimate, standard error (SE), z-ratio, and p-values for each simple effect of a 2-way interaction between media and hour given strain are listed. This dataset was utilized for proteins with a significant 2-way interaction of media and hour.
[truncated: 3,007 more rows]

[truncated: 3 more sheets: Table E, Table F, Table G]
