# Supplementary material for: Coordinated regulation of transcription by CcpA and the Staphylococcus aureus two-component system HptRS
Source: PLoS One. 2018 Dec 12;13(12):e0207161. doi: 10.1371/journal.pone.0207161 (PMC6291074; doi:10.1371/journal.pone.0207161)
Supplement: S4 File — (XLSX) [file pone.0207161.s004.xlsx]

## Sheet: Table of Contents
Table of Contents				Pages
Table A:	Fold change analysis for proteins with a 3-way interaction (s x m x h)			S2-17
Table B:	Fold change analysis for proteins with a 2-way interaction (s x h | m)			S18-31
Table C:	Fold change analysis for proteins with a main effect of strain (s)			S32-43
Table D:	Statistically significant proteins in SA564-ΔccpA relative to SA564			S44-49
Table E:	Statistically significant proteins in SA564-ΔhptRS/ccpA relative to SA564			S50-57

## Sheet: Table A
Table A. Fold Change analysis (s x m x h). The fold change of proteins with a significant 3-way interaction (p ≤ 0.2) were analyzed and highlighted if a significant difference (p ≤ 0.05) between strains was present. Proteins with known or predicted CcpA regulation were also annotated.
Fold-Change of significantly different proteins with a 3-way interaction of strain, media, and time
Protein	CcpA Regulated	KEGG	E.C.	Protein Function	m*s*h P-value	Number Peptides/Protein	FC SA564 / SA564-ΔhptRS TSB-dex 2h	FC SA564 / SA564-ΔccpA TSB-dex 2h	FC SA564 / SA564-ΔhptRS/ccpA TSB-dex 2h	FC SA564 / SA564-ΔhptRS TSB-dex 6h	FC SA564 / SA564-ΔccpA TSB-dex 6h	FC SA564 / SA564-ΔhptRS/ccpA TSB-dex 6h	FC SA564 / SA564-ΔhptRS TSB 2h	FC SA564 / SA564-ΔccpA TSB 2h	FC SA564 / SA564-ΔhptRS/ccpA TSB 2h	FC SA564 / SA564-ΔhptRS TSB 6h	FC SA564 / SA564-ΔccpA TSB 6h	FC SA564 / SA564-ΔhptRS/ccpA TSB 6h	FC SA564-ΔhptRS TSB-dex 2h / SA564-ΔccpA TSB-dex 2h	FC SA564-ΔhptRS TSB-dex 2h / SA564-ΔhptRS/ccpA TSB-dex 2h	FC SA564-ΔhptRS TSB 2h / SA564-ΔccpA TSB 2h	fc SA564-ΔhptRS TSB 2h / SA564-ΔhptRS/ccpA TSB 2h	FC SA564-ΔhptRS TSB-dex 6h / SA564-ΔccpA TSB-dex 6h	fc SA564-ΔhptRS TSB-dex 6h / SA564-ΔhptRS/ccpA TSB-dex 6h	FC SA564-ΔhptRS TSB 6h / SA564-ΔccpA TSB 6h	FC SA564-ΔhptRS TSB 6h / SA564-ΔhptRS/ccpA TSB 6h	FC SA564-ΔccpA TSB-dex 2h / SA564-ΔhptRS/ccpA TSB-dex 2h	FC SA564-ΔccpA TSB 2h / SA564-ΔhptRS/ccpA TSB 2h	FC SA564-ΔccpA TSB-dex 6h / SA564-ΔhptRS/ccpA TSB-dex 6h	FC SA564-ΔccpA TSB 6h / SA564-ΔhptRS/ccpA TSB 6h
PFLB_STAAM	***	K00656	EC:2.3.1.54	Formate C-acetyltransferase	1.45733e-14	146	1.06824	0.886889	1.00737	1.09242	0.307242	0.586333	1.08524	0.935528	0.980961	1.04649	0.550176	1.52098	0.830231	0.943015	0.862046	0.903911	0.281249	0.536728	0.525734	1.45341	1.13585	1.04856	1.90837	2.76454
OTC_STAAM	***	K00611	EC:2.1.3.3	Ornithine carbamoyltransferase	0.13485	5	0.974353	0.682385	0.769863	1.01996	0.335886	0.769409	1.03856	0.784924	0.803508	1.04231	0.713802	1.11916	0.700346	0.790127	0.75578	0.773674	0.329312	0.754349	0.684826	1.07373	1.12819	1.02368	2.29068	1.56789
IDH_STAAM	***	K00031	EC:1.1.1.42	Isocitrate dehydrogenase	0.0967086	64	0.994126	0.66329	0.496474	1.07875	1.31063	1.13927	1.0578	0.782305	0.542357	1.00915	1.19337	0.757334	0.667209	0.499408	0.739555	0.512719	1.21495	1.0561	1.18254	0.750465	0.748502	0.693281	0.869256	0.634618
ROCA_STAAM	***	K00294	EC:1.2.1.88	1-pyrroline-5-carboxylate dehydrogenase	0.0021271	97	1.00045	0.465685	0.53626	0.980491	0.46642	0.448197	1.10825	0.558041	0.595961	1.01863	0.805247	0.85012	0.465475	0.536018	0.503534	0.53775	0.475701	0.457115	0.790518	0.834569	1.15155	1.06795	0.960929	1.05572
NDK_STAAM	*	K00940	EC:2.7.4.6	Nucleoside diphosphate kinase	0.000717891	22	1.0112	0.26184	0.354196	0.988649	0.324517	0.432552	1.07869	0.287312	0.353666	1.06255	0.784804	1.09942	0.258939	0.350273	0.266352	0.327865	0.328243	0.437519	0.738601	1.0347	1.35272	1.23095	1.33291	1.40089
SUCC_STAAM	*	K01903	EC:6.2.1.5	Succinyl-CoA synthetase subunit beta	0.0266757	114	1.00984	0.453918	0.396852	0.99424	0.607387	0.489729	1.08033	0.501283	0.424078	0.940936	0.889862	0.711144	0.449494	0.392984	0.464008	0.392543	0.610906	0.492566	0.94572	0.755784	0.874281	0.845985	0.806288	0.799163
DHA1_STAAM	*	K00259	EC:1.4.1.1	Alanine dehydrogenase	0.0909622	7	1.03195	0.890767	0.976576	1.02274	0.923463	2.35477	1.02128	1.042	0.983984	0.962457	0.76557	0.977106	0.86319	0.946342	1.02029	0.963483	0.902928	2.30241	0.795433	1.01522	1.09633	0.944321	2.54993	1.27631
KPYK_STAAM	**	K00873	EC:2.7.1.40	Pyruvate kinase	0.0499596	117	0.977792	1.34105	1.29949	0.977792	1.34105	1.29949	0.977792	1.34105	1.29949	0.977792	1.34105	1.29949	1.37151	1.32901	0.969011	1.37151	1.32901	0.969011	1.37151	1.32901	0.969011	1.37151	1.32901	0.969011
CATA_STAAM		K03781	EC:1.11.1.6	Catalase	0.0406172	24	0.976678	0.809907	0.797875	0.939354	1.50235	1.33466	1.17799	1.07387	0.938915	0.983921	1.15597	0.844656	0.829247	0.816927	0.911614	0.79705	1.59935	1.42082	1.17486	0.858459	0.985143	0.874328	0.888376	0.730688
CLPL_STAAM		K04086		ATP-dependent Clp protease	0.166382	60	0.982788	1.01463	0.95141	1.00555	0.862042	1.42302	1.1193	1.09895	1.09663	0.992622	0.754417	1.05331	1.0324	0.968073	0.981822	0.979749	0.857283	1.41517	0.760025	1.06114	0.937688	0.997889	1.65076	1.39619
LDH2_STAAM		K00016	EC:1.1.1.27	L-lactate dehydrogenase 2	0.0381294	42	0.988849	0.893119	1.07748	1.03147	0.599838	0.886438	1.06328	1.01275	1.1282	1.09202	0.734374	1.78258	0.903191	1.08963	0.952473	1.06105	0.581535	0.85939	0.67249	1.63236	1.20642	1.114	1.4778	2.42734
PYRC_STAAM		K01465	EC:3.5.2.3	Dihydroorotase; Short	0.0539882	27	0.99657	1.2797	1.63378	0.99657	1.2797	1.63378	0.99657	1.2797	1.63378	0.99657	1.2797	1.63378	1.2841	1.63941	1.2767	1.2841	1.63941	1.2767	1.2841	1.63941	1.2767	1.2841	1.63941	1.2767
SYS_STAAM		K01875	EC:6.1.1.11	Seryl-tRNA synthetase	0.129214	69	0.994606	0.99745	1.11596	0.988376	1.06444	0.748387	1.03873	1.08782	1.10879	1.01132	0.979368	0.989756	1.00286	1.12201	1.04727	1.06745	1.07696	0.757189	0.968403	0.978675	1.11881	1.01928	0.703083	1.01061
***	Bioinformatically Identified and Experimentally Verified as CcpA regulated [8, 18]
**	Bioinformatically Identified as CcpA regulated through Regprecise database [18]
*	Experimentally Identified as CcpA regulated [8]
	Not Significant
	Significant (p ≤ 0.05)
FC	Fold Change

## Sheet: Table B
Table B. Fold Change analysis (s x h | m). The fold change of proteins with a significant 2-way interaction of strain and hour (p ≤ 0.2) were analyzed and highlighted if a significant difference (p ≤ 0.05) between strains was present. Proteins with known or predicted CcpA regulation were also annotated.
Fold-Change of significantly different proteins with a 2-way interaction of strain and time
Protein	CcpA Regulated	KEGG	E.C.	Protein Function	s*h pValue	Number Peptides/Protein	FC SA564 / SA564-ΔhptRS 2h	FC SA564 / SA564-ΔccpA 2h	FC SA564 / SA564-ΔhptRS/ccpA 2h	FC SA564 / SA564-ΔhptRS 6h	FC SA564 / SA564-ΔccpA 6h	FC SA564 / SA564-ΔhptRS/ccpA 6h	FC SA564-ΔhptRS 2h / SA564-ΔccpA 2h	FC SA564-ΔhptRS 2h / SA564-ΔhptRS/ccpA 2h	FC SA564-ΔhptRS 6h / SA564-ΔccpA 6h	fc SA564-ΔhptRS 6h / SA564-ΔhptRS/ccpA 6h	FC SA564-ΔccpA 2h / SA564-ΔhptRS/ccpA 2h	FC SA564-ΔccpA 6h / SA564-ΔhptRS/ccpA 6h
ADH_STAAM	*	K13953	EC:1.1.1.1	Alcohol dehydrogenase	1.06713e-08	41	1.04804	1.01805	1.02689	0.975874	0.599925	1.34432	0.971388	0.979817	0.614756	1.37755	1.00868	2.24081
SBI_STAAM	*	K14197		Immunoglobulin-binding protein	0.0302086	9	1.01504	1.14694	1.14892	0.930844	0.736257	1.12803	1.12994	1.13189	0.790956	1.21184	1.00172	1.53212
FOLD_STAAM	*	K01491	EC:1.5.1.5	Methylenetetrahydrofolate dehydrogenase	0.0452925	48	1.04077	0.985793	0.922692	0.978457	0.870207	0.687143	0.947173	0.886544	0.889367	0.702272	0.935989	0.789631
ACKA_STAAM	*	K00925	EC:2.7.2.1	Acetate kinase	0.0575722	73	1.0227	1.0983	1.28701	0.98979	0.890238	1.32524	1.07392	1.25844	0.899422	1.33891	1.17181	1.48863
RL17_STAAM	*	K02879		50S ribosomal protein L17	0.0748452	11	1.01504	1.60552	1.64239	0.948274	1.05784	1.03736	1.58173	1.61806	1.11554	1.09395	1.02297	0.98064
ENO_STAAM	*	K01689	EC:4.2.1.11	2-phospho-D-glycerate hydro-lyase	0.0937317	78	1.02932	1.34976	1.08779	0.947104	1.09742	0.812301	1.31131	1.05681	1.15872	0.857668	0.805918	0.740188
RL11_STAAM	*	K02867		50S ribosomal protein L11	0.196731	48	0.975548	1.24106	1.33831	0.988816	1.04507	1.06548	1.27217	1.37185	1.05689	1.07753	1.07836	1.01953
PCKA_STAAM	***	K01610	EC:4.1.1.49	Phosphoenolpyruvate carboxykinase	0.000419768	73	1.02766	0.712683	0.718131	0.992886	0.987822	0.768086	0.693503	0.698804	0.994899	0.773589	1.00764	0.777554
FTHS_STAAM	***	K01938	EC:6.3.4.3	Formyltetrahydrofolate synthetase	0.00925848	87	1.07433	0.719444	0.616636	1.00171	0.900233	0.604923	0.66967	0.573975	0.898693	0.603888	0.857101	0.671963
GLPK_STAAM	***	K00864	EC:2.7.1.30	Glycerol kinase	1.19349e-09	69	1.04382	0.756801	0.71843	1.00282	1.18009	1.35619	0.725032	0.688272	1.17677	1.35238	0.949299	1.14922
ACON_STAAM	***	K01681	EC:4.2.1.3	Aconitate hydratase	8.91041e-06	126	1.03644	0.710485	0.699548	0.975166	0.804746	0.91899	0.685503	0.674951	0.82524	0.942394	0.984607	1.14196
DHE2_STAAM	***	K00260	EC:1.4.1.2	NAD-specific glutamate dehydrogenase	0.00823014	63	1.0353	0.665395	0.751321	1.00196	0.848374	0.880089	0.642705	0.725701	0.846717	0.878369	1.12914	1.03738
DHA2_STAAM	***	K00259	EC:1.4.1.1	Alanine dehydrogenase 2	0.0120712	36	1.06131	0.666293	0.689916	1.0023	0.786795	0.863531	0.627801	0.65006	0.784988	0.861549	1.03545	1.09753
OAT2_STAAM	***	K00819	EC:2.6.1.13	Ornithine aminotransferase 2	0.0332194	65	1.01826	0.647667	0.688159	0.987362	0.810894	0.813675	0.636054	0.675821	0.821273	0.824089	1.06252	1.00343
PTG3C_STAAM	***	K20116	EC:2.7.1.199	Glucose permease IIC component	0.0623796	20	0.98115	1.19062	1.34073	1.00356	0.934365	1.10195	1.21349	1.36649	0.931054	1.09805	1.12608	1.17936
Y2173_STAAM	***			Uncharacterized protein SAV2173	0.121225	22	0.981176	0.538527	0.746338	0.998376	0.841344	0.721223	0.548858	0.760656	0.842713	0.722396	1.38589	0.857227
GCST_STAAM	*	K00605	EC:2.1.2.10	Aminomethyltransferase	1.38583e-07	34	1.03994	0.496702	0.467982	1.00621	0.777896	0.915067	0.477626	0.450008	0.773099	0.909424	0.942178	1.17634
GCSPA_STAAM	*	K00282	EC:1.4.4.2	Probable glycine dehydrogenase (decarboxylating) subunit 1	5.92643e-05	40	0.980186	0.639651	0.597419	0.985947	0.905123	0.878298	0.652581	0.609495	0.918024	0.890817	0.933976	0.970363
Y1176_STAAM	*			Uncharacterized N-acetyltransferase SAV1176	0.00027656	4	1.10831	0.487932	0.418776	0.97084	1.21087	0.95456	0.440248	0.37785	1.24724	0.983231	0.858266	0.788326
GCSPB_STAAM	*	K00283	EC:1.4.4.2	Probable glycine dehydrogenase (decarboxylating) subunit 2	0.000315771	26	1.00806	0.611926	0.585822	1.02354	0.910883	0.982514	0.607033	0.581137	0.889933	0.959918	0.95734	1.07864
PGK_STAAM	*	K00927	EC:2.7.2.3	Phosphoglycerate kinase	0.00208978	65	1.01322	1.45919	1.50967	0.994091	1.10573	1.13906	1.44014	1.48997	1.1123	1.14583	1.0346	1.03015
G3P1_STAAM	*	K00134	EC:1.2.1.12	Glyceraldehyde-3-phosphate dehydrogenase 1	0.00294608	90	0.994307	1.49021	1.59401	0.975144	1.09919	1.10428	1.49874	1.60314	1.12721	1.13243	1.06966	1.00463
TPIS_STAAM	*	K01803	EC:5.3.1.1	Triosephosphate isomerase	0.00765909	66	1.0101	1.35042	1.42615	0.963427	1.08043	1.04936	1.33691	1.41188	1.12144	1.08919	1.05608	0.971245
RS16_STAAM	*	K02959		30S ribosomal protein S16	0.034336	17	0.988188	1.4586	1.50762	0.945133	1.01718	1.17498	1.47603	1.52564	1.07623	1.24319	1.03361	1.15514
Y2581_STAAM	*			Uncharacterized hydrolase SAV2581	0.0888334	9	1.03142	1.07159	1.25017	0.941493	1.25	1.6173	1.03894	1.21208	1.32768	1.7178	1.16665	1.29384
SUCD_STAAM	*	K01902	EC:6.2.1.5	Succinyl-CoA ligase	0.00463666	55	1.07969	0.488833	0.439785	0.949822	0.713773	0.572437	0.452751	0.407323	0.751481	0.602678	0.899663	0.801987
Y553_STAAM	**			Uncharacterized epimerase/dehydratase SAV0553	0.000928341	26	1.00747	0.470622	0.542462	1.03298	0.808166	0.859487	0.467135	0.538442	0.782367	0.832049	1.15265	1.0635
ALF2_STAAM	**	K01624	EC:4.1.2.13	Fructose-bisphosphate aldolase	0.0230938	59	1.01523	1.61137	1.65713	0.966796	1.19431	1.24099	1.58719	1.63226	1.23533	1.28361	1.0284	1.03908
CCPA_STAAM		K02529		Catabolite control protein A	0.0499838	6	1.00217	1.63898	1.5104	0.932011	0.965137	1.57837	1.63543	1.50713	1.03554	1.69351	0.921547	1.63539
Y840_STAAM				Uncharacterized protein SAV0840	4.8132e-11	32	1.03859	0.973804	1.29336	0.972035	1.73941	2.97781	0.937619	1.2453	1.78946	3.06348	1.32815	1.71196
SYG_STAAM		K01880	EC:6.1.1.14	Glycyl-tRNA synthetase	3.0122e-07	52	1.02876	1.17423	1.1349	0.99657	0.91582	0.704579	1.14141	1.10318	0.918972	0.707004	0.966506	0.769342
ASP23_STAAM				Alkaline shock protein 23	7.58356e-06	52	1.0249	1.16093	1.64353	0.937258	1.79163	3.08743	1.13273	1.60361	1.91157	3.29411	1.41571	1.72325
CH60_STAAM		K04077		60 kDa chaperonin	0.00392664	81	1.00795	0.960404	1.13416	0.997561	0.952961	0.838829	0.952827	1.12521	0.955291	0.840881	1.18092	0.880235
TKT_STAAM		K00615	EC:2.2.1.1	Transketolase	0.00517556	84	1.00985	1.30137	1.06839	0.957315	1.08104	0.753902	1.28867	1.05796	1.12925	0.787517	0.820969	0.697384
DAPH_STAAM				Tetrahydrodipicolinate N-acetyltransferase	0.0206081	2	1.26444	1.35469	1.39043	0.964238	1.25172	2.3742	1.07138	1.09964	1.29814	2.46226	1.02638	1.89676
DPO3B_STAAM		K02338	EC:2.7.7.7	DNA polymerase III subunit beta	0.0248096	32	1.051	1.00816	1.16528	0.95327	1.20901	1.69598	0.959232	1.10873	1.26828	1.77912	1.15585	1.40278
COPZ_STAAM		K07213		Copper chaperone CopZ	0.0322853	8	1.02114	0.736735	0.468883	1.03385	1.07567	0.815441	0.721482	0.459176	1.04045	0.788744	0.636434	0.758076
LYTN_STAAM				Probable cell wall hydrolase LytN	0.0331725	2	0.995621	1.42635	1.44625	0.976846	0.776785	0.844635	1.43262	1.45261	0.795197	0.864655	1.01395	1.08735
OHRL_STAAM				Organic hydroperoxide resistance protein-like	0.0445243	3	1.08056	1.02885	1.19178	0.962466	0.584054	1.51563	0.952142	1.10293	0.60683	1.57474	1.15837	2.59502
AHPC_STAAM		K03386	EC:1.11.1.15	Alkyl hydroperoxide reductase subunit C	0.0778061	50	1.01297	0.888024	0.793499	1.00872	1.17084	1.05671	0.876651	0.783336	1.16071	1.04757	0.893555	0.902526
RL5_STAAM		K02931		50S ribosomal protein L5	0.0871052	54	0.932368	1.28913	1.35834	0.960454	1.00493	1.12885	1.38264	1.45687	1.0463	1.17533	1.05368	1.12331
Y1710_STAAM				Putative universal stress protein SAV1710	0.106009	30	1.1341	1.06068	1.16932	1.05064	0.733155	1.18533	0.935263	1.03106	0.697819	1.1282	1.10242	1.61675
TOP3_STAAM		K03169	EC:5.99.1.2	DNA topoisomerase 3	0.107269	2	1.00964	1.01129	1.15609	0.901624	1.23064	1.07525	1.00163	1.14505	1.36492	1.19257	1.14319	0.873735
UP355_STAAM				Uncharacterized protein SAV0387	0.107622	18	1.02567	0.792309	0.856574	0.962444	1.06242	1.04512	0.772479	0.835135	1.10387	1.08591	1.08111	0.983724
PURL_STAAM		K01952	EC:6.3.5.3	Formylglycinamide ribonucleotide amidotransferase subunit II	0.109838	48	1.04056	0.986527	0.946015	0.997147	0.911874	1.12155	0.948072	0.909139	0.914482	1.12476	0.958935	1.22994
TPX_STAAM		K11065	EC:1.11.1.15	Probable thiol peroxidase	0.109923	27	1.05504	1.05361	0.836219	0.979344	1.08031	0.597678	0.998643	0.792597	1.10309	0.610284	0.793674	0.553248
G6PI_STAAM		K01810	EC:5.3.1.9	Glucose-6-phosphate isomerase	0.118211	77	1.03374	0.942915	0.844465	1.00223	0.936344	0.691374	0.912137	0.816901	0.934258	0.689833	0.89559	0.738376
RELA_STAAM		K00951	EC:2.7.6.5	GTP pyrophosphokinase	0.130524	6	1.04386	0.793781	0.738623	1.02311	0.979936	0.94631	0.760431	0.707591	0.957798	0.924932	0.930512	0.965686
Y1625_STAAM				Uncharacterized protein SAV1625	0.138353	20	1.02861	1.22272	2.09904	0.898541	1.5668	3.28299	1.1887	2.04065	1.74371	3.65368	1.7167	2.09535
ESXA_STAAM				Virulence factor EsxA	0.152536	6	1.00646	1.4111	1.65899	0.888935	1.00238	1.09162	1.40204	1.64834	1.12762	1.22801	1.17567	1.08903
WALR_STAAM		K07668		Transcriptional regulatory protein WalR	0.155511	5	1.07405	0.712407	0.62237	1.02404	1.06075	0.982459	0.663291	0.579462	1.03585	0.959391	0.873616	0.926189
MGRA_STAAM		K18906		HTH-type transcriptional regulator MgrA	0.166347	20	1.02463	1.01693	1.37156	0.937256	0.933425	0.999999	0.992483	1.33859	0.995913	1.06694	1.34873	1.07132
Y1514_STAAM				Uncharacterized protein SAV1514	0.17557	2	1.07063	1.29023	2.50424	0.898582	2.12974	4.78497	1.20511	2.33903	2.37011	5.32502	1.94093	2.24673
***	Bioinformatically Identified and Experimentally Verified as CcpA regulated [8, 18]
**	Bioinformatically Identified as CcpA regulated through Regprecise database [18]
*	Experimentally Identified as CcpA regulated [8]
	Not Significant
	Significant (p ≤ 0.05)
FC	Fold Change

## Sheet: Table C
Table C. Fold Change analysis (s). The fold change of proteins with a main effect of strain (p ≤ 0.2) were analyzed and highlighted if a significant difference (p ≤ 0.05) between strains was present. Proteins with known or predicted CcpA regulation were also annotated.
Fold-Change of significantly different proteins with a main effect of strain
Protein	CcpA Regulated	KEGG	E.C.	Protein Function	strain pValue	Number Peptides/Protein	FC SA564 / SA564-ΔhptRS	FC SA564 / SA564-ΔccpA	FC SA564 / SA564-ΔhptRS/ccpA	FC SA564-ΔhptRS / SA564-ΔccpA	FC SA564-ΔhptRS / SA564-ΔhptRS/ccpA	FC SA564-ΔccpA / SA564-ΔhptRS/ccpA
GLNA_STAAM	*	K01915	EC:6.3.1.2	Glutamine synthetase	4.05041e-05	68	1.0035	1.19105	1.27179	1.1869	1.26736	1.06779
GUAA_STAAM	*	K01951	EC:6.3.5.2	Glutamine amidotransferase	2.96676e-07	51	0.996014	1.15825	1.29551	1.16288	1.30069	1.11851
ODO2_STAAM	*	K00658	EC:2.3.1.61	2-oxoglutarate dehydrogenase complex component E2	0.00886082	34	0.981872	0.76264	0.786875	0.77672	0.801403	1.03178
PDP_STAAM	*	K00756	EC:2.4.2.2	Pyrimidine-nucleoside phosphorylase	3.50499e-19	84	1.02642	0.781274	0.724279	0.761166	0.705638	0.927049
RSBW_STAAM	*	K04757	EC:2.7.11.1	Serine-protein kinase RsbW	1.51796e-06	2	0.992144	0.895119	1.09853	0.902207	1.10723	1.22725
TDCB_STAAM	*	K01754	EC:4.3.1.19	Threonine deaminase	3.10974e-06	2	1.02224	0.577375	0.497946	0.564812	0.487111	0.862431
HPS_STAAM	*	K08093	EC:4.1.2.43	3-hexulose-6-phosphate synthase	0.0141349	43	1.00161	0.933774	0.823458	0.932276	0.822137	0.88186
IMDH_STAAM	*	K00088	EC:1.1.1.205	Inosine-5'-monophosphate dehydrogenase	8.10982e-11	125	0.992029	1.10658	1.32465	1.11547	1.33529	1.19707
PDXS_STAAM	*	K06215	EC:4.3.3.6	Pyridoxal 5'-phosphate synthase subunit	0.00077405	64	1.01777	1.08144	1.21093	1.06256	1.18978	1.11974
PSTB_STAAM	*	K02036	EC:3.6.3.27	Phosphate import ATP-binding protein	2.39799e-06	2	1.07481	0.730974	0.581379	0.680094	0.540911	0.795348
SARS_STAAM	*			HTH-type transcriptional regulator	1.35331e-05	6	1.02882	1.0274	1.68499	0.998622	1.63779	1.64005
SODM2_STAAM	*	K04564	EC:1.15.1.1	Superoxide dismutase	5.46187e-06	10	0.950172	0.938216	1.5572	0.987417	1.63886	1.65974
GPMI_STAAM	*	K15633	EC:5.4.2.12	2,3-bisphosphoglycerate-independent phosphoglyceromutase	0.102027	37	0.990159	1.15697	1.11178	1.16847	1.12283	0.960944
PDXT_STAAM	*	K08681	EC:4.3.3.6	Pyridoxal 5'-phosphate synthase subunit	0.166708	8	1.00134	1.13693	1.19039	1.13541	1.1888	1.04702
GPMA_STAAM	*	K01834	EC:5.4.2.11	2,3-bisphosphoglycerate-dependent phosphoglycerate mutase	0.0763814	21	0.991104	1.24906	1.12801	1.26027	1.13813	0.903087
ALDA_STAAM	***	K00128	EC:1.2.1.3	Putative aldehyde dehydrogenase	4.56108e-22	88	1.0169	0.617894	0.484478	0.607628	0.476428	0.784079
GCSH_STAAM	***	K02437		Glycine cleavage system H protein	0.00986757	19	1.04524	0.829797	0.832541	0.793882	0.796508	1.00331
OTCC_STAAM	***	K00611	EC:2.1.3.3	Ornithine carbamoyltransferase	1.14135e-05	2	1.09612	0.844929	0.670755	0.770837	0.611937	0.79386
ARCA_STAAM	**	K01478	EC:3.5.3.6	Arginine deiminase	0.00667734	2	1.00456	0.599426	0.628889	0.596707	0.626036	1.04915
PPAT_STAAM	**	K00639	EC:2.3.1.29	Putative pyridoxal phosphate-dependent acyltransferase	3.2034e-12	41	1.01581	0.744363	0.733335	0.732781	0.721924	0.985184
Y1015_STAAM	**			Putative phosphoesterase	0.000228256	23	0.99193	0.702914	0.882129	0.708633	0.889306	1.25496
PFKA_STAAM	**	K00850	EC:2.7.1.11	ATP-dependent 6-phosphofructokinase	0.0370621	15	0.999548	1.23579	1.19372	1.23635	1.19426	0.965955
6PGD_STAAM		K00033	EC:1.1.1.343	6-phosphogluconate dehydrogenase	0.00154258	67	0.995548	1.18056	1.11459	1.18584	1.11958	0.944121
ALF1_STAAM		K01623	EC:4.1.2.13	Fructose-bisphosphate aldolase	0.00212026	101	1.00425	1.16813	1.04935	1.16319	1.04491	0.898316
ATPB_STAAM		K02112	EC:3.6.3.14	ATP synthase subunit beta	0.00118995	84	0.995716	0.877395	0.869625	0.881169	0.873366	0.991145
DEOC2_STAAM		K01619	EC:4.1.2.4	Deoxyribose-phosphate aldolase 2	3.09723e-15	41	1.03614	0.81098	0.668603	0.782696	0.645284	0.824438
FUMC_STAAM		K01679	EC:4.2.1.2	Fumarate hydratase class II	4.96626e-07	22	1.026	0.763163	0.802882	0.743823	0.782536	1.05205
GRAR_STAAM		K19078		Response regulator protein GraR	2.34028e-06	2	1.01653	1.26805	1.555	1.24744	1.52972	1.22629
HCHA_STAAM		K05523	EC:4.2.1.130	Molecular chaperone Hsp31 and glyoxalase 3	0.00116477	14	1.00324	1.33834	1.35598	1.33402	1.35161	1.01318
KTHY_STAAM		K00943	EC:2.7.4.9	Thymidylate kinase	0.0259758	3	1.01675	0.727753	0.868908	0.715761	0.85459	1.19396
LDH1_STAAM		K00016	EC:1.1.1.27	L-lactate dehydrogenase 1	1.61121e-07	20	0.998594	1.3023	1.47688	1.30413	1.47896	1.13406
LEU1_STAAM		K01649	EC:2.3.3.13	2-isopropylmalate synthase	0.000924663	3	1.0183	0.690356	0.677323	0.677947	0.665148	0.981122
RIMM_STAAM		K02860		Ribosome maturation factor RimM	2.72933e-05	4	0.980871	1.17606	1.26483	1.199	1.28949	1.07548
Y2578_STAAM				HTH-type transcriptional regulator	4.51148e-08	2	0.951301	0.768063	0.578081	0.807382	0.607674	0.752648
ATPA_STAAM		K02111	EC:3.6.3.14	ATP synthase subunit alpha	0.0157401	64	1.01339	0.893676	0.87005	0.881864	0.858551	0.973564
AZO1_STAAM		K01118		NADPH-dependent flavo-azoreductase	0.00212822	3	0.930504	1.20066	1.39905	1.29034	1.50354	1.16523
CDR_STAAM		K08255	EC:1.8.1.14	Coenzyme A disulfide reductase	5.93074e-05	3	0.982383	0.850689	0.740566	0.865944	0.753846	0.870548
CRTN_STAAM		K10209	EC:1.3.8.2	Dehydrosqualene desaturase	1.2404e-06	2	0.981488	0.921867	0.63055	0.939255	0.642443	0.683993
CYSK_STAAM		K01738	EC:2.5.1.47	Cysteine synthase	0.00893838	66	1.01056	1.07948	0.861264	1.0682	0.852262	0.797851
DBH_STAAM		K03530		DNA-binding protein HU	0.000381768	46	0.976252	1.06086	0.757004	1.08666	0.775418	0.713577
DNAK_STAAM		K04043		Chaperone protein	2.8791e-05	151	0.990198	0.927411	1.1278	0.936592	1.13896	1.21607
DNLJ_STAAM		K01972	EC:6.5.1.2	DNA ligase	2.4105e-12	7	1.05291	0.973247	0.438283	0.924342	0.416259	0.450331
EFG_STAAM		K02355		Elongation factor G	0.000476526	173	1.00045	1.03787	1.15293	1.0374	1.15241	1.11086
ERMA_STAAM		K00561	EC:2.1.1.184	rRNA adenine N-6-methyltransferase	0.0166268	3	0.968955	0.648296	0.56132	0.669067	0.579305	0.865839
EZRA_STAAM		K06286		Septation ring formation regulator	0.0268532	16	1.02194	0.998416	0.79773	0.976978	0.7806	0.798995
FEMA_STAAM		K11694	EC:2.3.2.17	Aminoacyltransferase	0.0989791	2	0.997208	1.30921	0.855771	1.31287	0.858167	0.653656
GLMM_STAAM		K03431	EC:5.4.2.10	Phosphoglucosamine mutase	0.00393	27	1.00806	0.86417	0.841502	0.857263	0.834776	0.973769
GLYA_STAAM		K00600	EC:2.1.2.1	Serine hydroxymethyltransferase	0.000192157	58	1.02572	1.01739	0.853656	0.991879	0.832249	0.839064
HSLU_STAAM		K03667		ATP-dependent protease ATPase subunit	0.00173856	7	1.0042	0.830228	0.808728	0.826755	0.805345	0.974104
ISPD2_STAAM		K21030	EC:2.7.7.40	2-C-methyl-D-erythritol 4-phosphate cytidylyltransferase 2	1.00134e-06	18	1.02153	0.990179	0.808825	0.969307	0.791776	0.816847
MQO2_STAAM		K00116	EC:1.1.5.4	Probable malate:quinone oxidoreductase 2	6.36493e-05	125	0.997682	1.02368	1.18683	1.02606	1.18959	1.15937
MURA2_STAAM				UDP-N-acetylglucosamine 1-carboxyvinyltransferase 2	0.0116086	11	0.973673	1.07429	0.842378	1.10334	0.865156	0.784125
PERR_STAAM		K09825		Peroxide-responsive repressor PerR	0.00783951	3	0.989412	1.1333	1.28496	1.14543	1.29871	1.13382
PURQ_STAAM		K01952	EC:6.3.5.3	Phosphoribosylformylglycinamidine synthase subunit	0.0245077	14	1.02102	0.933251	0.821521	0.914042	0.804611	0.880278
QOX2_STAAM		K02826	EC:1.10.3.12	Probable quinol oxidase subunit 2	0.00295099	45	0.993246	0.916976	1.13487	0.923211	1.14259	1.23762
RL1_STAAM		K02863		50S ribosomal protein L1	5.2921e-06	71	0.970771	1.11519	1.17941	1.14877	1.21492	1.05758
RL13_STAAM		K02871		50S ribosomal protein L13	0.000179246	48	0.974468	1.109	1.23072	1.13806	1.26296	1.10976
RL19_STAAM		K02884		50S ribosomal protein L19	0.134659	25	0.98892	1.06146	1.14779	1.07336	1.16065	1.08133
RL6_STAAM		K02933		50S ribosomal protein L6	5.26513e-05	36	0.968239	1.15723	1.26363	1.19519	1.30508	1.09195
RS1_STAAM		K02945		30S ribosomal protein S1	5.76887e-08	58	1.01157	1.02554	0.764877	1.01381	0.756129	0.745831
RS8_STAAM		K02994		30S ribosomal protein S8	0.000824873	40	0.96858	1.11861	1.22597	1.1549	1.26574	1.09597
SCPA_STAAM		K05896		Segregation and condensation protein A	0.00789115	2	1.03954	0.826148	0.703978	0.794726	0.677202	0.852121
SODM1_STAAM		K04564	EC:1.15.1.1	Superoxide dismutase [Mn/Fe] 1	0.0131102	25	1.00007	0.906961	0.748299	0.906894	0.748243	0.825062
THIO_STAAM		K03671		Thioredoxin	0.00322393	46	0.991826	1.08328	0.841433	1.09221	0.848368	0.776747
THLA_STAAM				Probable acetyl-CoA acyltransferase	0.000316843	32	1.01894	0.936923	0.765961	0.919504	0.751721	0.817528
TRUB_STAAM		K03177	EC:5.4.99.25	tRNA pseudouridine synthase B	3.36366e-05	5	1.0416	0.836573	0.744276	0.803159	0.714548	0.889672
Y1739_STAAM				UPF0478 protein SAV1739	0.0132095	30	0.991217	1.09368	1.23698	1.10337	1.24794	1.13103
Y2265_STAAM				Uncharacterized HTH-type transcriptional regulator SAV2265	0.00332642	2	1.03544	0.754707	0.759911	0.728879	0.733905	1.00689
Y968_STAAM				Uncharacterized protein SAV0968	6.34756e-06	44	1.00763	0.969081	0.766148	0.961739	0.760343	0.790592
AROB_STAAM		K01735	EC:4.2.3.4	3-dehydroquinate synthase	0.0494154	6	1.00873	0.982905	0.722504	0.9744	0.716252	0.73507
BUTA_STAAM		K03366	EC:1.1.1.304	Diacetyl reductase	0.135218	8	1.01009	1.02799	1.24883	1.01772	1.23636	1.21483
CLPB_STAAM		K03695		Chaperone protein ClpB	0.0846131	12	0.938928	1.03355	1.19066	1.10078	1.26811	1.15201
CLPP_STAAM		K01358	EC:3.4.21.92	ATP-dependent Clp protease proteolytic subunit	0.00982847	14	1.0081	0.821041	0.846286	0.814441	0.839483	1.03075
EFP_STAAM		K02356		Elongation factor P	0.197114	7	0.958302	1.06368	1.21971	1.10997	1.27278	1.14669
EX7L_STAAM		K03601	EC:3.1.11.6	Exodeoxyribonuclease 7 large subunit	0.126654	8	1.02719	0.74694	0.793147	0.72717	0.772154	1.06186
FABD_STAAM		K00645	EC:2.3.1.39	Malonyl CoA-acyl carrier protein transacylase	0.151415	25	0.99924	1.06514	0.91962	1.06595	0.920319	0.863378
FABG_STAAM		K00059	EC:1.1.1.100	3-oxoacyl-[acyl-carrier-protein] reductase FabG	0.109119	57	1.00151	1.14247	1.03915	1.14074	1.03758	0.909565
FABZ_STAAM		K02372	EC:4.2.1.59	3-hydroxyacyl-[acyl-carrier-protein] dehydratase FabZ	0.117444	2	0.995074	1.18568	1.16366	1.19155	1.16942	0.981429
FEMB_STAAM		K11695		Aminoacyltransferase FemB	0.0386313	2	0.961356	1.22284	1.51794	1.272	1.57895	1.24132
FTN_STAAM		K02217	EC:1.16.3.2	Bacterial non-heme ferritin	0.186282	23	0.979207	0.888684	0.991916	0.907554	1.01298	1.11616
GPDA_STAAM		K00057	EC:1.1.1.94	Glycerol-3-phosphate dehydrogenase	2.65451e-05	5	1.01676	1.43949	1.37635	1.41576	1.35366	0.956137
GRPE_STAAM		K03687		HSP-70 cofactor	0.17975	30	0.987329	0.982165	1.15475	0.99477	1.16957	1.17571
HRTA_STAAM		K09814	EC:3.6.3.-	Putative hemin import ATP-binding protein HrtA	0.14066	7	1.0062	1.11264	1.39352	1.10578	1.38492	1.25244
ILVC_STAAM		K00053	EC:1.1.1.86	Ketol-acid reductoisomerase	0.0842513	3	1.0071	1.23588	1.24034	1.22716	1.23159	1.00361
LDHD_STAAM		K03778	EC:1.1.1.28	D-lactate dehydrogenase	0.149244	15	1.00835	0.959186	1.18701	0.951242	1.17718	1.23752
LUXS_STAAM		K07173	EC:4.4.1.21	S-ribosylhomocysteine lyase	0.0832037	7	1.01074	0.998147	0.870319	0.987539	0.86107	0.871935
MAP1_STAAM		K01265	EC:3.4.11.18	Methionine aminopeptidase	0.0387722	5	1.01888	0.826553	0.843395	0.811236	0.827765	1.02038
MOEA_STAAM		K03750	EC:2.10.1.1	Molybdopterin molybdenumtransferase	0.0582094	6	0.950607	0.808406	0.798288	0.850411	0.839767	0.987484
MURI_STAAM		K01776	EC:5.1.1.3	Glutamate racemase	0.0299354	5	1.02686	0.990377	0.721704	0.964472	0.702826	0.728716
NADD_STAAM		K00969	EC:2.7.7.18	Probable nicotinate-nucleotide adenylyltransferase	0.0685801	3	1.07658	1.26095	1.19799	1.17125	1.11277	0.950067
PPAC_STAAM		K15986	EC:3.6.1.1	Probable manganese-dependent inorganic pyrophosphatase	0.080856	43	1.02894	0.901465	1.02249	0.876113	0.993734	1.13425
PT1_STAAM		K08483	EC:2.7.3.9	Phosphoenolpyruvate-protein phosphotransferase	0.184617	63	0.976714	1.09851	1.0167	1.1247	1.04094	0.925521
PTHP_STAAM		K11189		Phosphocarrier protein HPr	0.0254784	7	0.972042	1.47823	1.43409	1.52075	1.47534	0.970141
PYRE_STAAM		K00762	EC:2.4.2.10	Orotate phosphoribosyltransferase	0.0625022	6	1.00956	1.15971	1.31176	1.14873	1.29934	1.13111
PYRH_STAAM		K09903	EC:2.7.4.22	Uridylate kinase	0.0455608	13	0.995243	1.13227	1.1862	1.13769	1.19187	1.04762
QUEC_STAAM		K06920	EC:6.3.4.20	7-cyano-7-deazaguanine synthase	0.080415	2	0.9657	1.26173	1.37747	1.30654	1.42639	1.09173
RL14_STAAM		K02874		50S ribosomal protein L14	0.0298263	38	0.984434	1.12946	1.17174	1.14732	1.19027	1.03743
RL18_STAAM		K02881		50S ribosomal protein L18	0.0129743	47	0.980382	1.12578	1.11566	1.1483	1.13798	0.991009
RL2_STAAM		K02886		50S ribosomal protein L2	0.0685206	84	0.983342	1.07141	1.12653	1.08956	1.14561	1.05145
RL24_STAAM		K02895		50S ribosomal protein L24	0.0221887	9	0.963936	1.26318	1.29035	1.31044	1.33863	1.02152
RL25_STAAM		K02897		50S ribosomal protein L25	0.0532224	17	0.981076	1.16786	1.25098	1.19039	1.27511	1.07117
RL3_STAAM		K02906		50S ribosomal protein L3	0.0123451	46	0.980663	1.12077	1.15464	1.14287	1.1774	1.03022
RL7_STAAM		K02935		50S ribosomal protein L7/L12	0.187077	57	0.976969	1.04391	1.15205	1.06852	1.17921	1.10359
ROT_STAAM		K20338		HTH-type transcriptional regulator	0.146667	32	1.0406	1.02268	1.23464	0.982776	1.18647	1.20726
RRF_STAAM		K02838		Ribosome-recycling factor	0.108869	35	0.98576	1.082	1.11707	1.09763	1.13321	1.03242
RS10_STAAM		K02946		30S ribosomal protein S10	0.136036	12	0.951733	1.09545	1.18553	1.15101	1.24565	1.08223
RS15_STAAM		K02956		30S ribosomal protein S15	0.165697	8	0.954082	1.03802	1.15193	1.08798	1.20737	1.10973
RS17_STAAM		K02961		30S ribosomal protein S17	0.028217	20	0.972223	1.11032	1.20301	1.14204	1.23738	1.08348
RS19_STAAM		K02965		30S ribosomal protein S19	0.00340986	8	0.975103	1.28054	1.37282	1.31324	1.40787	1.07206
RS20_STAAM		K02968		30S ribosomal protein S20	0.00737913	22	0.9694	1.2243	1.30772	1.26295	1.349	1.06814
RSBV_STAAM		K04749		Anti-sigma-B factor antagonist	0.170121	9	1.05463	1.19367	1.2587	1.13184	1.1935	1.05447
SECA1_STAAM		K03070		Protein translocase subunit SecA 1	0.0373323	20	0.995833	0.850819	0.916911	0.854379	0.920748	1.07768
SRRA_STAAM		K07775		Transcriptional regulatory protein SrrA	0.19777	18	1.04116	0.880055	0.898829	0.845266	0.863298	1.02133
THID_STAAM		K00941	EC:2.7.1.49	Hydroxymethylpyrimidine/phosphomethylpyrimidine kinase	0.198571	2	0.951914	1.06542	1.17497	1.11924	1.23433	1.10282
TRXB_STAAM		K00384	EC:1.8.1.9	Thioredoxin reductase	0.0531717	46	0.991196	1.09298	1.10921	1.10269	1.11907	1.01485
UVRA_STAAM		K03701		UvrABC system protein A	0.126659	2	0.987349	1.07621	1.08815	1.09	1.1021	1.0111
Y099_STAAM				Uncharacterized lipoprotein	0.116163	2	0.992803	0.813008	0.821794	0.818901	0.827751	1.01081
Y1177_STAAM				UPF0747 protein SAV1177	0.0636392	4	0.991446	1.03708	0.817706	1.04603	0.824761	0.788471
Y1341_STAAM				UPF0291 protein SAV1341	0.10807	8	1.01237	1.17399	1.33147	1.15964	1.3152	1.13415
Y1573_STAAM				UPF0365 protein SAV1573	0.0306432	60	1.01794	1.02183	0.876807	1.00382	0.861355	0.858074
Y2368_STAAM				Uncharacterized lipoprotein SAV2368	0.133444	4	0.925928	1.11393	1.13306	1.20304	1.2237	1.01717
Y2573_STAAM				UPF0291 protein SAV2573	0.0486451	4	0.991176	0.882659	0.717738	0.890517	0.724128	0.813155
Y587_STAAM		K09162	EC:1.13.11.49	Putative heme-dependent peroxidase SAV0587	0.117748	13	1.02399	0.93582	0.796475	0.913896	0.777815	0.851098
Y669_STAAM				Probable transcriptional regulatory protein SAV0669	0.174767	11	0.959721	1.13896	0.922965	1.18677	0.961701	0.810354
***	Bioinformatically Identified and Experimentally Verified as CcpA regulated [8, 18]
**	Bioinformatically Identified as CcpA regulated through Regprecise database [18]
*	Experimentally Identified as CcpA regulated [8]
	Not Significant
	Significant (p ≤ 0.05)
FC	Fold Change

## Sheet: Table D
Table D. Statistically significant proteins in SA564-ΔccpA relative to SA564 . The fold change (SA564/SA564-ΔccpA) of proteins with significant (p ≤ 0.2) 3-way interactions (s x m x h), 2-way interactions (s x h | m) , or main effect of strain (s) were analyzed and highlighted if a significant difference (p ≤ 0.05) between strains was present. Proteins with no difference between strains were elim…
Three Way Interaction (s x m x h)
Protein	CcpA Regulated	KEGG	E.C.	Protein Function	Number Peptides/Protein	FC TSB 2h	FC TSB 6h	FC TSB-dex 2h	FC TSB-dex 6h
IDH_STAAM	***	K00031	EC:1.1.1.42	Isocitrate dehydrogenase	64	0.782305	1.19337	0.66329	1.31063
KPYK_STAAM	**	K00873	EC:2.7.1.40	Pyruvate kinase	117	1.34105	1.34105	1.34105	1.34105
LDH2_STAAM		K00016	EC:1.1.1.27	L-lactate dehydrogenase 2	42	1.01275	0.734374	0.893119	0.599838
NDK_STAAM	*	K00940	EC:2.7.4.6	Nucleoside diphosphate kinase	22	0.287312	0.784804	0.26184	0.324517
OTC_STAAM	***	K00611	EC:2.1.3.3	Ornithine carbamoyltransferase	5	0.784924	0.713802	0.682385	0.335886
PFLB_STAAM	***	K00656	EC:2.3.1.54	Formate C-acetyltransferase	146	0.935528	0.550176	0.886889	0.307242
ROCA_STAAM	***	K00294	EC:1.2.1.88	1-pyrroline-5-carboxylate dehydrogenase	97	0.558041	0.805247	0.465685	0.46642
SUCC_STAAM	*	K01903	EC:6.2.1.5	Succinyl-CoA synthetase subunit beta	114	0.501283	0.889862	0.453918	0.607387
Two Way Interaction (s x h)
Protein	CcpA Regulated	KEGG	E.C.	Protein Function	Number Peptides/Protein	FC 2h	FC 6h
Y840_STAAM				Uncharacterized protein SAV0840	32	0.973804	1.73941
GLPK_STAAM	***	K00864	EC:2.7.1.30	Glycerol kinase	69	0.756801	1.18009
ADH_STAAM	*	K13953	EC:1.1.1.1	Alcohol dehydrogenase	41	1.01805	0.599925
GCST_STAAM	*	K00605	EC:2.1.2.10	Aminomethyltransferase	34	0.496702	0.777896
ASP23_STAAM				Alkaline shock protein 23	52	1.16093	1.79163
ACON_STAAM	***	K01681	EC:4.2.1.3	Aconitate hydratase	126	0.710485	0.804746
GCSPA_STAAM	*	K00282	EC:1.4.4.2	Probable glycine dehydrogenase (decarboxylating) subunit 1	40	0.639651	0.905123
Y1176_STAAM	*			Uncharacterized N-acetyltransferase SAV1176	4	0.487932	1.21087
GCSPB_STAAM	*	K00283	EC:1.4.4.2	Probable glycine dehydrogenase (decarboxylating) subunit 2	26	0.611926	0.910883
PCKA_STAAM	***	K01610	EC:4.1.1.49	Phosphoenolpyruvate carboxykinase	73	0.712683	0.987822
Y553_STAAM	**			Uncharacterized epimerase/dehydratase SAV0553	26	0.470622	0.808166
PGK_STAAM	*	K00927	EC:2.7.2.3	Phosphoglycerate kinase	65	1.45919	1.10573
G3P1_STAAM	*	K00134	EC:1.2.1.12	Glyceraldehyde-3-phosphate dehydrogenase 1	90	1.49021	1.09919
SUCD_STAAM	*	K01902	EC:6.2.1.5	Succinyl-CoA ligase	55	0.488833	0.713773
TKT_STAAM		K00615	EC:2.2.1.1	Transketolase	84	1.30137	1.08104
TPIS_STAAM	*	K01803	EC:5.3.1.1	Triosephosphate isomerase	66	1.35042	1.08043
DHE2_STAAM	***	K00260	EC:1.4.1.2	NAD-specific glutamate dehydrogenase	63	0.665395	0.848374
FTHS_STAAM	***	K01938	EC:6.3.4.3	Formyltetrahydrofolate synthetase	87	0.719444	0.900233
DHA2_STAAM	***	K00259	EC:1.4.1.1	Alanine dehydrogenase 2	36	0.666293	0.786795
ALF2_STAAM	**	K01624	EC:4.1.2.13	Fructose-bisphosphate aldolase	59	1.61137	1.19431
OAT2_STAAM	***	K00819	EC:2.6.1.13	Ornithine aminotransferase 2	65	0.647667	0.810894
RS16_STAAM	*	K02959		30S ribosomal protein S16	17	1.4586	1.01718
CCPA_STAAM		K02529		Catabolite control protein A	6	1.63898	0.965137
RL17_STAAM	*	K02879		50S ribosomal protein L17	11	1.60552	1.05784
ENO_STAAM	*	K01689	EC:4.2.1.11	2-phospho-D-glycerate hydro-lyase	78	1.34976	1.09742
Y2173_STAAM	***			Uncharacterized protein SAV2173	22	0.538527	0.841344
Main Effect (s)
Protein	CcpA Regulated	KEGG	E.C.	Protein Function	Number Peptides/Protein	FC
6PGD_STAAM		K00033	EC:1.1.1.44	6-phosphogluconate dehydrogenase	67	1.18056
ALDA_STAAM	***	K00128	EC:1.2.1.3	Putative aldehyde dehydrogenase	88	0.617894
ALF1_STAAM		K01623	EC:4.1.2.13	Fructose-bisphosphate aldolase	101	1.16813
ARCA_STAAM	**	K01478	EC:3.5.3.6	Arginine deiminase	2	0.599426
ATPB_STAAM		K02112	EC:3.6.3.14	ATP synthase subunit beta	84	0.877395
DEOC2_STAAM		K01619	EC:4.1.2.4	Deoxyribose-phosphate aldolase 2	41	0.81098
FUMC_STAAM		K01679	EC:4.2.1.2	Fumarate hydratase class II	22	0.763163
GLNA_STAAM	*	K01915	EC:6.3.1.2	Glutamine synthetase	68	1.19105
GRAR_STAAM		K19078		Response regulator protein GraR	2	1.26805
GUAA_STAAM	*	K01951	EC:6.3.5.2	Glutamine amidotransferase	51	1.15825
HCHA_STAAM		K05523	EC:4.2.1.130	Molecular chaperone Hsp31 and glyoxalase 3	14	1.33834
KTHY_STAAM		K00943	EC:2.7.4.9	Thymidylate kinase	3	0.727753
LDH1_STAAM		K00016	EC:1.1.1.27	L-lactate dehydrogenase 1	20	1.3023
LEU1_STAAM		K01649	EC:2.3.3.13	2-isopropylmalate synthase	3	0.690356
ODO2_STAAM	*	K00658	EC:2.3.1.61	2-oxoglutarate dehydrogenase complex component E2	34	0.76264
PDP_STAAM	*	K00756	EC:2.4.2.2	Pyrimidine-nucleoside phosphorylase	84	0.781274
PPAT_STAAM	**	K00639	EC:2.3.1.29	Putative pyridoxal phosphate-dependent acyltransferase	41	0.744363
RIMM_STAAM		K02860		Ribosome maturation factor RimM	4	1.17606
RSBW_STAAM	*	K04757	EC:2.7.11.1	Serine-protein kinase RsbW	2	0.895119
TDCB_STAAM	*	K01754	EC:4.3.1.19	Threonine deaminase	2	0.577375
Y1015_STAAM	**			Putative phosphoesterase	23	0.702914
Y2578_STAAM				HTH-type transcriptional regulator	2	0.768063
***	Bioinformatically Identified and Experimentally Verified as CcpA regulated [8, 18]
**	Bioinformatically Identified as CcpA regulated through Regprecise database [18]
*	Experimentally Identified as CcpA regulated [8]
	Not Significant
	Significant (p ≤ 0.05)
FC	Fold Change

## Sheet: Table E
Table E. Statistically significant proteins in SA564-ΔhptRS/ccpA relative to SA564 . The fold change (SA564/SA564-ΔhptRS/ccpA) of proteins with significant (p ≤ 0.2) 3-way interactions (s x m x h), 2-way interactions (s x h | m) , or main effect of strain (s) were analyzed and highlighted if a significant difference (p ≤ 0.05) between strains was present. Proteins with no difference between strai…
Three Way Interaction (s x m x h)
Protein	CcpA Regulated	KEGG	E.C.	Protein Function	Number Peptides/Protein	FC TSB 2h	FC TSB 6h	FC TSB-dex 2h	FC TSB-dex 6h
CLPL_STAAM		K04086		ATP-dependent Clp protease	60	1.09663	1.05331	0.95141	1.42302
DHA1_STAAM	*	K00259	EC:1.4.1.1	Alanine dehydrogenase	7	0.983984	0.977106	0.976576	2.35477
IDH_STAAM	***	K00031	EC:1.1.1.42	Isocitrate dehydrogenase	64	0.542357	0.757334	0.496474	1.13927
KPYK_STAAM	**	K00873	EC:2.7.1.40	Pyruvate kinase	117	1.29949	1.29949	1.29949	1.29949
LDH2_STAAM		K00016	EC:1.1.1.27	L-lactate dehydrogenase 2	42	1.1282	1.78258	1.07748	0.886438
NDK_STAAM	*	K00940	EC:2.7.4.6	Nucleoside diphosphate kinase	22	0.353666	1.09942	0.354196	0.432552
PFLB_STAAM	***	K00656	EC:2.3.1.54	Formate C-acetyltransferase	146	0.980961	1.52098	1.00737	0.586333
PYRC_STAAM		K01465	EC:3.5.2.3	Dihydroorotase; Short	27	1.63378	1.63378	1.63378	1.63378
ROCA_STAAM	***	K00294	EC:1.2.1.88	1-pyrroline-5-carboxylate dehydrogenase	97	0.595961	0.85012	0.53626	0.448197
SUCC_STAAM	*	K01903	EC:6.2.1.5	Succinyl-CoA synthetase subunit beta	114	0.424078	0.711144	0.396852	0.489729
Two Way Interaction (s x h)
Protein	CcpA Regulated	KEGG	E.C.	Protein Function	Number Peptides/Protein	FC 2h	FC 6h
Y840_STAAM				Uncharacterized protein SAV0840	32	1.29336	2.97781
GLPK_STAAM	***	K00864	EC:2.7.1.30	Glycerol kinase	69	0.71843	1.35619
ADH_STAAM	*	K13953	EC:1.1.1.1	Alcohol dehydrogenase	41	1.02689	1.34432
GCST_STAAM	*	K00605	EC:2.1.2.10	Aminomethyltransferase	34	0.467982	0.915067
SYG_STAAM		K01880	EC:6.1.1.14	Glycyl-tRNA synthetase	52	1.1349	0.704579
ASP23_STAAM				Alkaline shock protein 23	52	1.64353	3.08743
ACON_STAAM	***	K01681	EC:4.2.1.3	Aconitate hydratase	126	0.699548	0.91899
GCSPA_STAAM	*	K00282	EC:1.4.4.2	Probable glycine dehydrogenase (decarboxylating) subunit 1	40	0.597419	0.878298
Y1176_STAAM	*			Uncharacterized N-acetyltransferase SAV1176	4	0.418776	0.95456
GCSPB_STAAM	*	K00283	EC:1.4.4.2	Probable glycine dehydrogenase (decarboxylating) subunit 2	26	0.585822	0.982514
PCKA_STAAM	***	K01610	EC:4.1.1.49	Phosphoenolpyruvate carboxykinase	73	0.718131	0.768086
Y553_STAAM	**			Uncharacterized epimerase/dehydratase SAV0553	26	0.542462	0.859487
PGK_STAAM	*	K00927	EC:2.7.2.3	Phosphoglycerate kinase	65	1.50967	1.13906
G3P1_STAAM	*	K00134	EC:1.2.1.12	Glyceraldehyde-3-phosphate dehydrogenase 1	90	1.59401	1.10428
SUCD_STAAM	*	K01902	EC:6.2.1.5	Succinyl-CoA ligase	55	0.439785	0.572437
TKT_STAAM		K00615	EC:2.2.1.1	Transketolase	84	1.06839	0.753902
TPIS_STAAM	*	K01803	EC:5.3.1.1	Triosephosphate isomerase	66	1.42615	1.04936
DHE2_STAAM	***	K00260	EC:1.4.1.2	NAD-specific glutamate dehydrogenase	63	0.751321	0.880089
FTHS_STAAM	***	K01938	EC:6.3.4.3	Formyltetrahydrofolate synthetase	87	0.616636	0.604923
DHA2_STAAM	***	K00259	EC:1.4.1.1	Alanine dehydrogenase 2	36	0.689916	0.863531
DAPH_STAAM				Tetrahydrodipicolinate N-acetyltransferase	2	1.39043	2.3742
ALF2_STAAM	**	K01624	EC:4.1.2.13	Fructose-bisphosphate aldolase	59	1.65713	1.24099
DPO3B_STAAM		K02338	EC:2.7.7.7	DNA polymerase III subunit beta	32	1.16528	1.69598
COPZ_STAAM		K07213		Copper chaperone CopZ	8	0.468883	0.815441
OAT2_STAAM	***	K00819	EC:2.6.1.13	Ornithine aminotransferase 2	65	0.688159	0.813675
RS16_STAAM	*	K02959		30S ribosomal protein S16	17	1.50762	1.17498
FOLD_STAAM	*	K01491	EC:1.5.1.5	Methylenetetrahydrofolate dehydrogenase	48	0.922692	0.687143
ACKA_STAAM	*	K00925	EC:2.7.2.1	Acetate kinase	73	1.28701	1.32524
PTG3C_STAAM	***	K20116	EC 2.7.1.69	Glucose permease IIC component	20	1.34073	1.10195
RL17_STAAM	*	K02879		50S ribosomal protein L17	11	1.64239	1.03736
RL5_STAAM		K02931		50S ribosomal protein L5	54	1.35834	1.12885
Y2581_STAAM	*			Uncharacterized hydrolase SAV2581	9	1.25017	1.6173
TPX_STAAM		K11065	EC:1.11.1.15	Probable thiol peroxidase	27	0.836219	0.597678
G6PI_STAAM		K01810	EC:5.3.1.9	Glucose-6-phosphate isomerase	77	0.844465	0.691374
Y1625_STAAM				Uncharacterized protein SAV1625	20	2.09904	3.28299
ESXA_STAAM				Virulence factor EsxA	6	1.65899	1.09162
MGRA_STAAM		K18906		HTH-type transcriptional regulator MgrA	20	1.37156	0.999999
Y1514_STAAM				Uncharacterized protein SAV1514	2	2.50424	4.78497
Main Effect (s)
Protein	CcpA Regulated	KEGG	E.C.	Protein Function	Number Peptides/Protein	FC
ALDA_STAAM	***	K00128	EC:1.2.1.3	Putative aldehyde dehydrogenase	88	0.484478
ARCA_STAAM	**	K01478	EC:3.5.3.6	Arginine deiminase	2	0.628889
ATPB_STAAM		K02112	EC:3.6.3.14	ATP synthase subunit beta	84	0.869625
AZO1_STAAM		K01118		NADPH-dependent flavo-azoreductase	3	1.39905
CDR_STAAM		K08255	EC:1.8.1.14	Coenzyme A disulfide reductase	3	0.740566
CRTN_STAAM		K10209	EC:1.3.8.2	Dehydrosqualene desaturase	2	0.63055
DBH_STAAM		K03530		DNA-binding protein HU	46	0.757004
DEOC2_STAAM		K01619	EC:4.1.2.4	Deoxyribose-phosphate aldolase 2	41	0.668603
DNAK_STAAM		K04043		Chaperone protein	151	1.1278
DNLJ_STAAM		K01972	EC:6.5.1.2	DNA ligase	7	0.438283
EFG_STAAM		K02355		Elongation factor G	173	1.15293
ERMA_STAAM		K00561	EC:2.1.1.184	rRNA adenine N-6-methyltransferase	3	0.56132
FUMC_STAAM		K01679	EC:4.2.1.2	Fumarate hydratase class II	22	0.802882
GLMM_STAAM		K03431	EC:5.4.2.10	Phosphoglucosamine mutase	27	0.841502
GLNA_STAAM	*	K01915	EC:6.3.1.2	Glutamine synthetase	68	1.27179
GLYA_STAAM		K00600	EC:2.1.2.1	Serine hydroxymethyltransferase	58	0.853656
GRAR_STAAM		K19078		Response regulator protein GraR	2	1.555
GUAA_STAAM	*	K01951	EC:6.3.5.2	Glutamine amidotransferase	51	1.29551
HCHA_STAAM		K05523	EC:4.2.1.130	Molecular chaperone Hsp31 and glyoxalase 3	14	1.35598
HPS_STAAM	*	K08093	EC:4.1.2.43	3-hexulose-6-phosphate synthase	43	0.823458
HSLU_STAAM		K03667		ATP-dependent protease ATPase subunit	7	0.808728
IMDH_STAAM	*	K00088	EC:1.1.1.205	Inosine-5'-monophosphate dehydrogenase	125	1.32465
ISPD2_STAAM		K21030	EC:2.7.7.40	2-C-methyl-D-erythritol 4-phosphate cytidylyltransferase 2	18	0.808825
LDH1_STAAM		K00016	EC:1.1.1.27	L-lactate dehydrogenase 1	20	1.47688
LEU1_STAAM		K01649	EC:2.3.3.13	2-isopropylmalate synthase	3	0.677323
MQO2_STAAM		K00116	EC:1.1.5.4	Probable malate:quinone oxidoreductase 2	125	1.18683
OTCC_STAAM	***	K00611	EC:2.1.3.3	Ornithine carbamoyltransferase	2	0.670755
PDP_STAAM	*	K00756	EC:2.4.2.2	Pyrimidine-nucleoside phosphorylase	84	0.724279
PDXS_STAAM	*	K06215	EC:4.3.3.6	Pyridoxal 5'-phosphate synthase subunit	64	1.21093
PERR_STAAM		K09825		Peroxide-responsive repressor PerR	3	1.28496
PPAT_STAAM	**	K00639	EC:2.3.1.29	Putative pyridoxal phosphate-dependent acyltransferase	41	0.733335
PSTB_STAAM	*	K02036	EC:3.6.3.27	Phosphate import ATP-binding protein	2	0.581379
PURQ_STAAM		K01952	EC:6.3.5.3	Phosphoribosylformylglycinamidine synthase subunit	14	0.821521
RIMM_STAAM		K02860		Ribosome maturation factor RimM	4	1.26483
RL1_STAAM		K02863		50S ribosomal protein L1	71	1.17941
RL13_STAAM		K02871		50S ribosomal protein L13	48	1.23072
RL6_STAAM		K02933		50S ribosomal protein L6	36	1.26363
RS1_STAAM		K02945		30S ribosomal protein S1	58	0.764877
RS8_STAAM		K02994		30S ribosomal protein S8	40	1.22597
RSBW_STAAM	*	K04757	EC:2.7.11.1	Serine-protein kinase RsbW	2	1.09853
SARS_STAAM	*			HTH-type transcriptional regulator	6	1.68499
SCPA_STAAM		K05896		Segregation and condensation protein A	2	0.703978
SODM1_STAAM		K04564	EC:1.15.1.1	Superoxide dismutase [Mn/Fe] 1	25	0.748299
SODM2_STAAM	*	K04564	EC:1.15.1.1	Superoxide dismutase	10	1.5572
TDCB_STAAM	*	K01754	EC:4.3.1.19	Threonine deaminase	2	0.497946
THLA_STAAM				Probable acetyl-CoA acyltransferase	32	0.765961
TRUB_STAAM		K03177	EC:5.4.99.25	tRNA pseudouridine synthase B	5	0.744276
Y1739_STAAM				Uncharacterized protein SAV1739	30	1.23698
Y2578_STAAM				HTH-type transcriptional regulator	2	0.578081
Y968_STAAM				Uncharacterized protein SAV0968	44	0.766148
***	Bioinformatically Identified and Experimentally Verified as CcpA regulated [8, 18]
**	Bioinformatically Identified as CcpA regulated through Regprecise database [18]
*	Experimentally Identified as CcpA regulated [8]
	Not Significant
	Significant (p ≤ 0.05)
FC	Fold Change
