# Supplementary material for: Coordinated regulation of transcription by CcpA and the Staphylococcus aureus two-component system HptRS
Source: PLoS One. 2018 Dec 12;13(12):e0207161. doi: 10.1371/journal.pone.0207161 (PMC6291074; doi:10.1371/journal.pone.0207161)
Supplement: S5 File — (XLSX) [file pone.0207161.s005.xlsx]

## Sheet: Table of Contents
Table of Contents				Pages
Table A:	RT-qPCR exponential (2h) and post-exponential (6h) phase comparisons in TSB			S2-7
Table B:	RT-qPCR exponential (2h) and post-exponential (6h) phase comparisons in TSB-dex			S8-13
Table C:	RT-qPCR SA564-ΔhptRS/ccpA relative to SA564-ΔccpA			S14-15
Table D:	RT-qPCR for bacteria cultivated in TSB-dex relative to TSB			S16-19

## Sheet: Table A
Table A. Relative change (Regulation) in mRNA abundance during the exponential (2h) and post-exponential (6h) growth phases was determined by RT-qPCR for bacteria cultivated in TSB. The data were normalized using 16S rRNA and are relative to the indicated strain and time (h). The regulation threshold was set at a fold change greater than 1.5 (Regulation ≥ 1.5). The p-value threshold was set to 0.…
Normalized to SA564 2h TSB						Normalized to SA564 2h TSB						Normalized to SA564 6h TSB
Target	Sample	Regulation	p-Value	Exceeds p-Value Threshold	Compared to Regulation Threshold	Target	Sample	Regulation	P-Value	Exceeds P-Value Threshold	Compared to Regulation Threshold	Target	Sample	Regulation	P-Value	Exceeds P-Value Threshold	Compared to Regulation Threshold
0223	SA564 6h TSB	-2.12	0	No	Down regulated	0223	SA564-ΔhptRS 2h TSB	N/A	N/A	No	No change	0223	SA564-ΔhptRS 6h TSB	N/A	N/A	No	No change
0224	SA564 6h TSB	-1.61	0.002506	No	Down regulated	0224	SA564-ΔhptRS 2h TSB	N/A	N/A	No	No change	0224	SA564-ΔhptRS 6h TSB	N/A	N/A	No	No change
0225	SA564 6h TSB	-2.19	9e-06	No	Down regulated	0225	SA564-ΔhptRS 2h TSB	1.53	0.000679	No	Up regulated	0225	SA564-ΔhptRS 6h TSB	1.26	0.109073	Yes	No change
dha1	SA564 6h TSB	-4.26	2e-06	No	Down regulated	dha1	SA564-ΔhptRS 2h TSB	1.49	0.035716	No	No change	dha1	SA564-ΔhptRS 6h TSB	-1.5	0.001514	No	No change
16S	SA564 6h TSB	N/A	0.941741	Yes	No change	16S	SA564-ΔhptRS 2h TSB	N/A	0.890574	Yes	No change	16S	SA564-ΔhptRS 6h TSB	N/A	0.94583	Yes	No change
adh	SA564 6h TSB	-5.05	0	No	Down regulated	adh	SA564-ΔhptRS 2h TSB	1.35	0.071003	Yes	No change	adh	SA564-ΔhptRS 6h TSB	1.02	0.832882	Yes	No change
ccpA4	SA564 6h TSB	1.19	0.29285	Yes	No change	ccpA4	SA564-ΔhptRS 2h TSB	1.07	0.629931	Yes	No change	ccpA4	SA564-ΔhptRS 6h TSB	1.2	0.026652	No	No change
pflB	SA564 6h TSB	-9.66	2e-06	No	Down regulated	pflB	SA564-ΔhptRS 2h TSB	1.37	0.14819	Yes	No change	pflB	SA564-ΔhptRS 6h TSB	1.31	0.03802	No	No change
rocA	SA564 6h TSB	10.99	0	No	Up regulated	rocA	SA564-ΔhptRS 2h TSB	1.33	0.007052	No	No change	rocA	SA564-ΔhptRS 6h TSB	1.1	0.411446	Yes	No change
uhpT	SA564 6h TSB	1.05	0.382634	Yes	No change	uhpT	SA564-ΔhptRS 2h TSB	1.07	0.209994	Yes	No change	uhpT	SA564-ΔhptRS 6h TSB	-2.68	0	No	Down regulated
Normalized to SA564-ΔhptRS 2h TSB						Normalized to SA564 2h TSB						Normalized to SA564 6h TSB
Target	Sample	Regulation	P-Value	Exceeds P-Value Threshold	Compared to Regulation Threshold	Target	Sample	Regulation	P-Value	Exceeds P-Value Threshold	Compared to Regulation Threshold	Target	Sample	Regulation	P-Value	Exceeds P-Value Threshold	Compared to Regulation Threshold
0223	SA564-ΔhptRS 6h TSB	N/A	N/A	No	No change	0223	SA564-ΔccpA 2h TSB	-1.06	0.490691	Yes	No change	0223	SA564-ΔccpA 6h TSB	7.86	0	No	Up regulated
0224	SA564-ΔhptRS 6h TSB	N/A	N/A	No	No change	0224	SA564-ΔccpA 2h TSB	1.43	0.543635	Yes	No change	0224	SA564-ΔccpA 6h TSB	8.11	0	No	Up regulated
0225	SA564-ΔhptRS 6h TSB	-2.66	0	No	Down regulated	0225	SA564-ΔccpA 2h TSB	-1.3	0.013837	No	No change	0225	SA564-ΔccpA 6h TSB	9.24	0	No	Up regulated
dha1	SA564-ΔhptRS 6h TSB	-9.47	0	No	Down regulated	dha1	SA564-ΔccpA 2h TSB	-5.94	1e-06	No	Down regulated	dha1	SA564-ΔccpA 6h TSB	224.18	0	No	Up regulated
16S	SA564-ΔhptRS 6h TSB	N/A	0.885942	Yes	No change	16S	SA564-ΔccpA 2h TSB	N/A	0.965777	Yes	No change	16S	SA564-ΔccpA 6h TSB	N/A	0.815546	Yes	No change
adh	SA564-ΔhptRS 6h TSB	-6.69	1e-06	No	Down regulated	adh	SA564-ΔccpA 2h TSB	-3.76	1e-06	No	Down regulated	adh	SA564-ΔccpA 6h TSB	256.72	0	No	Up regulated
ccpA4	SA564-ΔhptRS 6h TSB	1.34	0.089893	Yes	No change	ccpA4	SA564-ΔccpA 2h TSB	N/A	N/A	No	No change	ccpA4	SA564-ΔccpA 6h TSB	N/A	N/A	No	No change
pflB	SA564-ΔhptRS 6h TSB	-10.15	2e-06	No	Down regulated	pflB	SA564-ΔccpA 2h TSB	-1.9	0.003437	No	Down regulated	pflB	SA564-ΔccpA 6h TSB	301.03	0	No	Up regulated
rocA	SA564-ΔhptRS 6h TSB	9.15	0	No	Up regulated	rocA	SA564-ΔccpA 2h TSB	25.71	0	No	Up regulated	rocA	SA564-ΔccpA 6h TSB	-2.36	1.2e-05	No	Down regulated
uhpT	SA564-ΔhptRS 6h TSB	-2.73	0	No	Down regulated	uhpT	SA564-ΔccpA 2h TSB	3.41	0	No	Up regulated	uhpT	SA564-ΔccpA 6h TSB	345.73	0	No	Up regulated
Normalized to SA564-ΔccpA 2h TSB						Normalized to SA564 2h TSB						Normalized to SA564 6h TSB
Target	Sample	Regulation	P-Value	Exceeds P-Value Threshold	Compared to Regulation Threshold	Target	Sample	Regulation	P-Value	Exceeds P-Value Threshold	Compared to Regulation Threshold	Target	Sample	Regulation	P-Value	Exceeds P-Value Threshold	Compared to Regulation Threshold
0223	SA564-ΔccpA 6h TSB	3.95	0	No	Up regulated	0223	SA564-ΔhptRS/ccpA 2h TSB	N/A	N/A	No	No change	0223	SA564-ΔhptRS/ccpA 6h TSB	N/A	N/A	No	No change
0224	SA564-ΔccpA 6h TSB	3.52	0	No	Up regulated	0224	SA564-ΔhptRS/ccpA 2h TSB	N/A	N/A	No	No change	0224	SA564-ΔhptRS/ccpA 6h TSB	N/A	N/A	No	No change
0225	SA564-ΔccpA 6h TSB	5.51	0	No	Up regulated	0225	SA564-ΔhptRS/ccpA 2h TSB	-1.01	0.831979	Yes	No change	0225	SA564-ΔhptRS/ccpA 6h TSB	5.8	0	No	Up regulated
dha1	SA564-ΔccpA 6h TSB	312.04	0	No	Up regulated	dha1	SA564-ΔhptRS/ccpA 2h TSB	-37.68	0	No	Down regulated	dha1	SA564-ΔhptRS/ccpA 6h TSB	34.9	0	No	Up regulated
16S	SA564-ΔccpA 6h TSB	N/A	0.837302	Yes	No change	16S	SA564-ΔhptRS/ccpA 2h TSB	N/A	0.947458	Yes	No change	16S	SA564-ΔhptRS/ccpA 6h TSB	N/A	0.735839	Yes	No change
adh	SA564-ΔccpA 6h TSB	191.32	0	No	Up regulated	adh	SA564-ΔhptRS/ccpA 2h TSB	-7.8	0	No	Down regulated	adh	SA564-ΔhptRS/ccpA 6h TSB	127.41	0	No	Up regulated
ccpA4	SA564-ΔccpA 6h TSB	N/A	N/A	No	No change	ccpA4	SA564-ΔhptRS/ccpA 2h TSB	N/A	N/A	No	No change	ccpA4	SA564-ΔhptRS/ccpA 6h TSB	N/A	N/A	No	No change
pflB	SA564-ΔccpA 6h TSB	59.1	0	No	Up regulated	pflB	SA564-ΔhptRS/ccpA 2h TSB	-5.67	8e-06	No	Down regulated	pflB	SA564-ΔhptRS/ccpA 6h TSB	135.94	0	No	Up regulated
rocA	SA564-ΔccpA 6h TSB	-5.53	0	No	Down regulated	rocA	SA564-ΔhptRS/ccpA 2h TSB	29.34	0	No	Up regulated	rocA	SA564-ΔhptRS/ccpA 6h TSB	2.1	2.2e-05	No	Up regulated
uhpT	SA564-ΔccpA 6h TSB	106.94	0	No	Up regulated	uhpT	SA564-ΔhptRS/ccpA 2h TSB	1.42	0.000539	No	No change	uhpT	SA564-ΔhptRS/ccpA 6h TSB	1.53	6e-06	No	Up regulated
Normalized to SA564-ΔhptRS/ccpA 2h TSB
Target	Sample	Regulation	P-Value	Exceeds P-Value Threshold	Compared to Regulation Threshold
0223	SA564-ΔhptRS/ccpA 6h TSB	N/A	N/A	No	No change
0224	SA564-ΔhptRS/ccpA 6h TSB	N/A	N/A	No	No change
0225	SA564-ΔhptRS/ccpA 6h TSB	2.69	0	No	Up regulated
dha1	SA564-ΔhptRS/ccpA 6h TSB	308.41	0	No	Up regulated
16S	SA564-ΔhptRS/ccpA 6h TSB	N/A	0.841741	Yes	No change
adh	SA564-ΔhptRS/ccpA 6h TSB	196.95	0	No	Up regulated
ccpA4	SA564-ΔhptRS/ccpA 6h TSB	N/A	N/A	No	No change
pflB	SA564-ΔhptRS/ccpA 6h TSB	79.72	0	No	Up regulated
rocA	SA564-ΔhptRS/ccpA 6h TSB	-1.27	0.056645	Yes	No change
uhpT	SA564-ΔhptRS/ccpA 6h TSB	1.13	0.221506	Yes	No change

## Sheet: Table B
Table B. Relative fold change (Regulation) in mRNA abundance during the exponential (2h) and post-exponential (6h) growth phases was determined by RT-qPCR for bacteria cultivated in TSB-dex. The data were normalized using 16S rRNA and are relative to the indicated strain and time (h). The regulation threshold was set at a fold change greater than 1.5 (Regulation ≥ 1.5). The p-value threshold was …
Normalized to SA564 2h TSB-dex						Normalized to SA564 2h TSB-dex						Normalized to SA564 6h TSB-dex
Target	Sample	Regulation	p-Value	Exceeds p-Value Threshold	Compared to Regulation Threshold	Target	Sample	Regulation	P-Value	Exceeds P-Value Threshold	Compared to Regulation Threshold	Target	Sample	Regulation	P-Value	Exceeds P-Value Threshold	Compared to Regulation Threshold
0223	5 SA564 6h TSB-dex	-1.27	0.100965	Yes	No change	0223	SA564-ΔhptRS 2h TSB-dex	N/A	N/A	No	No change	0223	SA564-ΔhptRS 6h TSB-dex	N/A	N/A	No	No change
0224	5 SA564 6h TSB-dex	-1.35	0.013204	No	No change	0224	SA564-ΔhptRS 2h TSB-dex	N/A	N/A	No	No change	0224	SA564-ΔhptRS 6h TSB-dex	N/A	N/A	No	No change
0225	5 SA564 6h TSB-dex	-1.01	0.662509	Yes	No change	0225	SA564-ΔhptRS 2h TSB-dex	1.38	0.142346	Yes	No change	0225	SA564-ΔhptRS 6h TSB-dex	1.36	0.020644	No	No change
dha1	5 SA564 6h TSB-dex	-5.15	0	No	Down regulated	dha1	SA564-ΔhptRS 2h TSB-dex	-1.13	0.891032	Yes	No change	dha1	SA564-ΔhptRS 6h TSB-dex	-1.05	0.463842	Yes	No change
16S	5 SA564 6h TSB-dex	N/A	0.915989	Yes	No change	16S	SA564-ΔhptRS 2h TSB-dex	N/A	0.939915	Yes	No change	16S	SA564-ΔhptRS 6h TSB-dex	N/A	0.959052	Yes	No change
adh	5 SA564 6h TSB-dex	1.22	0.005115	No	No change	adh	SA564-ΔhptRS 2h TSB-dex	-1.16	0.375055	Yes	No change	adh	SA564-ΔhptRS 6h TSB-dex	1.33	1.1e-05	No	No change
ccpA4	5 SA564 6h TSB-dex	-1.53	0.011353	No	Down regulated	ccpA4	SA564-ΔhptRS 2h TSB-dex	-1.06	0.639467	Yes	No change	ccpA4	SA564-ΔhptRS 6h TSB-dex	1.35	0.061619	Yes	No change
pflB	5 SA564 6h TSB-dex	1.23	0.035878	No	No change	pflB	SA564-ΔhptRS 2h TSB-dex	-1.1	0.709623	Yes	No change	pflB	SA564-ΔhptRS 6h TSB-dex	-1.4	0.005247	No	No change
rocA	5 SA564 6h TSB-dex	11.8	0	No	Up regulated	rocA	SA564-ΔhptRS 2h TSB-dex	-1.09	0.769635	Yes	No change	rocA	SA564-ΔhptRS 6h TSB-dex	1.04	0.925271	Yes	No change
uhpT	5 SA564 6h TSB-dex	2.34	0	No	Up regulated	uhpT	SA564-ΔhptRS 2h TSB-dex	-1.02	0.861339	Yes	No change	uhpT	SA564-ΔhptRS 6h TSB-dex	-1.98	0	No	Down regulated
Normalized to SA564-ΔhptRS 2h TSB-dex						Normalized to SA564 2h TSB-dex						Normalized to SA564 6h TSB-dex
Target	Sample	Regulation	P-Value	Exceeds P-Value Threshold	Compared to Regulation Threshold	Target	Sample	Regulation	P-Value	Exceeds P-Value Threshold	Compared to Regulation Threshold	Target	Sample	Regulation	P-Value	Exceeds P-Value Threshold	Compared to Regulation Threshold
0223	SA564-ΔhptRS 6h TSB-dex	N/A	N/A	No	No change	0223	SA564-ΔccpA 2h TSB-dex	-1.31	0.095095	Yes	No change	0223	SA564-ΔccpA 6h TSB-dex	1.51	0.001671	No	Up regulated
0224	SA564-ΔhptRS 6h TSB-dex	N/A	N/A	No	No change	0224	SA564-ΔccpA 2h TSB-dex	-1.31	0.019969	No	No change	0224	SA564-ΔccpA 6h TSB-dex	1.52	2e-06	No	Up regulated
0225	SA564-ΔhptRS 6h TSB-dex	-1.03	0.345927	Yes	No change	0225	SA564-ΔccpA 2h TSB-dex	-1.38	0.090902	Yes	No change	0225	SA564-ΔccpA 6h TSB-dex	1.24	0.155923	Yes	No change
dha1	SA564-ΔhptRS 6h TSB-dex	-4.76	4.8e-05	No	Down regulated	dha1	SA564-ΔccpA 2h TSB-dex	-5.35	0	No	Down regulated	dha1	SA564-ΔccpA 6h TSB-dex	3.11	0	No	Up regulated
16S	SA564-ΔhptRS 6h TSB-dex	N/A	0.983799	Yes	No change	16S	SA564-ΔccpA 2h TSB-dex	N/A	0.966032	Yes	No change	16S	SA564-ΔccpA 6h TSB-dex	N/A	0.77458	Yes	No change
adh	SA564-ΔhptRS 6h TSB-dex	1.88	1e-06	No	Up regulated	adh	SA564-ΔccpA 2h TSB-dex	-6.29	0	No	Down regulated	adh	SA564-ΔccpA 6h TSB-dex	1.9	0	No	Up regulated
ccpA4	SA564-ΔhptRS 6h TSB-dex	-1.07	0.298925	Yes	No change	ccpA4	SA564-ΔccpA 2h TSB-dex	-511.04	N/A	No	Down regulated	ccpA4	SA564-ΔccpA 6h TSB-dex	N/A	N/A	No	No change
pflB	SA564-ΔhptRS 6h TSB-dex	-1.04	0.52484	Yes	No change	pflB	SA564-ΔccpA 2h TSB-dex	-2.2	0	No	Down regulated	pflB	SA564-ΔccpA 6h TSB-dex	2.62	1e-06	No	Up regulated
rocA	SA564-ΔhptRS 6h TSB-dex	13.37	0	No	Up regulated	rocA	SA564-ΔccpA 2h TSB-dex	8.94	0	No	Up regulated	rocA	SA564-ΔccpA 6h TSB-dex	-1.25	0.015951	No	No change
uhpT	SA564-ΔhptRS 6h TSB-dex	1.2	0.154492	Yes	No change	uhpT	SA564-ΔccpA 2h TSB-dex	2.07	0	No	Up regulated	uhpT	SA564-ΔccpA 6h TSB-dex	2.15	0	No	Up regulated
Normalized to SA564-ΔccpA 2h TSB-dex						Normalized to SA564 2h TSB-dex						Normalized to SA564 6h TSB-dex
Target	Sample	Regulation	P-Value	Exceeds P-Value Threshold	Compared to Regulation Threshold	Target	Sample	Regulation	P-Value	Exceeds P-Value Threshold	Compared to Regulation Threshold	Target	Sample	Regulation	P-Value	Exceeds P-Value Threshold	Compared to Regulation Threshold
0223	SA564-ΔccpA 6h TSB-dex	1.55	0.002029	No	Up regulated	0223	SA564-ΔhptRS/ccpA 2h TSB-dex	N/A	N/A	No	No change	0223	SA564-ΔhptRS/ccpA 6h TSB-dex	N/A	N/A	No	No change
0224	SA564-ΔccpA 6h TSB-dex	1.49	6e-06	No	No change	0224	SA564-ΔhptRS/ccpA 2h TSB-dex	N/A	N/A	No	No change	0224	SA564-ΔhptRS/ccpA 6h TSB-dex	N/A	N/A	No	No change
0225	SA564-ΔccpA 6h TSB-dex	1.68	0.002329	No	Up regulated	0225	SA564-ΔhptRS/ccpA 2h TSB-dex	-1.04	0.469714	Yes	No change	0225	SA564-ΔhptRS/ccpA 6h TSB-dex	1.17	0.328795	Yes	No change
dha1	SA564-ΔccpA 6h TSB-dex	3.23	0	No	Up regulated	dha1	SA564-ΔhptRS/ccpA 2h TSB-dex	-50.35	0	No	Down regulated	dha1	SA564-ΔhptRS/ccpA 6h TSB-dex	-1.21	0.006113	No	No change
16S	SA564-ΔccpA 6h TSB-dex	N/A	0.821801	Yes	No change	16S	SA564-ΔhptRS/ccpA 2h TSB-dex	N/A	0.912694	Yes	No change	16S	SA564-ΔhptRS/ccpA 6h TSB-dex	N/A	0.888088	Yes	No change
adh	SA564-ΔccpA 6h TSB-dex	14.61	0	No	Up regulated	adh	SA564-ΔhptRS/ccpA 2h TSB-dex	-11.6	0	No	Down regulated	adh	SA564-ΔhptRS/ccpA 6h TSB-dex	-1.08	0.189265	Yes	No change
ccpA4	SA564-ΔccpA 6h TSB-dex	N/A	N/A	No	No change	ccpA4	SA564-ΔhptRS/ccpA 2h TSB-dex	N/A	N/A	No	No change	ccpA4	SA564-ΔhptRS/ccpA 6h TSB-dex	N/A	N/A	No	No change
pflB	SA564-ΔccpA 6h TSB-dex	7.08	0	No	Up regulated	pflB	SA564-ΔhptRS/ccpA 2h TSB-dex	-5.51	0	No	Down regulated	pflB	SA564-ΔhptRS/ccpA 6h TSB-dex	-2.47	4e-06	No	Down regulated
rocA	SA564-ΔccpA 6h TSB-dex	1.06	0.488747	Yes	No change	rocA	SA564-ΔhptRS/ccpA 2h TSB-dex	11.78	0	No	Up regulated	rocA	SA564-ΔhptRS/ccpA 6h TSB-dex	1.3	0.01743	No	No change
uhpT	SA564-ΔccpA 6h TSB-dex	2.44	0	No	Up regulated	uhpT	SA564-ΔhptRS/ccpA 2h TSB-dex	1.04	0.54057	Yes	No change	uhpT	SA564-ΔhptRS/ccpA 6h TSB-dex	-3.26	0	No	Down regulated
Normalized to SA564-ΔhptRS/ccpA 2h TSB-dex
Target	Sample	Regulation	P-Value	Exceeds P-Value Threshold	Compared to Regulation Threshold
0223	SA564-ΔhptRS/ccpA 6h TSB-dex	N/A	N/A	No	No change
0224	SA564-ΔhptRS/ccpA 6h TSB-dex	N/A	N/A	No	No change
0225	SA564-ΔhptRS/ccpA 6h TSB-dex	1.2	0.13569	Yes	No change
dha1	SA564-ΔhptRS/ccpA 6h TSB-dex	8.1	0	No	Up regulated
16S	SA564-ΔhptRS/ccpA 6h TSB-dex	N/A	0.728221	Yes	No change
adh	SA564-ΔhptRS/ccpA 6h TSB-dex	13.08	0	No	Up regulated
ccpA4	SA564-ΔhptRS/ccpA 6h TSB-dex	N/A	N/A	No	No change
pflB	SA564-ΔhptRS/ccpA 6h TSB-dex	2.74	0.000346	No	Up regulated
rocA	SA564-ΔhptRS/ccpA 6h TSB-dex	1.31	0.000487	No	No change
uhpT	SA564-ΔhptRS/ccpA 6h TSB-dex	-1.45	0.000193	No	No change

## Sheet: Table C
Table C. Relative change in mRNA abundance during the exponential (2h) and post-exponential (6h) growth phases was determined by RT-qPCR for SA564-ΔhptRS/ccpA relative to SA564-ΔccpA when cultivated in TSB and TSB-dex. The data were normalized using 16S rRNA and are relative to the indicated strain, time (h), and media. The regulation threshold was set at a fold change greater than 1.5 (Regulatio…
Normalized to SA564-ΔccpA 2h TSB
Target	Sample	Regulation	p-Value	Exceeds p-Value Threshold	Compared to Regulation Threshold
0223	SA564-ΔhptRS/ccpA 2h TSB	N/A	N/A	No	No change
0224	SA564-ΔhptRS/ccpA 2h TSB	N/A	N/A	No	No change
0225	SA564-ΔhptRS/ccpA 2h TSB	1.29	0.03624	No	No change
dha1	SA564-ΔhptRS/ccpA 2h TSB	-6.35	3e-06	No	Down regulated
16S	SA564-ΔhptRS/ccpA 2h TSB	N/A	0.913024	Yes	No change
adh	SA564-ΔhptRS/ccpA 2h TSB	-2.07	0.000464	No	Down regulated
ccpA4	SA564-ΔhptRS/ccpA 2h TSB	N/A	N/A	No	No change
pflB	SA564-ΔhptRS/ccpA 2h TSB	-2.99	3.8e-05	No	Down regulated
rocA	SA564-ΔhptRS/ccpA 2h TSB	1.14	0.241015	Yes	No change
uhpT	SA564-ΔhptRS/ccpA 2h TSB	-2.39	0	No	Down regulated
Normalized to SA564-ΔccpA 6h TSB
Target	Sample	Regulation	P-Value	Exceeds P-Value Threshold	Compared to Regulation Threshold
0223	SA564-ΔhptRS/ccpA 6h TSB	N/A	N/A	No	No change
0224	SA564-ΔhptRS/ccpA 6h TSB	N/A	N/A	No	No change
0225	SA564-ΔhptRS/ccpA 6h TSB	-1.59	0.001465	No	Down regulated
dha1	SA564-ΔhptRS/ccpA 6h TSB	-6.42	2e-06	No	Down regulated
16S	SA564-ΔhptRS/ccpA 6h TSB	N/A	0.91613	Yes	No change
adh	SA564-ΔhptRS/ccpA 6h TSB	-2.01	6e-06	No	Down regulated
ccpA4	SA564-ΔhptRS/ccpA 6h TSB	N/A	N/A	No	No change
pflB	SA564-ΔhptRS/ccpA 6h TSB	-2.21	1.3e-05	No	Down regulated
rocA	SA564-ΔhptRS/ccpA 6h TSB	4.96	0	No	Up regulated
uhpT	SA564-ΔhptRS/ccpA 6h TSB	-225.78	0	No	Down regulated
Normalized to SA564-ΔccpA 2h TSB-dex
Target	Sample	Regulation	P-Value	Exceeds P-Value Threshold	Compared to Regulation Threshold
0223	SA564-ΔhptRS/ccpA 2h TSB-dex	N/A	N/A	No	No change
0224	SA564-ΔhptRS/ccpA 2h TSB-dex	N/A	N/A	No	No change
0225	SA564-ΔhptRS/ccpA 2h TSB-dex	1.33	0.143446	Yes	No change
dha1	SA564-ΔhptRS/ccpA 2h TSB-dex	-9.42	0	No	Down regulated
16S	SA564-ΔhptRS/ccpA 2h TSB-dex	N/A	0.880399	Yes	No change
adh	SA564-ΔhptRS/ccpA 2h TSB-dex	-1.84	0.002648	No	Down regulated
ccpA4	SA564-ΔhptRS/ccpA 2h TSB-dex	N/A	N/A	No	No change
pflB	SA564-ΔhptRS/ccpA 2h TSB-dex	-2.5	0.002743	No	Down regulated
rocA	SA564-ΔhptRS/ccpA 2h TSB-dex	1.32	0.003291	No	No change
uhpT	SA564-ΔhptRS/ccpA 2h TSB-dex	-1.99	1e-06	No	Down regulated
Normalized to ccpA SA564-ΔccpA TSB-dex
Target	Sample	Regulation	P-Value	Exceeds P-Value Threshold	Compared to Regulation Threshold
0223	SA564-ΔhptRS/ccpA 6h TSB-dex	N/A	N/A	No	No change
0224	SA564-ΔhptRS/ccpA 6h TSB-dex	N/A	N/A	No	No change
0225	SA564-ΔhptRS/ccpA 6h TSB-dex	-1.05	0.643112	Yes	No change
dha1	SA564-ΔhptRS/ccpA 6h TSB-dex	-3.76	0	No	Down regulated
16S	SA564-ΔhptRS/ccpA 6h TSB-dex	N/A	0.671312	Yes	No change
adh	SA564-ΔhptRS/ccpA 6h TSB-dex	-2.06	0	No	Down regulated
ccpA4	SA564-ΔhptRS/ccpA 6h TSB-dex	N/A	N/A	No	No change
pflB	SA564-ΔhptRS/ccpA 6h TSB-dex	-6.47	0	No	Down regulated
rocA	SA564-ΔhptRS/ccpA 6h TSB-dex	1.63	0	No	Up regulated
uhpT	SA564-ΔhptRS/ccpA 6h TSB-dex	-7.02	0	No	Down regulated

## Sheet: Table D
Table D. Relative change in mRNA abundance during the exponential (2h) and post-exponential (6h) growth phases was determined by RT-qPCR for bacterial strains cultivated in TSB-dex relative to TSB. The data were normalized using 16S rRNA and are relative to the indicated strain, time (h), and media. The regulation threshold was set at a fold change greater than 1.5 (Regulation ≥ 1.5). The p-value…
Normalized to SA564 2h TSB						Relative to SA564 6h TSB
Target	Sample	Regulation	p-Value	Exceeds p-Value Threshold	Compared to Regulation Threshold	Target	Sample	Regulation	P-Value	Exceeds P-Value Threshold	Compared to Regulation Threshold
0223	SA564 2h TSB-dex	1.72	0.000769	No	Up regulated	0223	SA564 6h TSB-dex	2.87	1e-06	No	Up regulated
0224	SA564 2h TSB-dex	1.51	0.277223	Yes	No change	0224	SA564 6h TSB-dex	1.8	4e-06	No	Up regulated
0225	SA564 2h TSB-dex	1.09	0.30545	Yes	No change	0225	SA564 6h TSB-dex	2.35	2.7e-05	No	Up regulated
dha1	SA564 2h TSB-dex	2.57	1e-06	No	Up regulated	dha1	SA564 6h TSB-dex	2.13	0	No	Up regulated
16S	SA564 2h TSB-dex	N/A	0.158098	Yes	No change	16S	SA564 6h TSB-dex	N/A	0.141092	Yes	No change
adh	SA564 2h TSB-dex	3.19	0	No	Up regulated	adh	SA564 6h TSB-dex	19.63	0	No	Up regulated
ccpA4	SA564 2h TSB-dex	1.72	0.000665	No	Up regulated	ccpA4	SA564 6h TSB-dex	-1.06	0.848112	Yes	No change
pflB	SA564 2h TSB-dex	2.76	0	No	Up regulated	pflB	SA564 6h TSB-dex	32.74	0	No	Up regulated
rocA	SA564 2h TSB-dex	2.25	0	No	Up regulated	rocA	SA564 6h TSB-dex	2.42	3e-06	No	Up regulated
uhpT	SA564 2h TSB-dex	1.31	0.000313	No	No change	uhpT	SA564 6h TSB-dex	2.92	0	No	Up regulated
Normalized to SA564-ΔhptRS 2h TSB						Relative to SA564-ΔhptRS 6h TSB
Target	Sample	Regulation	P-Value	Exceeds P-Value Threshold	Compared to Regulation Threshold	Target	Sample	Regulation	P-Value	Exceeds P-Value Threshold	Compared to Regulation Threshold
0223	SA564-ΔhptRS 2h TSB-dex	N/A	N/A	No	No change	0223	SA564-ΔhptRS 6h TSB-dex	N/A	N/A	No	No change
0224	SA564-ΔhptRS 2h TSB-dex	N/A	N/A	No	No change	0224	SA564-ΔhptRS 6h TSB-dex	N/A	N/A	No	No change
0225	SA564-ΔhptRS 2h TSB-dex	-1.02	0.509967	Yes	No change	0225	SA564-ΔhptRS 6h TSB-dex	2.54	0	No	Up regulated
dha1	SA564-ΔhptRS 2h TSB-dex	1.53	0.060834	Yes	No change	dha1	SA564-ΔhptRS 6h TSB-dex	3.04	0	No	Up regulated
16S	SA564-ΔhptRS 2h TSB-dex	N/A	0.143841	Yes	No change	16S	SA564-ΔhptRS 6h TSB-dex	N/A	0.168965	Yes	No change
adh	SA564-ΔhptRS 2h TSB-dex	2.03	0.000599	No	Up regulated	adh	SA564-ΔhptRS 6h TSB-dex	25.58	0	No	Up regulated
ccpA4	SA564-ΔhptRS 2h TSB-dex	1.53	0.013305	No	Up regulated	ccpA4	SA564-ΔhptRS 6h TSB-dex	1.06	0.571662	Yes	No change
pflB	SA564-ΔhptRS 2h TSB-dex	1.83	0.007579	No	Up regulated	pflB	SA564-ΔhptRS 6h TSB-dex	17.87	0	No	Up regulated
rocA	SA564-ΔhptRS 2h TSB-dex	1.55	0.003191	No	Up regulated	rocA	SA564-ΔhptRS 6h TSB-dex	2.27	0	No	Up regulated
uhpT	SA564-ΔhptRS 2h TSB-dex	1.2	0.050468	Yes	No change	uhpT	SA564-ΔhptRS 6h TSB-dex	3.94	0	No	Up regulated
Normalized to SA564-ΔccpA 2h TSB						Relative to SA564-ΔccpA 6h TSB
Target	Sample	Regulation	P-Value	Exceeds P-Value Threshold	Compared to Regulation Threshold	Target	Sample	Regulation	P-Value	Exceeds P-Value Threshold	Compared to Regulation Threshold
0223	SA564-ΔccpA 2h TSB-dex	1.4	0.010418	No	No change	0223	SA564-ΔccpA 6h TSB-dex	-1.82	2e-06	No	Down regulated
0224	SA564-ΔccpA 2h TSB-dex	-1.25	0.010436	No	No change	0224	SA564-ΔccpA 6h TSB-dex	-2.95	0	No	Down regulated
0225	SA564-ΔccpA 2h TSB-dex	1.03	0.455881	Yes	No change	0225	SA564-ΔccpA 6h TSB-dex	-3.19	1e-06	No	Down regulated
dha1	SA564-ΔccpA 2h TSB-dex	2.85	9.2e-05	No	Up regulated	dha1	SA564-ΔccpA 6h TSB-dex	-33.9	0	No	Down regulated
16S	SA564-ΔccpA 2h TSB-dex	N/A	0.149909	Yes	No change	16S	SA564-ΔccpA 6h TSB-dex	N/A	0.221685	Yes	No change
adh	SA564-ΔccpA 2h TSB-dex	1.91	0.001491	No	Up regulated	adh	SA564-ΔccpA 6h TSB-dex	-6.87	0	No	Down regulated
ccpA4	SA564-ΔccpA 2h TSB-dex	N/A	N/A	No	No change	ccpA4	SA564-ΔccpA 6h TSB-dex	N/A	N/A	No	No change
pflB	SA564-ΔccpA 2h TSB-dex	2.38	0.000271	No	Up regulated	pflB	SA564-ΔccpA 6h TSB-dex	-3.51	0	No	Down regulated
rocA	SA564-ΔccpA 2h TSB-dex	-1.28	0.016268	No	No change	rocA	SA564-ΔccpA 6h TSB-dex	4.57	0	No	Up regulated
uhpT	SA564-ΔccpA 2h TSB-dex	-1.26	0.005171	No	No change	uhpT	SA564-ΔccpA 6h TSB-dex	-55.1	0	No	Down regulated
Normalized to SA564-ΔhptRS/ccpA 2h TSB						Relative to SA564-ΔhptRS/ccpA 6h TSB
Target	Sample	Regulation	P-Value	Exceeds P-Value Threshold	Compared to Regulation Threshold	Target	Sample	Regulation	P-Value	Exceeds P-Value Threshold	Compared to Regulation Threshold
0223	SA564-ΔhptRS/ccpA 2h TSB-dex	N/A	N/A	No	No change	0223	SA564-ΔhptRS/ccpA 6h TSB-dex	N/A	N/A	No	No change
0224	SA564-ΔhptRS/ccpA 2h TSB-dex	N/A	N/A	No	No change	0224	SA564-ΔhptRS/ccpA 6h TSB-dex	N/A	N/A	No	No change
0225	SA564-ΔhptRS/ccpA 2h TSB-dex	1.06	0.863217	Yes	No change	0225	SA564-ΔhptRS/ccpA 6h TSB-dex	-2.11	0	No	Down regulated
dha1	SA564-ΔhptRS/ccpA 2h TSB-dex	1.92	0.000673	No	Up regulated	dha1	SA564-ΔhptRS/ccpA 6h TSB-dex	-19.82	0	No	Down regulated
16S	SA564-ΔhptRS/ccpA 2h TSB-dex	N/A	0.213672	Yes	No change	16S	SA564-ΔhptRS/ccpA 6h TSB-dex	N/A	0.153814	Yes	No change
adh	SA564-ΔhptRS/ccpA 2h TSB-dex	2.14	0.000435	No	Up regulated	adh	SA564-ΔhptRS/ccpA 6h TSB-dex	-7.02	0	No	Down regulated
ccpA4	SA564-ΔhptRS/ccpA 2h TSB-dex	N/A	N/A	No	No change	ccpA4	SA564-ΔhptRS/ccpA 6h TSB-dex	N/A	N/A	No	No change
pflB	SA564-ΔhptRS/ccpA 2h TSB-dex	2.84	0.001565	No	Up regulated	pflB	SA564-ΔhptRS/ccpA 6h TSB-dex	-10.25	0	No	Down regulated
rocA	SA564-ΔhptRS/ccpA 2h TSB-dex	-1.11	0.268797	Yes	No change	rocA	SA564-ΔhptRS/ccpA 6h TSB-dex	1.5	0.000143	No	Up regulated
uhpT	SA564-ΔhptRS/ccpA 2h TSB-dex	-1.04	0.655319	Yes	No change	uhpT	SA564-ΔhptRS/ccpA 6h TSB-dex	-1.71	0	No	Down regulated
